# Supplementary material for: Numerical investigation of dusty tri-hybrid Ellis rotating nanofluid flow and thermal transportation over a stretchable Riga plate
Source: Sci Rep. 2023 Aug 31;13:14272. doi: 10.1038/s41598-023-41141-1 (PMC10471745; doi:10.1038/s41598-023-41141-1)
Supplement: Supplementary file 1 — Supplementary Information. [file 41598_2023_41141_MOESM1_ESM.zip]

Archive with 63 entries (63 files):
- P22- dusty Ellis tri/2D_Grid.pdf
- P22- dusty Ellis tri/3D_Model_Riga.pdf
- P22- dusty Ellis tri/3driga.pdf
- P22- dusty Ellis tri/betaf.eps
- P22- dusty Ellis tri/betaf-eps-converted-to.pdf
- P22- dusty Ellis tri/betag.eps
- P22- dusty Ellis tri/betag-eps-converted-to.pdf
- P22- dusty Ellis tri/betaH2p.eps
- P22- dusty Ellis tri/betaH2P-eps-converted-to.pdf
- P22- dusty Ellis tri/betaHp.eps
- P22- dusty Ellis tri/betaHp-eps-converted-to.pdf
- P22- dusty Ellis tri/betathta.eps
- P22- dusty Ellis tri/betathta-eps-converted-to.pdf
- P22- dusty Ellis tri/betathtap.eps
- P22- dusty Ellis tri/betathtap-eps-converted-to.pdf
- P22- dusty Ellis tri/betatthta.eps
- P22- dusty Ellis tri/betatthta-eps-converted-to.pdf
- P22- dusty Ellis tri/betatthtap.eps
- P22- dusty Ellis tri/betatthtap-eps-converted-to.pdf
- P22- dusty Ellis tri/betavf.eps
- P22- dusty Ellis tri/betavf-eps-converted-to.pdf
- P22- dusty Ellis tri/betavg.eps
- P22- dusty Ellis tri/betavg-eps-converted-to.pdf
- P22- dusty Ellis tri/betavH2p.eps
- P22- dusty Ellis tri/betavH2p-eps-converted-to.pdf
- P22- dusty Ellis tri/betavHp.eps
- P22- dusty Ellis tri/betavHp-eps-converted-to.pdf
- P22- dusty Ellis tri/C1f.eps
- P22- dusty Ellis tri/C1f-eps-converted-to.pdf
- P22- dusty Ellis tri/C1g.eps
- P22- dusty Ellis tri/C1g-eps-converted-to.pdf
- P22- dusty Ellis tri/huma paper.aux
- P22- dusty Ellis tri/huma paper.bbl
- P22- dusty Ellis tri/huma paper.blg
- P22- dusty Ellis tri/huma paper.log
- P22- dusty Ellis tri/huma paper.out
- P22- dusty Ellis tri/huma paper.pdf
- P22- dusty Ellis tri/huma paper.spl
- P22- dusty Ellis tri/huma paper.synctex
- P22- dusty Ellis tri/huma paper.tex
- P22- dusty Ellis tri/library.bib
- P22- dusty Ellis tri/NbT.eps
- P22- dusty Ellis tri/NbT-eps-converted-to.pdf
- P22- dusty Ellis tri/phidf.eps
- P22- dusty Ellis tri/phidf-eps-converted-to.pdf
- P22- dusty Ellis tri/phidg.eps
- P22- dusty Ellis tri/phidg-eps-converted-to.pdf
- P22- dusty Ellis tri/phidthta.eps
- P22- dusty Ellis tri/phidthta-eps-converted-to.pdf
- P22- dusty Ellis tri/phidthtap.eps
- P22- dusty Ellis tri/phidthtap-eps-converted-to.pdf
- P22- dusty Ellis tri/S Theta.fig
- P22- dusty Ellis tri/skinf.eps
- P22- dusty Ellis tri/skinf-eps-converted-to.pdf
- P22- dusty Ellis tri/sking.eps
- P22- dusty Ellis tri/sking-eps-converted-to.pdf
- P22- dusty Ellis tri/skinthta1.eps
- P22- dusty Ellis tri/skinthta1-eps-converted-to.pdf
- P22- dusty Ellis tri/skinthta2.eps
- P22- dusty Ellis tri/skinthta2-eps-converted-to.pdf
- P22- dusty Ellis tri/Sonia_Model.pdf
- P22- dusty Ellis tri/STheta.eps
- P22- dusty Ellis tri/STheta-eps-converted-to.pdf
