# Supplementary material for: Numerical investigation of dusty tri-hybrid Ellis rotating nanofluid flow and thermal transportation over a stretchable Riga plate
Source: Sci Rep. 2023 Aug 31;13:14272. doi: 10.1038/s41598-023-41141-1 (PMC10471745; doi:10.1038/s41598-023-41141-1)
Supplement: Supplementary file 1 — Supplementary Information. [file 41598_2023_41141_MOESM1_ESM.zip › P22- dusty Ellis tri/huma paper.aux]

\relax 
\providecommand\hyper@newdestlabel[2]{}
\providecommand\HyperFirstAtBeginDocument{\AtBeginDocument}
\HyperFirstAtBeginDocument{\ifx\hyper@anchor\@undefined
\global\let\oldcontentsline\contentsline
\gdef\contentsline#1#2#3#4{\oldcontentsline{#1}{#2}{#3}}
\global\let\oldnewlabel\newlabel
\gdef\newlabel#1#2{\newlabelxx{#1}#2}
\gdef\newlabelxx#1#2#3#4#5#6{\oldnewlabel{#1}{{#2}{#3}}}
\AtEndDocument{\ifx\hyper@anchor\@undefined
\let\contentsline\oldcontentsline
\let\newlabel\oldnewlabel
\fi}
\fi}
\global\let\hyper@last\relax 
\gdef\HyperFirstAtBeginDocument#1{#1}
\providecommand\HyField@AuxAddToFields[1]{}
\providecommand\HyField@AuxAddToCoFields[2]{}
\bibstyle{elsarticle-num}
\citation{choi1995enhancing,xuan2000heat}
\citation{memon2017thermodynamic,coco2017new}
\citation{hashemian2017enhancement}
\citation{sharif2020energy}
\citation{hussain2022numerical}
\citation{sarkar2015review}
\citation{nazir2020thermal}
\citation{timofeeva2009particle}
\citation{sahu2019steady}
\citation{jiang2020effects}
\citation{algehyne2022numerical}
\citation{hussain2023numerical,hussain2022dynamics,ali2022finite,acharya2022entropy}
\providecommand \oddpage@label [2]{}
\Newlabel{mytitlenote}{1}
\Newlabel{mycorrespondingauthor}{1}
\Newlabel{mymainaddress}{a}
\Newlabel{mymainaddress}{b}
\Newlabel{c}{c}
\@writefile{toc}{\contentsline {section}{\numberline {1}Introduction}{1}{section.1}}
\citation{saffman1962stability}
\citation{ezzat2010space}
\citation{sivaraj2012unsteady}
\citation{dey2022dusty}
\citation{rehman2022casson}
\citation{hussain2021three}
\citation{khan2020entropy}
\citation{nazar2004unsteady}
\citation{ali2020unsteady}
\citation{hussain2022use}
\citation{liu2018dynamics}
\citation{hussain2021computational,ramzan2021upshot,alotaibi2021numerical,ali2021transient}
\citation{ahmed2022novel,jalil2017exact}
\@writefile{toc}{\contentsline {section}{\numberline {2}Mathematical-Formulation}{3}{section.2}}
\@writefile{lof}{\contentsline {figure}{\numberline {1}{\ignorespaces Flow model\relax }}{3}{figure.1}}
\providecommand*\caption@xref[2]{\@setref\relax\@undefined{#1}}
\newlabel{FIG:1}{{1}{3}{Flow model\relax }{figure.1}{}}
\citation{awan2022significance,manghat2020mhd}
\citation{souayeh2023simultaneous}
\@writefile{toc}{\contentsline {section}{\numberline {3}Rheological and thermophysical characteristics}{4}{section.3}}
\citation{wei2022significance}
\@writefile{lot}{\contentsline {table}{\numberline {1}{\ignorespaces Thermophysical properties of nano size particles and water base fluid .\relax }}{5}{table.1}}
\newlabel{T2}{{1}{5}{Thermophysical properties of nano size particles and water base fluid .\relax }{table.1}{}}
\@writefile{toc}{\contentsline {section}{\numberline {4}Similarity conversion}{5}{section.4}}
\@writefile{toc}{\contentsline {section}{\numberline {5}Solution method}{7}{section.5}}
\@writefile{toc}{\contentsline {section}{\numberline {6}Results and Discussion}{7}{section.6}}
\citation{rehman2021numerical}
\citation{lou2022micropolar}
\@writefile{lot}{\contentsline {table}{\numberline {2}{\ignorespaces Comparing the present numerical Nusselt number for $Pr$ when all other parameters are zeros.\relax }}{9}{table.2}}
\newlabel{T2}{{2}{9}{Comparing the present numerical Nusselt number for $Pr$ when all other parameters are zeros.\relax }{table.2}{}}
\@writefile{lof}{\contentsline {figure}{\numberline {2}{\ignorespaces $H'_1$ and $H_2$ variation against $C$.\relax }}{9}{figure.2}}
\newlabel{FIG:2}{{2}{9}{$H'_1$ and $H_2$ variation against $C$.\relax }{figure.2}{}}
\@writefile{lof}{\contentsline {figure}{\numberline {3}{\ignorespaces $H'_1$ and $H_2$ variation against $\beta $.\relax }}{9}{figure.3}}
\newlabel{FIG:2}{{3}{9}{$H'_1$ and $H_2$ variation against $\beta $.\relax }{figure.3}{}}
\@writefile{lof}{\contentsline {figure}{\numberline {4}{\ignorespaces $H_{1p}$ and $H_{2p}$ variation against $\beta $.\relax }}{10}{figure.4}}
\newlabel{FIG:4}{{4}{10}{$H_{1p}$ and $H_{2p}$ variation against $\beta $.\relax }{figure.4}{}}
\@writefile{lof}{\contentsline {figure}{\numberline {5}{\ignorespaces $H'_1$ and $H_2$ variation against $\beta _v$.\relax }}{10}{figure.5}}
\newlabel{FIG:5}{{5}{10}{$H'_1$ and $H_2$ variation against $\beta _v$.\relax }{figure.5}{}}
\@writefile{lof}{\contentsline {figure}{\numberline {6}{\ignorespaces $H_{1p}$ and $H_{2p}$ variation against $\beta _v$.\relax }}{10}{figure.6}}
\newlabel{FIG:6}{{6}{10}{$H_{1p}$ and $H_{2p}$ variation against $\beta _v$.\relax }{figure.6}{}}
\@writefile{lof}{\contentsline {figure}{\numberline {7}{\ignorespaces $H'_1$ and $H_2$ variation against $\phi _d$.\relax }}{11}{figure.7}}
\newlabel{FIG:7}{{7}{11}{$H'_1$ and $H_2$ variation against $\phi _d$.\relax }{figure.7}{}}
\@writefile{lof}{\contentsline {figure}{\numberline {8}{\ignorespaces $\theta $ and $\theta _p$ variation against $\beta $.\relax }}{11}{figure.8}}
\newlabel{FIG:8}{{8}{11}{$\theta $ and $\theta _p$ variation against $\beta $.\relax }{figure.8}{}}
\@writefile{lof}{\contentsline {figure}{\numberline {9}{\ignorespaces $\theta $ and $\theta _p$ variation against $\beta _t$.\relax }}{11}{figure.9}}
\newlabel{FIG:9}{{9}{11}{$\theta $ and $\theta _p$ variation against $\beta _t$.\relax }{figure.9}{}}
\@writefile{lof}{\contentsline {figure}{\numberline {10}{\ignorespaces $\theta $ and $\theta _p$ variation against $\Phi _d$.\relax }}{12}{figure.10}}
\newlabel{FIG:10}{{10}{12}{$\theta $ and $\theta _p$ variation against $\Phi _d$.\relax }{figure.10}{}}
\@writefile{lof}{\contentsline {figure}{\numberline {11}{\ignorespaces Skin friction variation against $\beta $ and $\phi _d$.\relax }}{12}{figure.11}}
\newlabel{FIG:11}{{11}{12}{Skin friction variation against $\beta $ and $\phi _d$.\relax }{figure.11}{}}
\@writefile{lof}{\contentsline {figure}{\numberline {12}{\ignorespaces Nusselt number variation against $\beta _t$, $\beta $ and $\phi _d$.\relax }}{12}{figure.12}}
\newlabel{FIG:12}{{12}{12}{Nusselt number variation against $\beta _t$, $\beta $ and $\phi _d$.\relax }{figure.12}{}}
\bibstyle{IEEEtran}
\bibdata{library}
\@writefile{toc}{\contentsline {section}{\numberline {7}Conclusions}{13}{section.7}}
\@writefile{toc}{\contentsline {section}{\numberline {8}Statement of data availability}{13}{section.8}}
\bibcite{choi1995enhancing}{{1}{}{{}}{{}}}
\bibcite{xuan2000heat}{{2}{}{{}}{{}}}
\bibcite{memon2017thermodynamic}{{3}{}{{}}{{}}}
\bibcite{coco2017new}{{4}{}{{}}{{}}}
\bibcite{hashemian2017enhancement}{{5}{}{{}}{{}}}
\@writefile{toc}{\contentsline {section}{\numberline {9}\relax \fontsize  {9}{11}\selectfont  \abovedisplayskip 8.5\p@ plus3\p@ minus4\p@ \abovedisplayshortskip \z@ plus2\p@ \belowdisplayshortskip 4\p@ plus2\p@ minus2\p@ \def \leftmargin \leftmargini \parsep 4\p@ plus2\p@ minus\p@ \topsep 8\p@ plus2\p@ minus4\p@ \itemsep 4\p@ plus2\p@ minus\p@ {\leftmargin \leftmargini \topsep 4\p@ plus2\p@ minus2\p@ \parsep 2\p@ plus\p@ minus\p@ \itemsep \parsep }\belowdisplayskip \abovedisplayskip Nomenclature}{14}{section.9}}
\bibcite{sharif2020energy}{{6}{}{{}}{{}}}
\bibcite{hussain2022numerical}{{7}{}{{}}{{}}}
\bibcite{sarkar2015review}{{8}{}{{}}{{}}}
\bibcite{nazir2020thermal}{{9}{}{{}}{{}}}
\bibcite{timofeeva2009particle}{{10}{}{{}}{{}}}
\bibcite{sahu2019steady}{{11}{}{{}}{{}}}
\bibcite{jiang2020effects}{{12}{}{{}}{{}}}
\bibcite{algehyne2022numerical}{{13}{}{{}}{{}}}
\bibcite{hussain2023numerical}{{14}{}{{}}{{}}}
\bibcite{hussain2022dynamics}{{15}{}{{}}{{}}}
\bibcite{ali2022finite}{{16}{}{{}}{{}}}
\bibcite{acharya2022entropy}{{17}{}{{}}{{}}}
\bibcite{saffman1962stability}{{18}{}{{}}{{}}}
\bibcite{ezzat2010space}{{19}{}{{}}{{}}}
\bibcite{sivaraj2012unsteady}{{20}{}{{}}{{}}}
\bibcite{dey2022dusty}{{21}{}{{}}{{}}}
\bibcite{rehman2022casson}{{22}{}{{}}{{}}}
\bibcite{hussain2021three}{{23}{}{{}}{{}}}
\bibcite{khan2020entropy}{{24}{}{{}}{{}}}
\bibcite{nazar2004unsteady}{{25}{}{{}}{{}}}
\bibcite{ali2020unsteady}{{26}{}{{}}{{}}}
\bibcite{hussain2022use}{{27}{}{{}}{{}}}
\bibcite{liu2018dynamics}{{28}{}{{}}{{}}}
\bibcite{hussain2021computational}{{29}{}{{}}{{}}}
\bibcite{ramzan2021upshot}{{30}{}{{}}{{}}}
\bibcite{alotaibi2021numerical}{{31}{}{{}}{{}}}
\bibcite{ali2021transient}{{32}{}{{}}{{}}}
\bibcite{ahmed2022novel}{{33}{}{{}}{{}}}
\bibcite{jalil2017exact}{{34}{}{{}}{{}}}
\bibcite{awan2022significance}{{35}{}{{}}{{}}}
\bibcite{manghat2020mhd}{{36}{}{{}}{{}}}
\bibcite{souayeh2023simultaneous}{{37}{}{{}}{{}}}
\bibcite{wei2022significance}{{38}{}{{}}{{}}}
\bibcite{rehman2021numerical}{{39}{}{{}}{{}}}
\bibcite{lou2022micropolar}{{40}{}{{}}{{}}}
\providecommand\NAT@force@numbers{}\NAT@force@numbers
