# Supplementary material for: Numerical investigation of dusty tri-hybrid Ellis rotating nanofluid flow and thermal transportation over a stretchable Riga plate
Source: Sci Rep. 2023 Aug 31;13:14272. doi: 10.1038/s41598-023-41141-1 (PMC10471745; doi:10.1038/s41598-023-41141-1)
Supplement: Supplementary file 1 — Supplementary Information. [file 41598_2023_41141_MOESM1_ESM.zip › P22- dusty Ellis tri/huma paper.bbl]

\begin{thebibliography}{10}
\expandafter\ifx\csname url\endcsname\relax
  \def\url#1{\texttt{#1}}\fi
\expandafter\ifx\csname urlprefix\endcsname\relax\def\urlprefix{URL }\fi
\expandafter\ifx\csname href\endcsname\relax
  \def\href#1#2{#2} \def\path#1{#1}\fi

\bibitem{choi1995enhancing}
S.~U. Choi, J.~A. Eastman, Enhancing thermal conductivity of fluids with
  nanoparticles, Tech. rep., Argonne National Lab., IL (United States) (1995).

\bibitem{xuan2000heat}
Y.~Xuan, Q.~Li, Heat transfer enhancement of nanofluids, International Journal
  of heat and fluid flow 21~(1) (2000) 58--64.

\bibitem{memon2017thermodynamic}
A.~G. Memon, R.~A. Memon, Thermodynamic analysis of a trigeneration system
  proposed for residential application, Energy Conversion and Management 145
  (2017) 182--203.

\bibitem{coco2017new}
L.~Coco-Enr{\'\i}quez, J.~Mu{\~n}oz-Ant{\'o}n, J.~Mart{\'\i}nez-Val, New text
  comparison between co2 and other supercritical working fluids (ethane, xe,
  ch4 and n2) in line-focusing solar power plants coupled to supercritical
  brayton power cycles, International Journal of Hydrogen Energy 42~(28) (2017)
  17611--17631.

\bibitem{hashemian2017enhancement}
M.~Hashemian, S.~Jafarmadar, J.~Nasiri, H.~S. Dizaji, Enhancement of heat
  transfer rate with structural modification of double pipe heat exchanger by
  changing cylindrical form of tubes into conical form, Applied Thermal
  Engineering 118 (2017) 408--417.

\bibitem{sharif2020energy}
H.~Sharif, M.~N. Naeem, M.~A. Khadimallah, H.~Ayed, S.~M. Bouzgarrou, A.~F.
  Al~Naim, S.~Hussain, M.~Hussain, Z.~Iqbal, A.~Tounsi, Energy effects on mhd
  flow of eyring's nanofluid containing motile microorganism, Advances in
  concrete construction 10~(4) (2020) 357--367.

\bibitem{hussain2022numerical}
M.~Hussain, H.~Sharif, M.~A. Khadimallah, H.~Ayed, E.~M. Banoqitah, H.~Loukil,
  I.~Ali, S.~Mahmoud, A.~Tounsi, Numerical calculations for bioconvection mhd
  casson nanofluid flow: Study of brownian motion, COMPUTERS AND CONCRETE
  30~(2) (2022) 143--150.

\bibitem{sarkar2015review}
J.~Sarkar, P.~Ghosh, A.~Adil, A review on hybrid nanofluids: recent research,
  development and applications, Renewable and Sustainable Energy Reviews 43
  (2015) 164--177.

\bibitem{nazir2020thermal}
U.~Nazir, M.~Nawaz, S.~O. Alharbi, Thermal performance of magnetohydrodynamic
  complex fluid using nano and hybrid nanoparticles, Physica A: Statistical
  Mechanics and its Applications 553 (2020) 124345.

\bibitem{timofeeva2009particle}
E.~V. Timofeeva, J.~L. Routbort, D.~Singh, Particle shape effects on
  thermophysical properties of alumina nanofluids, Journal of applied physics
  106~(1) (2009) 014304.

\bibitem{sahu2019steady}
M.~Sahu, J.~Sarkar, Steady-state energetic and exergetic performances of
  single-phase natural circulation loop with hybrid nanofluids, Journal of Heat
  Transfer 141~(8).

\bibitem{jiang2020effects}
Y.~Jiang, X.~Zhou, Y.~Wang, Effects of nanoparticle shapes on heat and mass
  transfer of nanofluid thermocapillary convection around a gas bubble,
  Microgravity Science and Technology 32 (2020) 167--177.

\bibitem{algehyne2022numerical}
E.~A. Algehyne, H.~F. Alrihieli, M.~Bilal, A.~Saeed, W.~Weera, Numerical
  approach toward ternary hybrid nanofluid flow using variable diffusion and
  non-fourier’s concept, ACS omega 7~(33) (2022) 29380--29390.

\bibitem{hussain2023numerical}
S.~M. Hussain, Numerical assessment of a sutterby hybrid nanofluid over a
  stretching sheet with a particle shape factor, Waves in Random and Complex
  Media (2023) 1--17.

\bibitem{hussain2022dynamics}
S.~M. Hussain, Dynamics of radiative williamson hybrid nanofluid with entropy
  generation: significance in solar aircraft, Scientific Reports 12~(1) (2022)
  8916.

\bibitem{ali2022finite}
B.~Ali, T.~Thumma, D.~Habib, S.~Riaz, et~al., Finite element analysis on
  transient mhd 3d rotating flow of maxwell and tangent hyperbolic nanofluid
  past a bidirectional stretching sheet with cattaneo christov heat flux model,
  Thermal Science and Engineering Progress 28 (2022) 101089.

\bibitem{acharya2022entropy}
N.~Acharya, S.~Maity, P.~K. Kundu, Entropy generation optimization of unsteady
  radiative hybrid nanofluid flow over a slippery spinning disk, Proceedings of
  the Institution of Mechanical Engineers, Part C: Journal of Mechanical
  Engineering Science 236~(11) (2022) 6007--6024.

\bibitem{saffman1962stability}
P.~Saffman, On the stability of laminar flow of a dusty gas, Journal of fluid
  mechanics 13~(1) (1962) 120--128.

\bibitem{ezzat2010space}
M.~A. Ezzat, A.~El-Bary, M.~Morsey, Space approach to the hydro-magnetic flow
  of a dusty fluid through a porous medium, Computers \& Mathematics with
  Applications 59~(8) (2010) 2868--2879.

\bibitem{sivaraj2012unsteady}
R.~Sivaraj, B.~R. Kumar, Unsteady mhd dusty viscoelastic fluid couette flow in
  an irregular channel with varying mass diffusion, International journal of
  heat and mass transfer 55~(11-12) (2012) 3076--3089.

\bibitem{dey2022dusty}
D.~Dey, B.~Chutia, Dusty nanofluid flow with bioconvection past a vertical
  stretching surface, Journal of King Saud University-Engineering Sciences
  34~(6) (2022) 375--380.

\bibitem{rehman2022casson}
S.~U. Rehman, N.~Fatima, B.~Ali, M.~Imran, L.~Ali, N.~A. Shah, J.~D. Chung, The
  casson dusty nanofluid: Significance of darcy--forchheimer law, magnetic
  field, and non-fourier heat flux model subject to stretch surface,
  Mathematics 10~(16) (2022) 2877.

\bibitem{hussain2021three}
A.~Hussain, M.~Arshad, A.~Rehman, A.~Hassan, S.~Elagan, H.~Ahmad, A.~Ishan,
  Three-dimensional water-based magneto-hydrodynamic rotating nanofluid flow
  over a linear extending sheet and heat transport analysis: A numerical
  approach, Energies 14~(16) (2021) 5133.

\bibitem{khan2020entropy}
N.~S. Khan, Q.~Shah, A.~Bhaumik, P.~Kumam, P.~Thounthong, I.~Amiri, Entropy
  generation in bioconvection nanofluid flow between two stretchable rotating
  disks, Scientific reports 10~(1) (2020) 4448.

\bibitem{nazar2004unsteady}
R.~Nazar, N.~Amin, I.~Pop, Unsteady boundary layer flow due to a stretching
  surface in a rotating fluid, Mechanics Research Communications 31~(1) (2004)
  121--128.

\bibitem{ali2020unsteady}
A.~Ali~Zafar, M.~Bilal~Riaz, M.~Imran~Asjad, Unsteady rotational flow of
  fractional maxwell fluid in a cylinder subject to shear stress on the
  boundary, Punjab University Journal of Mathematics 50~(2).

\bibitem{hussain2022use}
M.~Hussain, H.~Sharif, M.~A. Khadimallah, H.~Ayed, E.~M. Banoqitah, H.~Loukil,
  I.~Ali, S.~Mahmoud, A.~Tounsi, Use of rotating disk for darcy-forchheimer
  flow of nanofluid; similarity transformation through porous media, COMPUTERS
  AND CONCRETE 30~(1) (2022) 1--8.

\bibitem{liu2018dynamics}
X.~Liu, Y.~Sun, Y.~Morisada, H.~Fujii, Dynamics of rotational flow in friction
  stir welding of aluminium alloys, Journal of Materials Processing Technology
  252 (2018) 643--651.

\bibitem{hussain2021computational}
A.~Hussain, M.~H. Alshbool, A.~Abdussattar, A.~Rehman, H.~Ahmad, T.~A. Nofal,
  M.~R. Khan, A computational model for hybrid nanofluid flow on a rotating
  surface in the existence of convective condition, Case Studies in Thermal
  Engineering 26 (2021) 101089.

\bibitem{ramzan2021upshot}
M.~Ramzan, S.~Riasat, J.~D. Chung, Y.-M. Chu, M.~Sheikholeslami, S.~Kadry,
  F.~Howari, Upshot of heterogeneous catalysis in a nanofluid flow over a
  rotating disk with slip effects and entropy optimization analysis, Scientific
  Reports 11~(1) (2021) 120.

\bibitem{alotaibi2021numerical}
H.~Alotaibi, K.~Rafique, Numerical analysis of micro-rotation effect on
  nanofluid flow for vertical riga plate, Crystals 11~(11) (2021) 1315.

\bibitem{ali2021transient}
B.~Ali, A.~K. Hussein, S.~Hussain, R.~A. Naqvi, et~al., Transient rotating
  nanofluid flow over a riga plate with gyrotactic micro-organisms, binary
  chemical reaction and non-fourier heat flux, Chinese Journal of Physics 73
  (2021) 732--745.

\bibitem{ahmed2022novel}
S.~E. Ahmed, A.~A. Arafa, S.~A. Hussein, Z.~A. Raizah, Novel treatments for the
  bioconvective radiative ellis nanofluids wedge flow with viscous dissipation
  and an activation energy, Case Studies in Thermal Engineering 40 (2022)
  102510.

\bibitem{jalil2017exact}
M.~Jalil, S.~Asghar, S.~Yasmeen, An exact solution of mhd boundary layer flow
  of dusty fluid over a stretching surface, Mathematical Problems in
  Engineering 2017 (2017) 1--5.

\bibitem{awan2022significance}
A.~U. Awan, N.~A. Ahammad, S.~Majeed, F.~Gamaoun, B.~Ali, Significance of
  hybrid nanoparticles, lorentz and coriolis forces on the dynamics of water
  based flow, International Communications in Heat and Mass Transfer 135 (2022)
  106084.

\bibitem{manghat2020mhd}
R.~Manghat, S.~Siddabasappa, Mhd boundary layer flow and heat transfer of
  rotating dusty nanofluid over a stretching surface, Kyungpook Mathematical
  Journal 60~(4) (2020) 853--867.

\bibitem{souayeh2023simultaneous}
B.~Souayeh, Simultaneous features of cc heat flux on dusty ternary nanofluid
  (graphene+ tungsten oxide+ zirconium oxide) through a magnetic field with
  slippery condition, Mathematics 11~(3) (2023) 554.

\bibitem{wei2022significance}
Y.~Wei, S.~U. Rehman, N.~Fatima, B.~Ali, L.~Ali, J.~D. Chung, N.~A. Shah,
  Significance of dust particles, nanoparticles radius, coriolis and lorentz
  forces: The case of maxwell dusty fluid, Nanomaterials 12~(9) (2022) 1512.

\bibitem{rehman2021numerical}
S.~U. Rehman, A.~Mariam, A.~Ullah, M.~I. Asjad, M.~Y. Bajuri, B.~A. Pansera,
  A.~Ahmadian, Numerical computation of buoyancy and radiation effects on mhd
  micropolar nanofluid flow over a stretching/shrinking sheet with heat source,
  Case Studies in Thermal Engineering 25 (2021) 100867.

\bibitem{lou2022micropolar}
Q.~Lou, B.~Ali, S.~U. Rehman, D.~Habib, S.~Abdal, N.~A. Shah, J.~D. Chung,
  Micropolar dusty fluid: Coriolis force effects on dynamics of mhd rotating
  fluid when lorentz force is significant, Mathematics 10~(15) (2022) 2630.

\end{thebibliography}
