# Supplementary material for: Numerical investigation of dusty tri-hybrid Ellis rotating nanofluid flow and thermal transportation over a stretchable Riga plate
Source: Sci Rep. 2023 Aug 31;13:14272. doi: 10.1038/s41598-023-41141-1 (PMC10471745; doi:10.1038/s41598-023-41141-1)
Supplement: Supplementary file 1 — Supplementary Information. [file 41598_2023_41141_MOESM1_ESM.zip › P22- dusty Ellis tri/huma paper.blg]

This is BibTeX, Version 0.99d (TeX Live 2018/W32TeX)
Capacity: max_strings=100000, hash_size=100000, hash_prime=85009
The top-level auxiliary file: huma paper.aux
The style file: elsarticle-num.bst
Illegal, another \bibstyle command---line 91 of file huma paper.aux
 : \bibstyle
 :          {IEEEtran}
I'm skipping whatever remains of this command
Database file #1: library.bib
Repeated entry---line 823 of file library.bib
 : @article{nazar2004unsteady
 :                           ,
I'm skipping whatever remains of this entry
Repeated entry---line 5672 of file library.bib
 : @techreport{choi1995enhancing
 :                              ,
I'm skipping whatever remains of this entry
Repeated entry---line 5974 of file library.bib
 : @article{nazar2004unsteady
 :                           ,
I'm skipping whatever remains of this entry
Repeated entry---line 10696 of file library.bib
 : @techreport{choi1995enhancing
 :                              ,
I'm skipping whatever remains of this entry
Repeated entry---line 10910 of file library.bib
 : @techreport{choi1995enhancing
 :                              ,
I'm skipping whatever remains of this entry
Repeated entry---line 11212 of file library.bib
 : @article{nazar2004unsteady
 :                           ,
I'm skipping whatever remains of this entry
Repeated entry---line 16041 of file library.bib
 : @techreport{choi1995enhancing
 :                              ,
I'm skipping whatever remains of this entry
Repeated entry---line 16343 of file library.bib
 : @article{nazar2004unsteady
 :                           ,
I'm skipping whatever remains of this entry
You've used 40 entries,
            2937 wiz_defined-function locations,
            923 strings with 14922 characters,
and the built_in function-call counts, 11933 in all, are:
= -- 1098
> -- 535
< -- 0
+ -- 205
- -- 165
* -- 951
:= -- 1765
add.period$ -- 40
call.type$ -- 40
change.case$ -- 41
chr.to.int$ -- 0
cite$ -- 40
duplicate$ -- 312
empty$ -- 1204
format.name$ -- 201
if$ -- 2949
int.to.chr$ -- 0
int.to.str$ -- 40
missing$ -- 39
newline$ -- 128
num.names$ -- 40
pop$ -- 197
preamble$ -- 1
purify$ -- 0
quote$ -- 0
skip$ -- 681
stack$ -- 0
substring$ -- 756
swap$ -- 38
text.length$ -- 0
text.prefix$ -- 0
top$ -- 0
type$ -- 0
warning$ -- 0
while$ -- 98
width$ -- 42
write$ -- 327
(There were 9 error messages)
