# Supplementary material for: Numerical investigation of dusty tri-hybrid Ellis rotating nanofluid flow and thermal transportation over a stretchable Riga plate
Source: Sci Rep. 2023 Aug 31;13:14272. doi: 10.1038/s41598-023-41141-1 (PMC10471745; doi:10.1038/s41598-023-41141-1)
Supplement: Supplementary file 1 — Supplementary Information. [file 41598_2023_41141_MOESM1_ESM.zip › P22- dusty Ellis tri/huma paper.log]

This is pdfTeX, Version 3.14159265-2.6-1.40.19 (TeX Live 2018/W32TeX) (preloaded format=pdflatex 2023.6.28)  16 AUG 2023 21:11
entering extended mode
 restricted \write18 enabled.
 %&-line parsing enabled.
**"huma paper.tex"
(./huma paper.tex
LaTeX2e <2018-04-01> patch level 2
Babel <3.18> and hyphenation patterns for 84 language(s) loaded.
(c:/texlive/2018/texmf-dist/tex/latex/elsarticle/elsarticle.cls
Document Class: elsarticle 2009/09/17, 1.2.0: Elsevier Ltd
\@bls=\dimen102
(c:/texlive/2018/texmf-dist/tex/latex/base/article.cls
Document Class: article 2014/09/29 v1.4h Standard LaTeX document class
(c:/texlive/2018/texmf-dist/tex/latex/base/size10.clo
File: size10.clo 2014/09/29 v1.4h Standard LaTeX file (size option)
)
\c@part=\count80
\c@section=\count81
\c@subsection=\count82
\c@subsubsection=\count83
\c@paragraph=\count84
\c@subparagraph=\count85
\c@figure=\count86
\c@table=\count87
\abovecaptionskip=\skip41
\belowcaptionskip=\skip42
\bibindent=\dimen103
)
(c:/texlive/2018/texmf-dist/tex/latex/graphics/graphicx.sty
Package: graphicx 2017/06/01 v1.1a Enhanced LaTeX Graphics (DPC,SPQR)

(c:/texlive/2018/texmf-dist/tex/latex/graphics/keyval.sty
Package: keyval 2014/10/28 v1.15 key=value parser (DPC)
\KV@toks@=\toks14
)
(c:/texlive/2018/texmf-dist/tex/latex/graphics/graphics.sty
Package: graphics 2017/06/25 v1.2c Standard LaTeX Graphics (DPC,SPQR)

(c:/texlive/2018/texmf-dist/tex/latex/graphics/trig.sty
Package: trig 2016/01/03 v1.10 sin cos tan (DPC)
)
(c:/texlive/2018/texmf-dist/tex/latex/graphics-cfg/graphics.cfg
File: graphics.cfg 2016/06/04 v1.11 sample graphics configuration
)
Package graphics Info: Driver file: pdftex.def on input line 99.

(c:/texlive/2018/texmf-dist/tex/latex/graphics-def/pdftex.def
File: pdftex.def 2018/01/08 v1.0l Graphics/color driver for pdftex
))
\Gin@req@height=\dimen104
\Gin@req@width=\dimen105
)
(c:/texlive/2018/texmf-dist/tex/latex/psnfss/pifont.sty
Package: pifont 2005/04/12 PSNFSS-v9.2a Pi font support (SPQR) 
LaTeX Font Info:    Try loading font information for U+pzd on input line 63.

(c:/texlive/2018/texmf-dist/tex/latex/psnfss/upzd.fd
File: upzd.fd 2001/06/04 font definitions for U/pzd.
)
LaTeX Font Info:    Try loading font information for U+psy on input line 64.

(c:/texlive/2018/texmf-dist/tex/latex/psnfss/upsy.fd
File: upsy.fd 2001/06/04 font definitions for U/psy.
))
\c@tnote=\count88
\c@fnote=\count89
\c@cnote=\count90
\c@ead=\count91
\c@author=\count92
\@eadauthor=\toks15
\c@affn=\count93
\absbox=\box26
\keybox=\box27
\Columnwidth=\dimen106
\space@left=\dimen107
\els@boxa=\box28
\els@boxb=\box29
\leftMargin=\dimen108
\@enLab=\toks16
\@sep=\skip43
\@@sep=\skip44
 (./huma paper.spl)
(c:/texlive/2018/texmf-dist/tex/latex/natbib/natbib.sty
Package: natbib 2010/09/13 8.31b (PWD, AO)
\bibhang=\skip45
\bibsep=\skip46
LaTeX Info: Redefining \cite on input line 694.
\c@NAT@ctr=\count94
)
\splwrite=\write3
\openout3 = `"huma paper.spl"'.

)
(c:/texlive/2018/texmf-dist/tex/latex/multirow/multirow.sty
Package: multirow 2016/11/25 v2.2 Span multiple rows of a table
\multirow@colwidth=\skip47
\multirow@cntb=\count95
\multirow@dima=\skip48
\bigstrutjot=\dimen109
)
(c:/texlive/2018/texmf-dist/tex/latex/lineno/lineno.sty
Package: lineno 2005/11/02 line numbers on paragraphs v4.41
\linenopenalty=\count96
\output=\toks17
\linenoprevgraf=\count97
\linenumbersep=\dimen110
\linenumberwidth=\dimen111
\c@linenumber=\count98
\c@pagewiselinenumber=\count99
\c@LN@truepage=\count100
\c@internallinenumber=\count101
\c@internallinenumbers=\count102
\quotelinenumbersep=\dimen112
\bframerule=\dimen113
\bframesep=\dimen114
\bframebox=\box30
LaTeX Info: Redefining \\ on input line 3056.
)
(c:/texlive/2018/texmf-dist/tex/latex/hyperref/hyperref.sty
Package: hyperref 2018/02/06 v6.86b Hypertext links for LaTeX

(c:/texlive/2018/texmf-dist/tex/generic/oberdiek/hobsub-hyperref.sty
Package: hobsub-hyperref 2016/05/16 v1.14 Bundle oberdiek, subset hyperref (HO)


(c:/texlive/2018/texmf-dist/tex/generic/oberdiek/hobsub-generic.sty
Package: hobsub-generic 2016/05/16 v1.14 Bundle oberdiek, subset generic (HO)
Package: hobsub 2016/05/16 v1.14 Construct package bundles (HO)
Package: infwarerr 2016/05/16 v1.4 Providing info/warning/error messages (HO)
Package: ltxcmds 2016/05/16 v1.23 LaTeX kernel commands for general use (HO)
Package: ifluatex 2016/05/16 v1.4 Provides the ifluatex switch (HO)
Package ifluatex Info: LuaTeX not detected.
Package: ifvtex 2016/05/16 v1.6 Detect VTeX and its facilities (HO)
Package ifvtex Info: VTeX not detected.
Package: intcalc 2016/05/16 v1.2 Expandable calculations with integers (HO)
Package: ifpdf 2017/03/15 v3.2 Provides the ifpdf switch
Package: etexcmds 2016/05/16 v1.6 Avoid name clashes with e-TeX commands (HO)
Package etexcmds Info: Could not find \expanded.
(etexcmds)             That can mean that you are not using pdfTeX 1.50 or
(etexcmds)             that some package has redefined \expanded.
(etexcmds)             In the latter case, load this package earlier.
Package: kvsetkeys 2016/05/16 v1.17 Key value parser (HO)
Package: kvdefinekeys 2016/05/16 v1.4 Define keys (HO)
Package: pdftexcmds 2018/01/30 v0.27 Utility functions of pdfTeX for LuaTeX (HO
)
Package pdftexcmds Info: LuaTeX not detected.
Package pdftexcmds Info: \pdf@primitive is available.
Package pdftexcmds Info: \pdf@ifprimitive is available.
Package pdftexcmds Info: \pdfdraftmode found.
Package: pdfescape 2016/05/16 v1.14 Implements pdfTeX's escape features (HO)
Package: bigintcalc 2016/05/16 v1.4 Expandable calculations on big integers (HO
)
Package: bitset 2016/05/16 v1.2 Handle bit-vector datatype (HO)
Package: uniquecounter 2016/05/16 v1.3 Provide unlimited unique counter (HO)
)
Package hobsub Info: Skipping package `hobsub' (already loaded).
Package: letltxmacro 2016/05/16 v1.5 Let assignment for LaTeX macros (HO)
Package: hopatch 2016/05/16 v1.3 Wrapper for package hooks (HO)
Package: xcolor-patch 2016/05/16 xcolor patch
Package: atveryend 2016/05/16 v1.9 Hooks at the very end of document (HO)
Package atveryend Info: \enddocument detected (standard20110627).
Package: atbegshi 2016/06/09 v1.18 At begin shipout hook (HO)
Package: refcount 2016/05/16 v3.5 Data extraction from label references (HO)
Package: hycolor 2016/05/16 v1.8 Color options for hyperref/bookmark (HO)
)
(c:/texlive/2018/texmf-dist/tex/generic/ifxetex/ifxetex.sty
Package: ifxetex 2010/09/12 v0.6 Provides ifxetex conditional
)
(c:/texlive/2018/texmf-dist/tex/latex/oberdiek/auxhook.sty
Package: auxhook 2016/05/16 v1.4 Hooks for auxiliary files (HO)
)
(c:/texlive/2018/texmf-dist/tex/latex/oberdiek/kvoptions.sty
Package: kvoptions 2016/05/16 v3.12 Key value format for package options (HO)
)
\@linkdim=\dimen115
\Hy@linkcounter=\count103
\Hy@pagecounter=\count104

(c:/texlive/2018/texmf-dist/tex/latex/hyperref/pd1enc.def
File: pd1enc.def 2018/02/06 v6.86b Hyperref: PDFDocEncoding definition (HO)
Now handling font encoding PD1 ...
... no UTF-8 mapping file for font encoding PD1
)
\Hy@SavedSpaceFactor=\count105

(c:/texlive/2018/texmf-dist/tex/latex/latexconfig/hyperref.cfg
File: hyperref.cfg 2002/06/06 v1.2 hyperref configuration of TeXLive
)
Package hyperref Info: Hyper figures OFF on input line 4509.
Package hyperref Info: Link nesting OFF on input line 4514.
Package hyperref Info: Hyper index ON on input line 4517.
Package hyperref Info: Plain pages OFF on input line 4524.
Package hyperref Info: Backreferencing OFF on input line 4529.
Package hyperref Info: Implicit mode ON; LaTeX internals redefined.
Package hyperref Info: Bookmarks ON on input line 4762.
\c@Hy@tempcnt=\count106

(c:/texlive/2018/texmf-dist/tex/latex/url/url.sty
\Urlmuskip=\muskip10
Package: url 2013/09/16  ver 3.4  Verb mode for urls, etc.
)
LaTeX Info: Redefining \url on input line 5115.
\XeTeXLinkMargin=\dimen116
\Fld@menulength=\count107
\Field@Width=\dimen117
\Fld@charsize=\dimen118
Package hyperref Info: Hyper figures OFF on input line 6369.
Package hyperref Info: Link nesting OFF on input line 6374.
Package hyperref Info: Hyper index ON on input line 6377.
Package hyperref Info: backreferencing OFF on input line 6384.
Package hyperref Info: Link coloring OFF on input line 6389.
Package hyperref Info: Link coloring with OCG OFF on input line 6394.
Package hyperref Info: PDF/A mode OFF on input line 6399.
LaTeX Info: Redefining \ref on input line 6439.
LaTeX Info: Redefining \pageref on input line 6443.
\Hy@abspage=\count108
\c@Item=\count109
\c@Hfootnote=\count110
)
Package hyperref Info: Driver (autodetected): hpdftex.

(c:/texlive/2018/texmf-dist/tex/latex/hyperref/hpdftex.def
File: hpdftex.def 2018/02/06 v6.86b Hyperref driver for pdfTeX
\Fld@listcount=\count111
\c@bookmark@seq@number=\count112

(c:/texlive/2018/texmf-dist/tex/latex/oberdiek/rerunfilecheck.sty
Package: rerunfilecheck 2016/05/16 v1.8 Rerun checks for auxiliary files (HO)
Package uniquecounter Info: New unique counter `rerunfilecheck' on input line 2
82.
)
\Hy@SectionHShift=\skip49
)
(c:/texlive/2018/texmf-dist/tex/latex/kantlipsum/kantlipsum.sty
(c:/texlive/2018/texmf-dist/tex/latex/l3kernel/expl3.sty
Package: expl3 2018/03/05 L3 programming layer (loader) 

(c:/texlive/2018/texmf-dist/tex/latex/l3kernel/expl3-code.tex
Package: expl3 2018/03/05 L3 programming layer (code)
\c_max_int=\count113
\l_tmpa_int=\count114
\l_tmpb_int=\count115
\g_tmpa_int=\count116
\g_tmpb_int=\count117
\g__intarray_font_int=\count118
\g__prg_map_int=\count119
\c_log_iow=\count120
\l_iow_line_count_int=\count121
\l__iow_line_target_int=\count122
\l__iow_one_indent_int=\count123
\l__iow_indent_int=\count124
\c_zero_dim=\dimen119
\c_max_dim=\dimen120
\l_tmpa_dim=\dimen121
\l_tmpb_dim=\dimen122
\g_tmpa_dim=\dimen123
\g_tmpb_dim=\dimen124
\c_zero_skip=\skip50
\c_max_skip=\skip51
\l_tmpa_skip=\skip52
\l_tmpb_skip=\skip53
\g_tmpa_skip=\skip54
\g_tmpb_skip=\skip55
\c_zero_muskip=\muskip11
\c_max_muskip=\muskip12
\l_tmpa_muskip=\muskip13
\l_tmpb_muskip=\muskip14
\g_tmpa_muskip=\muskip15
\g_tmpb_muskip=\muskip16
\l_keys_choice_int=\count125
\c__fp_leading_shift_int=\count126
\c__fp_middle_shift_int=\count127
\c__fp_trailing_shift_int=\count128
\c__fp_big_leading_shift_int=\count129
\c__fp_big_middle_shift_int=\count130
\c__fp_big_trailing_shift_int=\count131
\c__fp_Bigg_leading_shift_int=\count132
\c__fp_Bigg_middle_shift_int=\count133
\c__fp_Bigg_trailing_shift_int=\count134
\c__fp_rand_size_int=\count135
\c__fp_rand_four_int=\count136
\c__fp_rand_eight_int=\count137
\l__sort_length_int=\count138
\l__sort_min_int=\count139
\l__sort_top_int=\count140
\l__sort_max_int=\count141
\l__sort_true_max_int=\count142
\l__sort_block_int=\count143
\l__sort_begin_int=\count144
\l__sort_end_int=\count145
\l__sort_A_int=\count146
\l__sort_B_int=\count147
\l__sort_C_int=\count148
\l__tl_build_start_index_int=\count149
\l__tl_build_index_int=\count150
\l__tl_analysis_normal_int=\count151
\l__tl_analysis_index_int=\count152
\l__tl_analysis_nesting_int=\count153
\l__tl_analysis_type_int=\count154
\l__regex_internal_a_int=\count155
\l__regex_internal_b_int=\count156
\l__regex_internal_c_int=\count157
\l__regex_balance_int=\count158
\l__regex_group_level_int=\count159
\l__regex_mode_int=\count160
\c__regex_cs_in_class_mode_int=\count161
\c__regex_cs_mode_int=\count162
\l__regex_catcodes_int=\count163
\l__regex_default_catcodes_int=\count164
\c__regex_catcode_D_int=\count165
\c__regex_catcode_S_int=\count166
\c__regex_catcode_L_int=\count167
\c__regex_catcode_O_int=\count168
\c__regex_catcode_A_int=\count169
\c__regex_all_catcodes_int=\count170
\l__regex_show_lines_int=\count171
\l__regex_min_state_int=\count172
\l__regex_max_state_int=\count173
\l__regex_left_state_int=\count174
\l__regex_right_state_int=\count175
\l__regex_capturing_group_int=\count176
\l__regex_min_pos_int=\count177
\l__regex_max_pos_int=\count178
\l__regex_curr_pos_int=\count179
\l__regex_start_pos_int=\count180
\l__regex_success_pos_int=\count181
\l__regex_curr_char_int=\count182
\l__regex_curr_catcode_int=\count183
\l__regex_last_char_int=\count184
\l__regex_case_changed_char_int=\count185
\l__regex_curr_state_int=\count186
\l__regex_step_int=\count187
\l__regex_min_active_int=\count188
\l__regex_max_active_int=\count189
\l__regex_replacement_csnames_int=\count190
\l__regex_match_count_int=\count191
\l__regex_min_submatch_int=\count192
\l__regex_submatch_int=\count193
\l__regex_zeroth_submatch_int=\count194
\g__regex_trace_regex_int=\count195
\c_empty_box=\box31
\l_tmpa_box=\box32
\l_tmpb_box=\box33
\g_tmpa_box=\box34
\g_tmpb_box=\box35
\l__box_top_dim=\dimen125
\l__box_bottom_dim=\dimen126
\l__box_left_dim=\dimen127
\l__box_right_dim=\dimen128
\l__box_top_new_dim=\dimen129
\l__box_bottom_new_dim=\dimen130
\l__box_left_new_dim=\dimen131
\l__box_right_new_dim=\dimen132
\l__box_internal_box=\box36
\l__coffin_internal_box=\box37
\l__coffin_internal_dim=\dimen133
\l__coffin_offset_x_dim=\dimen134
\l__coffin_offset_y_dim=\dimen135
\l__coffin_x_dim=\dimen136
\l__coffin_y_dim=\dimen137
\l__coffin_x_prime_dim=\dimen138
\l__coffin_y_prime_dim=\dimen139
\c_empty_coffin=\box38
\l__coffin_aligned_coffin=\box39
\l__coffin_aligned_internal_coffin=\box40
\l_tmpa_coffin=\box41
\l_tmpb_coffin=\box42
\l__coffin_display_coffin=\box43
\l__coffin_display_coord_coffin=\box44
\l__coffin_display_pole_coffin=\box45
\l__coffin_display_offset_dim=\dimen140
\l__coffin_display_x_dim=\dimen141
\l__coffin_display_y_dim=\dimen142
\l__coffin_bounding_shift_dim=\dimen143
\l__coffin_left_corner_dim=\dimen144
\l__coffin_right_corner_dim=\dimen145
\l__coffin_bottom_corner_dim=\dimen146
\l__coffin_top_corner_dim=\dimen147
\l__coffin_scaled_total_height_dim=\dimen148
\l__coffin_scaled_width_dim=\dimen149
)
(c:/texlive/2018/texmf-dist/tex/latex/l3kernel/l3pdfmode.def
File: l3pdfmode.def 2017/03/18 v L3 Experimental driver: PDF mode
\l__driver_color_stack_int=\count196
))
(c:/texlive/2018/texmf-dist/tex/latex/l3packages/xparse/xparse.sty
Package: xparse 2018/02/21 L3 Experimental document command parser
\l__xparse_current_arg_int=\count197
\g__xparse_grabber_int=\count198
\l__xparse_m_args_int=\count199
\l__xparse_mandatory_args_int=\count266
\l__xparse_v_nesting_int=\count267
)
Package: kantlipsum 2017/11/16 v0.7 Generate text in Kantian style
\l__kgl_start_int=\count268
\l__kgl_end_int=\count269
.................................................
. LaTeX info: "xparse/define-command"
. 
. Defining command \kant with sig. 's>{\SplitArgument {1}{-}}O{1-7}' on line
. 76.
.................................................
.................................................
. LaTeX info: "xparse/define-command"
. 
. Defining command \kantdef with sig. 'mm' on line 91.
.................................................
.................................................
. kantlipsum info: "how-many"
. 
. The package provides paragraphs 1 to 164. Values outside this range will be
. ignored.
.................................................
)
(c:/texlive/2018/texmf-dist/tex/latex/caption/caption.sty
Package: caption 2016/02/21 v3.3-144 Customizing captions (AR)

(c:/texlive/2018/texmf-dist/tex/latex/caption/caption3.sty
Package: caption3 2016/05/22 v1.7-166 caption3 kernel (AR)
Package caption3 Info: TeX engine: e-TeX on input line 67.
\captionmargin=\dimen150
\captionmargin@=\dimen151
\captionwidth=\dimen152
\caption@tempdima=\dimen153
\caption@indent=\dimen154
\caption@parindent=\dimen155
\caption@hangindent=\dimen156
)
\c@ContinuedFloat=\count270
Package caption Info: hyperref package is loaded.
)
(c:/texlive/2018/texmf-dist/tex/latex/oberdiek/hypcap.sty
Package: hypcap 2016/05/16 v1.12 Adjusting the anchors of captions (HO)
)
(c:/texlive/2018/texmf-dist/tex/latex/subfigure/subfigure.sty
Package: subfigure 2002/03/15 v2.1.5 subfigure package
\subfigtopskip=\skip56
\subfigcapskip=\skip57
\subfigcaptopadj=\dimen157
\subfigbottomskip=\skip58
\subfigcapmargin=\dimen158
\subfiglabelskip=\skip59
\c@subfigure=\count271
\c@lofdepth=\count272
\c@subtable=\count273
\c@lotdepth=\count274

****************************************
* Local config file subfigure.cfg used *
****************************************
(c:/texlive/2018/texmf-dist/tex/latex/subfigure/subfigure.cfg)
\subfig@top=\skip60
\subfig@bottom=\skip61
)
(c:/texlive/2018/texmf-dist/tex/latex/physics/physics.sty
Package: physics 

(c:/texlive/2018/texmf-dist/tex/latex/amsmath/amsmath.sty
Package: amsmath 2017/09/02 v2.17a AMS math features
\@mathmargin=\skip62

For additional information on amsmath, use the `?' option.
(c:/texlive/2018/texmf-dist/tex/latex/amsmath/amstext.sty
Package: amstext 2000/06/29 v2.01 AMS text

(c:/texlive/2018/texmf-dist/tex/latex/amsmath/amsgen.sty
File: amsgen.sty 1999/11/30 v2.0 generic functions
\@emptytoks=\toks18
\ex@=\dimen159
))
(c:/texlive/2018/texmf-dist/tex/latex/amsmath/amsbsy.sty
Package: amsbsy 1999/11/29 v1.2d Bold Symbols
\pmbraise@=\dimen160
)
(c:/texlive/2018/texmf-dist/tex/latex/amsmath/amsopn.sty
Package: amsopn 2016/03/08 v2.02 operator names
)
\inf@bad=\count275
LaTeX Info: Redefining \frac on input line 213.
\uproot@=\count276
\leftroot@=\count277
LaTeX Info: Redefining \overline on input line 375.
\classnum@=\count278
\DOTSCASE@=\count279
LaTeX Info: Redefining \ldots on input line 472.
LaTeX Info: Redefining \dots on input line 475.
LaTeX Info: Redefining \cdots on input line 596.
\Mathstrutbox@=\box46
\strutbox@=\box47
\big@size=\dimen161
LaTeX Font Info:    Redeclaring font encoding OML on input line 712.
LaTeX Font Info:    Redeclaring font encoding OMS on input line 713.
\macc@depth=\count280
\c@MaxMatrixCols=\count281
\dotsspace@=\muskip17
\c@parentequation=\count282
\dspbrk@lvl=\count283
\tag@help=\toks19
\row@=\count284
\column@=\count285
\maxfields@=\count286
\andhelp@=\toks20
\eqnshift@=\dimen162
\alignsep@=\dimen163
\tagshift@=\dimen164
\tagwidth@=\dimen165
\totwidth@=\dimen166
\lineht@=\dimen167
\@envbody=\toks21
\multlinegap=\skip63
\multlinetaggap=\skip64
\mathdisplay@stack=\toks22
LaTeX Info: Redefining \[ on input line 2817.
LaTeX Info: Redefining \] on input line 2818.
)
.................................................
. LaTeX info: "xparse/define-command"
. 
. Defining command \vnabla with sig. '' on line 25.
.................................................
.................................................
. LaTeX info: "xparse/define-command"
. 
. Defining command \varE with sig. '' on line 29.
.................................................
.................................................
. LaTeX info: "xparse/define-command"
. 
. Defining command \ordersymbol with sig. '' on line 30.
.................................................
.................................................
. LaTeX info: "xparse/define-command"
. 
. Defining command \lparen with sig. '' on line 31.
.................................................
.................................................
. LaTeX info: "xparse/define-command"
. 
. Defining command \rparen with sig. '' on line 32.
.................................................
.................................................
. LaTeX info: "xparse/define-command"
. 
. Defining command \quantity with sig. '' on line 35.
.................................................
.................................................
. LaTeX info: "xparse/define-command"
. 
. Defining command \@quantity with sig. ' t\big t\Big t\bigg t\Bigg g o d()
. d|| ' on line 62.
.................................................

*************************************************
* LaTeX warning: "xparse/not-single-char"
* 
* Argument delimiter '\big ' for the command '\@quantity' should be a single
* character.
*************************************************
*************************************************
* LaTeX warning: "xparse/not-single-char"
* 
* Argument delimiter '\Big ' for the command '\@quantity' should be a single
* character.
*************************************************
*************************************************
* LaTeX warning: "xparse/not-single-char"
* 
* Argument delimiter '\bigg ' for the command '\@quantity' should be a single
* character.
*************************************************
*************************************************
* LaTeX warning: "xparse/not-single-char"
* 
* Argument delimiter '\Bigg ' for the command '\@quantity' should be a single
* character.
*************************************************
.................................................
. LaTeX info: "xparse/define-command"
. 
. Defining command \qty with sig. '' on line 63.
.................................................
.................................................
. LaTeX info: "xparse/define-command"
. 
. Defining command \pqty with sig. ' l m ' on line 64.
.................................................
.................................................
. LaTeX info: "xparse/define-command"
. 
. Defining command \bqty with sig. ' l m ' on line 65.
.................................................
.................................................
. LaTeX info: "xparse/define-command"
. 
. Defining command \Bqty with sig. ' l m ' on line 66.
.................................................
.................................................
. LaTeX info: "xparse/define-command"
. 
. Defining command \vqty with sig. ' l m ' on line 67.
.................................................
.................................................
. LaTeX info: "xparse/define-command"
. 
. Defining command \pmqty with sig. 'm' on line 70.
.................................................
.................................................
. LaTeX info: "xparse/define-command"
. 
. Defining command \Pmqty with sig. 'm' on line 71.
.................................................
.................................................
. LaTeX info: "xparse/define-command"
. 
. Defining command \bmqty with sig. 'm' on line 72.
.................................................
.................................................
. LaTeX info: "xparse/define-command"
. 
. Defining command \vmqty with sig. 'm' on line 73.
.................................................
.................................................
. LaTeX info: "xparse/define-command"
. 
. Defining command \matrixquantity with sig. '' on line 74.
.................................................
.................................................
. LaTeX info: "xparse/define-command"
. 
. Defining command \@matrixquantity with sig. ' s g o d() d|| ' on line 100.
.................................................
.................................................
. LaTeX info: "xparse/define-command"
. 
. Defining command \mqty with sig. '' on line 101.
.................................................
.................................................
. LaTeX info: "xparse/define-command"
. 
. Defining command \matrixdeterminant with sig. 'm' on line 102.
.................................................
.................................................
. LaTeX info: "xparse/define-command"
. 
. Defining command \mdet with sig. '' on line 103.
.................................................
.................................................
. LaTeX info: "xparse/define-command"
. 
. Defining command \spmqty with sig. 'm' on line 105.
.................................................
.................................................
. LaTeX info: "xparse/define-command"
. 
. Defining command \sPmqty with sig. 'm' on line 106.
.................................................
.................................................
. LaTeX info: "xparse/define-command"
. 
. Defining command \sbmqty with sig. 'm' on line 107.
.................................................
.................................................
. LaTeX info: "xparse/define-command"
. 
. Defining command \svmqty with sig. 'm' on line 108.
.................................................
.................................................
. LaTeX info: "xparse/define-command"
. 
. Defining command \smallmatrixquantity with sig. ' s g o d() d|| ' on line
. 133.
.................................................
.................................................
. LaTeX info: "xparse/define-command"
. 
. Defining command \smqty with sig. '' on line 134.
.................................................
.................................................
. LaTeX info: "xparse/define-command"
. 
. Defining command \smallmatrixdeterminant with sig. 'm' on line 135.
.................................................
.................................................
. LaTeX info: "xparse/define-command"
. 
. Defining command \smdet with sig. '' on line 136.
.................................................
.................................................
. LaTeX info: "xparse/define-command"
. 
. Defining command \argopen with sig. 's' on line 138.
.................................................
.................................................
. LaTeX info: "xparse/define-command"
. 
. Defining command \argclose with sig. 's' on line 139.
.................................................
.................................................
. LaTeX info: "xparse/define-command"
. 
. Defining command \braces with sig. '' on line 141.
.................................................
.................................................
. LaTeX info: "xparse/define-command"
. 
. Defining command \@braces with sig. ' s t\big t\Big t\bigg t\Bigg m m m ' on
. line 156.
.................................................
*************************************************
* LaTeX warning: "xparse/not-single-char"
* 
* Argument delimiter '\big ' for the command '\@braces' should be a single
* character.
*************************************************
*************************************************
* LaTeX warning: "xparse/not-single-char"
* 
* Argument delimiter '\Big ' for the command '\@braces' should be a single
* character.
*************************************************
*************************************************
* LaTeX warning: "xparse/not-single-char"
* 
* Argument delimiter '\bigg ' for the command '\@braces' should be a single
* character.
*************************************************
*************************************************
* LaTeX warning: "xparse/not-single-char"
* 
* Argument delimiter '\Bigg ' for the command '\@braces' should be a single
* character.
*************************************************
.................................................
. LaTeX info: "xparse/define-command"
. 
. Defining command \fbraces with sig. ' s t\big t\Big t\bigg t\Bigg m m m m '
. on line 174.
.................................................
*************************************************
* LaTeX warning: "xparse/not-single-char"
* 
* Argument delimiter '\big ' for the command '\fbraces' should be a single
* character.
*************************************************
*************************************************
* LaTeX warning: "xparse/not-single-char"
* 
* Argument delimiter '\Big ' for the command '\fbraces' should be a single
* character.
*************************************************
*************************************************
* LaTeX warning: "xparse/not-single-char"
* 
* Argument delimiter '\bigg ' for the command '\fbraces' should be a single
* character.
*************************************************
*************************************************
* LaTeX warning: "xparse/not-single-char"
* 
* Argument delimiter '\Bigg ' for the command '\fbraces' should be a single
* character.
*************************************************
.................................................
. LaTeX info: "xparse/define-command"
. 
. Defining command \absolutevalue with sig. ' l m ' on line 176.
.................................................
.................................................
. LaTeX info: "xparse/define-command"
. 
. Defining command \abs with sig. '' on line 177.
.................................................
.................................................
. LaTeX info: "xparse/define-command"
. 
. Defining command \norm with sig. ' l m ' on line 178.
.................................................
.................................................
. LaTeX info: "xparse/define-command"
. 
. Defining command \order with sig. ' l m ' on line 179.
.................................................
.................................................
. LaTeX info: "xparse/define-command"
. 
. Defining command \evaluated with sig. ' s g d[| d(| ' on line 194.
.................................................
.................................................
. LaTeX info: "xparse/define-command"
. 
. Defining command \eval with sig. '' on line 195.
.................................................
.................................................
. LaTeX info: "xparse/define-command"
. 
. Defining command \poissonbracket with sig. ' l m m ' on line 197.
.................................................
.................................................
. LaTeX info: "xparse/define-command"
. 
. Defining command \pb with sig. '' on line 198.
.................................................
.................................................
. LaTeX info: "xparse/define-command"
. 
. Defining command \commutator with sig. ' l m m ' on line 201.
.................................................
.................................................
. LaTeX info: "xparse/define-command"
. 
. Defining command \comm with sig. '' on line 202.
.................................................
.................................................
. LaTeX info: "xparse/define-command"
. 
. Defining command \anticommutator with sig. ' l m m ' on line 203.
.................................................
.................................................
. LaTeX info: "xparse/define-command"
. 
. Defining command \acommutator with sig. '' on line 204.
.................................................
.................................................
. LaTeX info: "xparse/define-command"
. 
. Defining command \acomm with sig. '' on line 205.
.................................................
.................................................
. LaTeX info: "xparse/define-command"
. 
. Defining command \vectorbold with sig. ' s m ' on line 208.
.................................................
.................................................
. LaTeX info: "xparse/define-command"
. 
. Defining command \vb with sig. '' on line 209.
.................................................
.................................................
. LaTeX info: "xparse/define-command"
. 
. Defining command \vectorarrow with sig. ' s m ' on line 211.
.................................................
.................................................
. LaTeX info: "xparse/define-command"
. 
. Defining command \va with sig. '' on line 212.
.................................................
.................................................
. LaTeX info: "xparse/define-command"
. 
. Defining command \vectorunit with sig. ' s m ' on line 214.
.................................................
.................................................
. LaTeX info: "xparse/define-command"
. 
. Defining command \vu with sig. '' on line 215.
.................................................
.................................................
. LaTeX info: "xparse/define-command"
. 
. Defining command \dotproduct with sig. '' on line 217.
.................................................
.................................................
. LaTeX info: "xparse/define-command"
. 
. Defining command \vdot with sig. '' on line 218.
.................................................
.................................................
. LaTeX info: "xparse/define-command"
. 
. Defining command \crossproduct with sig. '' on line 220.
.................................................
.................................................
. LaTeX info: "xparse/define-command"
. 
. Defining command \cross with sig. '' on line 221.
.................................................
.................................................
. LaTeX info: "xparse/define-command"
. 
. Defining command \cp with sig. '' on line 222.
.................................................
.................................................
. LaTeX info: "xparse/define-command"
. 
. Defining command \gradient with sig. ' g o d() ' on line 232.
.................................................
.................................................
. LaTeX info: "xparse/define-command"
. 
. Defining command \grad with sig. '' on line 233.
.................................................
.................................................
. LaTeX info: "xparse/define-command"
. 
. Defining command \divergence with sig. ' g o d() ' on line 243.
.................................................
.................................................
. LaTeX info: "xparse/define-command"
. 
. Defining command \div with sig. '' on line 246.
.................................................
.................................................
. LaTeX info: "xparse/define-command"
. 
. Defining command \curl with sig. ' g o d() ' on line 256.
.................................................
.................................................
. LaTeX info: "xparse/define-command"
. 
. Defining command \laplacian with sig. ' g o d() ' on line 266.
.................................................
.................................................
. LaTeX info: "xparse/define-command"
. 
. Defining command \principalvalue with sig. 'g' on line 274.
.................................................
.................................................
. LaTeX info: "xparse/define-command"
. 
. Defining command \pv with sig. '' on line 275.
.................................................
.................................................
. LaTeX info: "xparse/define-command"
. 
. Defining command \PV with sig. 'g' on line 276.
.................................................
.................................................
. LaTeX info: "xparse/redefine-command"
. 
. Redefining command \Re with sig. 'g' on line 277.
.................................................
.................................................
. LaTeX info: "xparse/redefine-command"
. 
. Redefining command \Im with sig. 'g' on line 278.
.................................................
.................................................
. LaTeX info: "xparse/define-command"
. 
. Defining command \opbraces with sig. ' m g o d() ' on line 299.
.................................................
.................................................
. LaTeX info: "xparse/define-command"
. 
. Defining command \trigbraces with sig. ' m o d() ' on line 305.
.................................................
.................................................
. LaTeX info: "xparse/redefine-command"
. 
. Redefining command \sin with sig. '' on line 309.
.................................................
.................................................
. LaTeX info: "xparse/redefine-command"
. 
. Redefining command \cos with sig. '' on line 310.
.................................................
.................................................
. LaTeX info: "xparse/redefine-command"
. 
. Redefining command \tan with sig. '' on line 311.
.................................................
.................................................
. LaTeX info: "xparse/redefine-command"
. 
. Redefining command \csc with sig. '' on line 312.
.................................................
.................................................
. LaTeX info: "xparse/redefine-command"
. 
. Redefining command \sec with sig. '' on line 313.
.................................................
.................................................
. LaTeX info: "xparse/redefine-command"
. 
. Redefining command \cot with sig. '' on line 314.
.................................................
.................................................
. LaTeX info: "xparse/redefine-command"
. 
. Redefining command \arcsin with sig. '' on line 316.
.................................................
.................................................
. LaTeX info: "xparse/redefine-command"
. 
. Redefining command \arccos with sig. '' on line 317.
.................................................
.................................................
. LaTeX info: "xparse/redefine-command"
. 
. Redefining command \arctan with sig. '' on line 318.
.................................................
.................................................
. LaTeX info: "xparse/define-command"
. 
. Defining command \arccsc with sig. '' on line 320.
.................................................
.................................................
. LaTeX info: "xparse/define-command"
. 
. Defining command \arcsec with sig. '' on line 322.
.................................................
.................................................
. LaTeX info: "xparse/define-command"
. 
. Defining command \arccot with sig. '' on line 324.
.................................................
.................................................
. LaTeX info: "xparse/define-command"
. 
. Defining command \asin with sig. '' on line 327.
.................................................
.................................................
. LaTeX info: "xparse/define-command"
. 
. Defining command \acos with sig. '' on line 329.
.................................................
.................................................
. LaTeX info: "xparse/define-command"
. 
. Defining command \atan with sig. '' on line 331.
.................................................
.................................................
. LaTeX info: "xparse/define-command"
. 
. Defining command \acsc with sig. '' on line 333.
.................................................
.................................................
. LaTeX info: "xparse/define-command"
. 
. Defining command \asec with sig. '' on line 335.
.................................................
.................................................
. LaTeX info: "xparse/define-command"
. 
. Defining command \acot with sig. '' on line 337.
.................................................
.................................................
. LaTeX info: "xparse/redefine-command"
. 
. Redefining command \sinh with sig. '' on line 339.
.................................................
.................................................
. LaTeX info: "xparse/redefine-command"
. 
. Redefining command \cosh with sig. '' on line 340.
.................................................
.................................................
. LaTeX info: "xparse/redefine-command"
. 
. Redefining command \tanh with sig. '' on line 341.
.................................................
.................................................
. LaTeX info: "xparse/define-command"
. 
. Defining command \csch with sig. '' on line 343.
.................................................
.................................................
. LaTeX info: "xparse/define-command"
. 
. Defining command \sech with sig. '' on line 345.
.................................................
.................................................
. LaTeX info: "xparse/redefine-command"
. 
. Redefining command \coth with sig. '' on line 346.
.................................................
.................................................
. LaTeX info: "xparse/redefine-command"
. 
. Redefining command \exp with sig. '' on line 348.
.................................................
.................................................
. LaTeX info: "xparse/redefine-command"
. 
. Redefining command \log with sig. '' on line 349.
.................................................
.................................................
. LaTeX info: "xparse/redefine-command"
. 
. Redefining command \ln with sig. '' on line 350.
.................................................
.................................................
. LaTeX info: "xparse/redefine-command"
. 
. Redefining command \det with sig. '' on line 351.
.................................................
.................................................
. LaTeX info: "xparse/redefine-command"
. 
. Redefining command \Pr with sig. '' on line 352.
.................................................
.................................................
. LaTeX info: "xparse/define-command"
. 
. Defining command \tr with sig. '' on line 353.
.................................................
.................................................
. LaTeX info: "xparse/define-command"
. 
. Defining command \Tr with sig. '' on line 354.
.................................................
.................................................
. LaTeX info: "xparse/define-command"
. 
. Defining command \Res with sig. '' on line 355.
.................................................
.................................................
. LaTeX info: "xparse/define-command"
. 
. Defining command \qqtext with sig. ' s m ' on line 377.
.................................................
.................................................
. LaTeX info: "xparse/define-command"
. 
. Defining command \qq with sig. '' on line 378.
.................................................
.................................................
. LaTeX info: "xparse/define-command"
. 
. Defining command \qcomma with sig. '' on line 380.
.................................................
.................................................
. LaTeX info: "xparse/define-command"
. 
. Defining command \qc with sig. '' on line 381.
.................................................
.................................................
. LaTeX info: "xparse/define-command"
. 
. Defining command \qif with sig. 's' on line 383.
.................................................
.................................................
. LaTeX info: "xparse/define-command"
. 
. Defining command \qthen with sig. 's' on line 384.
.................................................
.................................................
. LaTeX info: "xparse/define-command"
. 
. Defining command \qelse with sig. 's' on line 385.
.................................................
.................................................
. LaTeX info: "xparse/define-command"
. 
. Defining command \qotherwise with sig. 's' on line 386.
.................................................
.................................................
. LaTeX info: "xparse/define-command"
. 
. Defining command \qunless with sig. 's' on line 387.
.................................................
.................................................
. LaTeX info: "xparse/define-command"
. 
. Defining command \qgiven with sig. 's' on line 388.
.................................................
.................................................
. LaTeX info: "xparse/define-command"
. 
. Defining command \qusing with sig. 's' on line 389.
.................................................
.................................................
. LaTeX info: "xparse/define-command"
. 
. Defining command \qassume with sig. 's' on line 390.
.................................................
.................................................
. LaTeX info: "xparse/define-command"
. 
. Defining command \qsince with sig. 's' on line 391.
.................................................
.................................................
. LaTeX info: "xparse/define-command"
. 
. Defining command \qlet with sig. 's' on line 392.
.................................................
.................................................
. LaTeX info: "xparse/define-command"
. 
. Defining command \qfor with sig. 's' on line 393.
.................................................
.................................................
. LaTeX info: "xparse/define-command"
. 
. Defining command \qall with sig. 's' on line 394.
.................................................
.................................................
. LaTeX info: "xparse/define-command"
. 
. Defining command \qeven with sig. 's' on line 395.
.................................................
.................................................
. LaTeX info: "xparse/define-command"
. 
. Defining command \qodd with sig. 's' on line 396.
.................................................
.................................................
. LaTeX info: "xparse/define-command"
. 
. Defining command \qinteger with sig. 's' on line 397.
.................................................
.................................................
. LaTeX info: "xparse/define-command"
. 
. Defining command \qand with sig. 's' on line 398.
.................................................
.................................................
. LaTeX info: "xparse/define-command"
. 
. Defining command \qor with sig. 's' on line 399.
.................................................
.................................................
. LaTeX info: "xparse/define-command"
. 
. Defining command \qas with sig. 's' on line 400.
.................................................
.................................................
. LaTeX info: "xparse/define-command"
. 
. Defining command \qin with sig. 's' on line 401.
.................................................
.................................................
. LaTeX info: "xparse/define-command"
. 
. Defining command \qcc with sig. 's' on line 402.
.................................................
.................................................
. LaTeX info: "xparse/define-command"
. 
. Defining command \differential with sig. ' o g d() ' on line 415.
.................................................
.................................................
. LaTeX info: "xparse/define-command"
. 
. Defining command \dd with sig. '' on line 416.
.................................................
.................................................
. LaTeX info: "xparse/define-command"
. 
. Defining command \derivative with sig. ' s o m g d() ' on line 435.
.................................................
.................................................
. LaTeX info: "xparse/define-command"
. 
. Defining command \dv with sig. '' on line 436.
.................................................
.................................................
. LaTeX info: "xparse/define-command"
. 
. Defining command \partialderivative with sig. ' s o m g g d() ' on line 460.
.................................................
.................................................
. LaTeX info: "xparse/define-command"
. 
. Defining command \pderivative with sig. '' on line 461.
.................................................
.................................................
. LaTeX info: "xparse/define-command"
. 
. Defining command \pdv with sig. '' on line 462.
.................................................
.................................................
. LaTeX info: "xparse/define-command"
. 
. Defining command \variation with sig. ' o g d() ' on line 474.
.................................................
.................................................
. LaTeX info: "xparse/define-command"
. 
. Defining command \var with sig. '' on line 475.
.................................................
.................................................
. LaTeX info: "xparse/define-command"
. 
. Defining command \functionalderivative with sig. ' s o m g d() ' on line
. 494.
.................................................
.................................................
. LaTeX info: "xparse/define-command"
. 
. Defining command \fderivative with sig. '' on line 495.
.................................................
.................................................
. LaTeX info: "xparse/define-command"
. 
. Defining command \fdv with sig. '' on line 496.
.................................................
.................................................
. LaTeX info: "xparse/define-command"
. 
. Defining command \bra with sig. ' s m t\ket s g ' on line 526.
.................................................
*************************************************
* LaTeX warning: "xparse/not-single-char"
* 
* Argument delimiter '\ket ' for the command '\bra' should be a single
* character.
*************************************************
.................................................
. LaTeX info: "xparse/define-command"
. 
. Defining command \ket with sig. ' s m ' on line 533.
.................................................
.................................................
. LaTeX info: "xparse/define-command"
. 
. Defining command \innerproduct with sig. ' s m g ' on line 548.
.................................................
.................................................
. LaTeX info: "xparse/define-command"
. 
. Defining command \braket with sig. '' on line 549.
.................................................
.................................................
. LaTeX info: "xparse/define-command"
. 
. Defining command \ip with sig. '' on line 550.
.................................................
.................................................
. LaTeX info: "xparse/define-command"
. 
. Defining command \outerproduct with sig. ' s m g ' on line 565.
.................................................
.................................................
. LaTeX info: "xparse/define-command"
. 
. Defining command \dyad with sig. '' on line 566.
.................................................
.................................................
. LaTeX info: "xparse/define-command"
. 
. Defining command \op with sig. '' on line 567.
.................................................
.................................................
. LaTeX info: "xparse/define-command"
. 
. Defining command \ketbra with sig. '' on line 568.
.................................................
.................................................
. LaTeX info: "xparse/define-command"
. 
. Defining command \expectationvalue with sig. ' s s m g ' on line 587.
.................................................
.................................................
. LaTeX info: "xparse/define-command"
. 
. Defining command \expval with sig. '' on line 588.
.................................................
.................................................
. LaTeX info: "xparse/define-command"
. 
. Defining command \ev with sig. '' on line 589.
.................................................
.................................................
. LaTeX info: "xparse/define-command"
. 
. Defining command \vev with sig. ' m ' on line 590.
.................................................
.................................................
. LaTeX info: "xparse/define-command"
. 
. Defining command \matrixelement with sig. ' s s m m m ' on line 601.
.................................................
.................................................
. LaTeX info: "xparse/define-command"
. 
. Defining command \matrixel with sig. '' on line 602.
.................................................
.................................................
. LaTeX info: "xparse/define-command"
. 
. Defining command \mel with sig. '' on line 603.
.................................................
.................................................
. LaTeX info: "xparse/define-command"
. 
. Defining command \identitymatrix with sig. 'm' on line 633.
.................................................
.................................................
. LaTeX info: "xparse/define-command"
. 
. Defining command \imat with sig. '' on line 634.
.................................................
.................................................
. LaTeX info: "xparse/define-command"
. 
. Defining command \xmatrix with sig. ' s m m m ' on line 659.
.................................................
.................................................
. LaTeX info: "xparse/define-command"
. 
. Defining command \xmat with sig. '' on line 660.
.................................................
.................................................
. LaTeX info: "xparse/define-command"
. 
. Defining command \zeromatrix with sig. ' m g ' on line 662.
.................................................
.................................................
. LaTeX info: "xparse/define-command"
. 
. Defining command \zmat with sig. '' on line 663.
.................................................
.................................................
. LaTeX info: "xparse/define-command"
. 
. Defining command \paulixmatrix with sig. '' on line 665.
.................................................
.................................................
. LaTeX info: "xparse/define-command"
. 
. Defining command \pauliymatrix with sig. '' on line 666.
.................................................
.................................................
. LaTeX info: "xparse/define-command"
. 
. Defining command \paulizmatrix with sig. '' on line 667.
.................................................
.................................................
. LaTeX info: "xparse/define-command"
. 
. Defining command \paulimatrix with sig. 'm' on line 678.
.................................................
.................................................
. LaTeX info: "xparse/define-command"
. 
. Defining command \pmat with sig. '' on line 679.
.................................................
.................................................
. LaTeX info: "xparse/define-command"
. 
. Defining command \diagonalmatrix with sig. 'O{} >{\SplitList {,}}m ' on line
. 681.
.................................................
.................................................
. LaTeX info: "xparse/define-command"
. 
. Defining command \@dmat with sig. 'mmggggggg' on line 714.
.................................................
.................................................
. LaTeX info: "xparse/define-command"
. 
. Defining command \dmat with sig. '' on line 715.
.................................................
.................................................
. LaTeX info: "xparse/define-command"
. 
. Defining command \antidiagonalmatrix with sig. 'O{} >{\SplitList {,}}m ' on
. line 717.
.................................................
.................................................
. LaTeX info: "xparse/define-command"
. 
. Defining command \@admat with sig. 'mmggggggg' on line 750.
.................................................
.................................................
. LaTeX info: "xparse/define-command"
. 
. Defining command \admat with sig. '' on line 751.
.................................................
.................................................
. LaTeX info: "xparse/define-command"
. 
. Defining command \flatfrac with sig. ' m m ' on line 754.
.................................................
.................................................
. LaTeX info: "xparse/define-command"
. 
. Defining command \homework with sig. '' on line 764.
.................................................
) (c:/texlive/2018/texmf-dist/tex/latex/adjustbox/adjustbox.sty
Package: adjustbox 2018/04/08 v1.1 Adjusting TeX boxes (trim, clip, ...)

(c:/texlive/2018/texmf-dist/tex/latex/xkeyval/xkeyval.sty
Package: xkeyval 2014/12/03 v2.7a package option processing (HA)

(c:/texlive/2018/texmf-dist/tex/generic/xkeyval/xkeyval.tex
(c:/texlive/2018/texmf-dist/tex/generic/xkeyval/xkvutils.tex
\XKV@toks=\toks23
\XKV@tempa@toks=\toks24
)
\XKV@depth=\count287
File: xkeyval.tex 2014/12/03 v2.7a key=value parser (HA)
))
(c:/texlive/2018/texmf-dist/tex/latex/adjustbox/adjcalc.sty
Package: adjcalc 2012/05/16 v1.1 Provides advanced setlength with multiple back
-ends (calc, etex, pgfmath)
)
(c:/texlive/2018/texmf-dist/tex/latex/adjustbox/trimclip.sty
Package: trimclip 2018/04/08 v1.1 Trim and clip general TeX material

(c:/texlive/2018/texmf-dist/tex/latex/collectbox/collectbox.sty
Package: collectbox 2012/05/17 v0.4b Collect macro arguments as boxes
\collectedbox=\box48
)
\tc@llx=\dimen168
\tc@lly=\dimen169
\tc@urx=\dimen170
\tc@ury=\dimen171
Package trimclip Info: Using driver 'tc-pdftex.def'.

(c:/texlive/2018/texmf-dist/tex/latex/adjustbox/tc-pdftex.def
File: tc-pdftex.def 2018/04/08 v2.1 Clipping driver for pdftex
))
\adjbox@Width=\dimen172
\adjbox@Height=\dimen173
\adjbox@Depth=\dimen174
\adjbox@Totalheight=\dimen175
\adjbox@pwidth=\dimen176
\adjbox@pheight=\dimen177
\adjbox@pdepth=\dimen178
\adjbox@ptotalheight=\dimen179

(c:/texlive/2018/texmf-dist/tex/latex/ifoddpage/ifoddpage.sty
Package: ifoddpage 2016/04/23 v1.1 Conditionals for odd/even page detection
\c@checkoddpage=\count288
)
(c:/texlive/2018/texmf-dist/tex/latex/varwidth/varwidth.sty
Package: varwidth 2009/03/30 ver 0.92;  Variable-width minipages
\@vwid@box=\box49
\sift@deathcycles=\count289
\@vwid@loff=\dimen180
\@vwid@roff=\dimen181
))
(c:/texlive/2018/texmf-dist/tex/latex/lipsum/lipsum.sty
Package: lipsum 2014/07/27 v1.3 150 paragraphs of Lorem Ipsum dummy text
\c@lips@count=\count290
)
(c:/texlive/2018/texmf-dist/tex/latex/booktabs/booktabs.sty
Package: booktabs 2016/04/27 v1.618033 publication quality tables
\heavyrulewidth=\dimen182
\lightrulewidth=\dimen183
\cmidrulewidth=\dimen184
\belowrulesep=\dimen185
\belowbottomsep=\dimen186
\aboverulesep=\dimen187
\abovetopsep=\dimen188
\cmidrulesep=\dimen189
\cmidrulekern=\dimen190
\defaultaddspace=\dimen191
\@cmidla=\count291
\@cmidlb=\count292
\@aboverulesep=\dimen192
\@belowrulesep=\dimen193
\@thisruleclass=\count293
\@lastruleclass=\count294
\@thisrulewidth=\dimen194
)
(c:/texlive/2018/texmf-dist/tex/latex/float/float.sty
Package: float 2001/11/08 v1.3d Float enhancements (AL)
\c@float@type=\count295
\float@exts=\toks25
\float@box=\box50
\@float@everytoks=\toks26
\@floatcapt=\box51
)
(c:/texlive/2018/texmf-dist/tex/latex/graphics/color.sty
Package: color 2016/07/10 v1.1e Standard LaTeX Color (DPC)

(c:/texlive/2018/texmf-dist/tex/latex/graphics-cfg/color.cfg
File: color.cfg 2016/01/02 v1.6 sample color configuration
)
Package color Info: Driver file: pdftex.def on input line 147.
)
(c:/texlive/2018/texmf-dist/tex/latex/soul/soul.sty
Package: soul 2003/11/17 v2.4 letterspacing/underlining (mf)
\SOUL@word=\toks27
\SOUL@lasttoken=\toks28
\SOUL@cmds=\toks29
\SOUL@buffer=\toks30
\SOUL@token=\toks31
\SOUL@spaceskip=\skip65
\SOUL@ttwidth=\dimen195
\SOUL@uldp=\dimen196
\SOUL@ulht=\dimen197
)
(c:/texlive/2018/texmf-dist/tex/latex/chemformula/chemformula.sty
(c:/texlive/2018/texmf-dist/tex/latex/l3packages/l3keys2e/l3keys2e.sty
Package: l3keys2e 2018/02/21 LaTeX2e option processing using LaTeX3 keys
)
(c:/texlive/2018/texmf-dist/tex/latex/pgf/frontendlayer/tikz.sty
(c:/texlive/2018/texmf-dist/tex/latex/pgf/basiclayer/pgf.sty
(c:/texlive/2018/texmf-dist/tex/latex/pgf/utilities/pgfrcs.sty
(c:/texlive/2018/texmf-dist/tex/generic/pgf/utilities/pgfutil-common.tex
\pgfutil@everybye=\toks32
\pgfutil@tempdima=\dimen198
\pgfutil@tempdimb=\dimen199

(c:/texlive/2018/texmf-dist/tex/generic/pgf/utilities/pgfutil-common-lists.tex)
) (c:/texlive/2018/texmf-dist/tex/generic/pgf/utilities/pgfutil-latex.def
\pgfutil@abb=\box52

(c:/texlive/2018/texmf-dist/tex/latex/ms/everyshi.sty
Package: everyshi 2001/05/15 v3.00 EveryShipout Package (MS)
))
(c:/texlive/2018/texmf-dist/tex/generic/pgf/utilities/pgfrcs.code.tex
Package: pgfrcs 2015/08/07 v3.0.1a (rcs-revision 1.31)
))
Package: pgf 2015/08/07 v3.0.1a (rcs-revision 1.15)

(c:/texlive/2018/texmf-dist/tex/latex/pgf/basiclayer/pgfcore.sty
(c:/texlive/2018/texmf-dist/tex/latex/pgf/systemlayer/pgfsys.sty
(c:/texlive/2018/texmf-dist/tex/generic/pgf/systemlayer/pgfsys.code.tex
Package: pgfsys 2014/07/09 v3.0.1a (rcs-revision 1.48)

(c:/texlive/2018/texmf-dist/tex/generic/pgf/utilities/pgfkeys.code.tex
\pgfkeys@pathtoks=\toks33
\pgfkeys@temptoks=\toks34

(c:/texlive/2018/texmf-dist/tex/generic/pgf/utilities/pgfkeysfiltered.code.tex
\pgfkeys@tmptoks=\toks35
))
\pgf@x=\dimen256
\pgf@y=\dimen257
\pgf@xa=\dimen258
\pgf@ya=\dimen259
\pgf@xb=\dimen260
\pgf@yb=\dimen261
\pgf@xc=\dimen262
\pgf@yc=\dimen263
\w@pgf@writea=\write4
\r@pgf@reada=\read1
\c@pgf@counta=\count296
\c@pgf@countb=\count297
\c@pgf@countc=\count298
\c@pgf@countd=\count299
\t@pgf@toka=\toks36
\t@pgf@tokb=\toks37
\t@pgf@tokc=\toks38
 (c:/texlive/2018/texmf-dist/tex/generic/pgf/systemlayer/pgf.cfg
File: pgf.cfg 2008/05/14  (rcs-revision 1.7)
)
Driver file for pgf: pgfsys-pdftex.def

(c:/texlive/2018/texmf-dist/tex/generic/pgf/systemlayer/pgfsys-pdftex.def
File: pgfsys-pdftex.def 2014/10/11  (rcs-revision 1.35)

(c:/texlive/2018/texmf-dist/tex/generic/pgf/systemlayer/pgfsys-common-pdf.def
File: pgfsys-common-pdf.def 2013/10/10  (rcs-revision 1.13)
)))
(c:/texlive/2018/texmf-dist/tex/generic/pgf/systemlayer/pgfsyssoftpath.code.tex
File: pgfsyssoftpath.code.tex 2013/09/09  (rcs-revision 1.9)
\pgfsyssoftpath@smallbuffer@items=\count300
\pgfsyssoftpath@bigbuffer@items=\count301
)
(c:/texlive/2018/texmf-dist/tex/generic/pgf/systemlayer/pgfsysprotocol.code.tex
File: pgfsysprotocol.code.tex 2006/10/16  (rcs-revision 1.4)
)) (c:/texlive/2018/texmf-dist/tex/latex/xcolor/xcolor.sty
Package: xcolor 2016/05/11 v2.12 LaTeX color extensions (UK)

(c:/texlive/2018/texmf-dist/tex/latex/graphics-cfg/color.cfg
File: color.cfg 2016/01/02 v1.6 sample color configuration
)
Package xcolor Info: Driver file: pdftex.def on input line 225.
LaTeX Info: Redefining \color on input line 709.
Package xcolor Info: Model `cmy' substituted by `cmy0' on input line 1348.
Package xcolor Info: Model `hsb' substituted by `rgb' on input line 1352.
Package xcolor Info: Model `RGB' extended on input line 1364.
Package xcolor Info: Model `HTML' substituted by `rgb' on input line 1366.
Package xcolor Info: Model `Hsb' substituted by `hsb' on input line 1367.
Package xcolor Info: Model `tHsb' substituted by `hsb' on input line 1368.
Package xcolor Info: Model `HSB' substituted by `hsb' on input line 1369.
Package xcolor Info: Model `Gray' substituted by `gray' on input line 1370.
Package xcolor Info: Model `wave' substituted by `hsb' on input line 1371.
)
(c:/texlive/2018/texmf-dist/tex/generic/pgf/basiclayer/pgfcore.code.tex
Package: pgfcore 2010/04/11 v3.0.1a (rcs-revision 1.7)

(c:/texlive/2018/texmf-dist/tex/generic/pgf/math/pgfmath.code.tex
(c:/texlive/2018/texmf-dist/tex/generic/pgf/math/pgfmathcalc.code.tex
(c:/texlive/2018/texmf-dist/tex/generic/pgf/math/pgfmathutil.code.tex)
(c:/texlive/2018/texmf-dist/tex/generic/pgf/math/pgfmathparser.code.tex
\pgfmath@dimen=\dimen264
\pgfmath@count=\count302
\pgfmath@box=\box53
\pgfmath@toks=\toks39
\pgfmath@stack@operand=\toks40
\pgfmath@stack@operation=\toks41
)
(c:/texlive/2018/texmf-dist/tex/generic/pgf/math/pgfmathfunctions.code.tex
(c:/texlive/2018/texmf-dist/tex/generic/pgf/math/pgfmathfunctions.basic.code.te
x)
(c:/texlive/2018/texmf-dist/tex/generic/pgf/math/pgfmathfunctions.trigonometric
.code.tex)
(c:/texlive/2018/texmf-dist/tex/generic/pgf/math/pgfmathfunctions.random.code.t
ex)
(c:/texlive/2018/texmf-dist/tex/generic/pgf/math/pgfmathfunctions.comparison.co
de.tex)
(c:/texlive/2018/texmf-dist/tex/generic/pgf/math/pgfmathfunctions.base.code.tex
)
(c:/texlive/2018/texmf-dist/tex/generic/pgf/math/pgfmathfunctions.round.code.te
x)
(c:/texlive/2018/texmf-dist/tex/generic/pgf/math/pgfmathfunctions.misc.code.tex
)
(c:/texlive/2018/texmf-dist/tex/generic/pgf/math/pgfmathfunctions.integerarithm
etics.code.tex)))
(c:/texlive/2018/texmf-dist/tex/generic/pgf/math/pgfmathfloat.code.tex
\c@pgfmathroundto@lastzeros=\count303
))
(c:/texlive/2018/texmf-dist/tex/generic/pgf/basiclayer/pgfcorepoints.code.tex
File: pgfcorepoints.code.tex 2013/10/07  (rcs-revision 1.27)
\pgf@picminx=\dimen265
\pgf@picmaxx=\dimen266
\pgf@picminy=\dimen267
\pgf@picmaxy=\dimen268
\pgf@pathminx=\dimen269
\pgf@pathmaxx=\dimen270
\pgf@pathminy=\dimen271
\pgf@pathmaxy=\dimen272
\pgf@xx=\dimen273
\pgf@xy=\dimen274
\pgf@yx=\dimen275
\pgf@yy=\dimen276
\pgf@zx=\dimen277
\pgf@zy=\dimen278
)
(c:/texlive/2018/texmf-dist/tex/generic/pgf/basiclayer/pgfcorepathconstruct.cod
e.tex
File: pgfcorepathconstruct.code.tex 2013/10/07  (rcs-revision 1.29)
\pgf@path@lastx=\dimen279
\pgf@path@lasty=\dimen280
)
(c:/texlive/2018/texmf-dist/tex/generic/pgf/basiclayer/pgfcorepathusage.code.te
x
File: pgfcorepathusage.code.tex 2014/11/02  (rcs-revision 1.24)
\pgf@shorten@end@additional=\dimen281
\pgf@shorten@start@additional=\dimen282
)
(c:/texlive/2018/texmf-dist/tex/generic/pgf/basiclayer/pgfcorescopes.code.tex
File: pgfcorescopes.code.tex 2015/05/08  (rcs-revision 1.46)
\pgfpic=\box54
\pgf@hbox=\box55
\pgf@layerbox@main=\box56
\pgf@picture@serial@count=\count304
)
(c:/texlive/2018/texmf-dist/tex/generic/pgf/basiclayer/pgfcoregraphicstate.code
.tex
File: pgfcoregraphicstate.code.tex 2014/11/02  (rcs-revision 1.12)
\pgflinewidth=\dimen283
)
(c:/texlive/2018/texmf-dist/tex/generic/pgf/basiclayer/pgfcoretransformations.c
ode.tex
File: pgfcoretransformations.code.tex 2015/08/07  (rcs-revision 1.20)
\pgf@pt@x=\dimen284
\pgf@pt@y=\dimen285
\pgf@pt@temp=\dimen286
)
(c:/texlive/2018/texmf-dist/tex/generic/pgf/basiclayer/pgfcorequick.code.tex
File: pgfcorequick.code.tex 2008/10/09  (rcs-revision 1.3)
)
(c:/texlive/2018/texmf-dist/tex/generic/pgf/basiclayer/pgfcoreobjects.code.tex
File: pgfcoreobjects.code.tex 2006/10/11  (rcs-revision 1.2)
)
(c:/texlive/2018/texmf-dist/tex/generic/pgf/basiclayer/pgfcorepathprocessing.co
de.tex
File: pgfcorepathprocessing.code.tex 2013/09/09  (rcs-revision 1.9)
)
(c:/texlive/2018/texmf-dist/tex/generic/pgf/basiclayer/pgfcorearrows.code.tex
File: pgfcorearrows.code.tex 2015/05/14  (rcs-revision 1.43)
\pgfarrowsep=\dimen287
)
(c:/texlive/2018/texmf-dist/tex/generic/pgf/basiclayer/pgfcoreshade.code.tex
File: pgfcoreshade.code.tex 2013/07/15  (rcs-revision 1.15)
\pgf@max=\dimen288
\pgf@sys@shading@range@num=\count305
)
(c:/texlive/2018/texmf-dist/tex/generic/pgf/basiclayer/pgfcoreimage.code.tex
File: pgfcoreimage.code.tex 2013/07/15  (rcs-revision 1.18)

(c:/texlive/2018/texmf-dist/tex/generic/pgf/basiclayer/pgfcoreexternal.code.tex
File: pgfcoreexternal.code.tex 2014/07/09  (rcs-revision 1.21)
\pgfexternal@startupbox=\box57
))
(c:/texlive/2018/texmf-dist/tex/generic/pgf/basiclayer/pgfcorelayers.code.tex
File: pgfcorelayers.code.tex 2013/07/18  (rcs-revision 1.7)
)
(c:/texlive/2018/texmf-dist/tex/generic/pgf/basiclayer/pgfcoretransparency.code
.tex
File: pgfcoretransparency.code.tex 2013/09/30  (rcs-revision 1.5)
)
(c:/texlive/2018/texmf-dist/tex/generic/pgf/basiclayer/pgfcorepatterns.code.tex
File: pgfcorepatterns.code.tex 2013/11/07  (rcs-revision 1.5)
)))
(c:/texlive/2018/texmf-dist/tex/generic/pgf/modules/pgfmoduleshapes.code.tex
File: pgfmoduleshapes.code.tex 2014/03/21  (rcs-revision 1.35)
\pgfnodeparttextbox=\box58
)
(c:/texlive/2018/texmf-dist/tex/generic/pgf/modules/pgfmoduleplot.code.tex
File: pgfmoduleplot.code.tex 2015/08/03  (rcs-revision 1.13)
)
(c:/texlive/2018/texmf-dist/tex/latex/pgf/compatibility/pgfcomp-version-0-65.st
y
Package: pgfcomp-version-0-65 2007/07/03 v3.0.1a (rcs-revision 1.7)
\pgf@nodesepstart=\dimen289
\pgf@nodesepend=\dimen290
)
(c:/texlive/2018/texmf-dist/tex/latex/pgf/compatibility/pgfcomp-version-1-18.st
y
Package: pgfcomp-version-1-18 2007/07/23 v3.0.1a (rcs-revision 1.1)
)) (c:/texlive/2018/texmf-dist/tex/latex/pgf/utilities/pgffor.sty
(c:/texlive/2018/texmf-dist/tex/latex/pgf/utilities/pgfkeys.sty
(c:/texlive/2018/texmf-dist/tex/generic/pgf/utilities/pgfkeys.code.tex))
(c:/texlive/2018/texmf-dist/tex/latex/pgf/math/pgfmath.sty
(c:/texlive/2018/texmf-dist/tex/generic/pgf/math/pgfmath.code.tex))
(c:/texlive/2018/texmf-dist/tex/generic/pgf/utilities/pgffor.code.tex
Package: pgffor 2013/12/13 v3.0.1a (rcs-revision 1.25)

(c:/texlive/2018/texmf-dist/tex/generic/pgf/math/pgfmath.code.tex)
\pgffor@iter=\dimen291
\pgffor@skip=\dimen292
\pgffor@stack=\toks42
\pgffor@toks=\toks43
))
(c:/texlive/2018/texmf-dist/tex/generic/pgf/frontendlayer/tikz/tikz.code.tex
Package: tikz 2015/08/07 v3.0.1a (rcs-revision 1.151)

(c:/texlive/2018/texmf-dist/tex/generic/pgf/libraries/pgflibraryplothandlers.co
de.tex
File: pgflibraryplothandlers.code.tex 2013/08/31 v3.0.1a (rcs-revision 1.20)
\pgf@plot@mark@count=\count306
\pgfplotmarksize=\dimen293
)
\tikz@lastx=\dimen294
\tikz@lasty=\dimen295
\tikz@lastxsaved=\dimen296
\tikz@lastysaved=\dimen297
\tikzleveldistance=\dimen298
\tikzsiblingdistance=\dimen299
\tikz@figbox=\box59
\tikz@figbox@bg=\box60
\tikz@tempbox=\box61
\tikz@tempbox@bg=\box62
\tikztreelevel=\count307
\tikznumberofchildren=\count308
\tikznumberofcurrentchild=\count309
\tikz@fig@count=\count310

(c:/texlive/2018/texmf-dist/tex/generic/pgf/modules/pgfmodulematrix.code.tex
File: pgfmodulematrix.code.tex 2013/09/17  (rcs-revision 1.8)
\pgfmatrixcurrentrow=\count311
\pgfmatrixcurrentcolumn=\count312
\pgf@matrix@numberofcolumns=\count313
)
\tikz@expandcount=\count314

(c:/texlive/2018/texmf-dist/tex/generic/pgf/frontendlayer/tikz/libraries/tikzli
brarytopaths.code.tex
File: tikzlibrarytopaths.code.tex 2008/06/17 v3.0.1a (rcs-revision 1.2)
)))
(c:/texlive/2018/texmf-dist/tex/latex/l3packages/xfrac/xfrac.sty
(c:/texlive/2018/texmf-dist/tex/latex/base/textcomp.sty
Package: textcomp 2017/04/05 v2.0i Standard LaTeX package
Package textcomp Info: Sub-encoding information:
(textcomp)               5 = only ISO-Adobe without \textcurrency
(textcomp)               4 = 5 + \texteuro
(textcomp)               3 = 4 + \textohm
(textcomp)               2 = 3 + \textestimated + \textcurrency
(textcomp)               1 = TS1 - \textcircled - \t
(textcomp)               0 = TS1 (full)
(textcomp)             Font families with sub-encoding setting implement
(textcomp)             only a restricted character set as indicated.
(textcomp)             Family '?' is the default used for unknown fonts.
(textcomp)             See the documentation for details.
Package textcomp Info: Setting ? sub-encoding to TS1/1 on input line 79.

(c:/texlive/2018/texmf-dist/tex/latex/base/ts1enc.def
File: ts1enc.def 2001/06/05 v3.0e (jk/car/fm) Standard LaTeX file
Now handling font encoding TS1 ...
... processing UTF-8 mapping file for font encoding TS1

(c:/texlive/2018/texmf-dist/tex/latex/base/ts1enc.dfu
File: ts1enc.dfu 2018/04/05 v1.2c UTF-8 support for inputenc
   defining Unicode char U+00A2 (decimal 162)
   defining Unicode char U+00A3 (decimal 163)
   defining Unicode char U+00A4 (decimal 164)
   defining Unicode char U+00A5 (decimal 165)
   defining Unicode char U+00A6 (decimal 166)
   defining Unicode char U+00A7 (decimal 167)
   defining Unicode char U+00A8 (decimal 168)
   defining Unicode char U+00A9 (decimal 169)
   defining Unicode char U+00AA (decimal 170)
   defining Unicode char U+00AC (decimal 172)
   defining Unicode char U+00AE (decimal 174)
   defining Unicode char U+00AF (decimal 175)
   defining Unicode char U+00B0 (decimal 176)
   defining Unicode char U+00B1 (decimal 177)
   defining Unicode char U+00B2 (decimal 178)
   defining Unicode char U+00B3 (decimal 179)
   defining Unicode char U+00B4 (decimal 180)
   defining Unicode char U+00B5 (decimal 181)
   defining Unicode char U+00B6 (decimal 182)
   defining Unicode char U+00B7 (decimal 183)
   defining Unicode char U+00B9 (decimal 185)
   defining Unicode char U+00BA (decimal 186)
   defining Unicode char U+00BC (decimal 188)
   defining Unicode char U+00BD (decimal 189)
   defining Unicode char U+00BE (decimal 190)
   defining Unicode char U+00D7 (decimal 215)
   defining Unicode char U+00F7 (decimal 247)
   defining Unicode char U+0192 (decimal 402)
   defining Unicode char U+02C7 (decimal 711)
   defining Unicode char U+02D8 (decimal 728)
   defining Unicode char U+02DD (decimal 733)
   defining Unicode char U+0E3F (decimal 3647)
   defining Unicode char U+2016 (decimal 8214)
   defining Unicode char U+2020 (decimal 8224)
   defining Unicode char U+2021 (decimal 8225)
   defining Unicode char U+2022 (decimal 8226)
   defining Unicode char U+2030 (decimal 8240)
   defining Unicode char U+2031 (decimal 8241)
   defining Unicode char U+203B (decimal 8251)
   defining Unicode char U+203D (decimal 8253)
   defining Unicode char U+2044 (decimal 8260)
   defining Unicode char U+204E (decimal 8270)
   defining Unicode char U+2052 (decimal 8274)
   defining Unicode char U+20A1 (decimal 8353)
   defining Unicode char U+20A4 (decimal 8356)
   defining Unicode char U+20A6 (decimal 8358)
   defining Unicode char U+20A9 (decimal 8361)
   defining Unicode char U+20AB (decimal 8363)
   defining Unicode char U+20AC (decimal 8364)
   defining Unicode char U+20B1 (decimal 8369)
   defining Unicode char U+2103 (decimal 8451)
   defining Unicode char U+2116 (decimal 8470)
   defining Unicode char U+2117 (decimal 8471)
   defining Unicode char U+211E (decimal 8478)
   defining Unicode char U+2120 (decimal 8480)
   defining Unicode char U+2122 (decimal 8482)
   defining Unicode char U+2126 (decimal 8486)
   defining Unicode char U+2127 (decimal 8487)
   defining Unicode char U+212E (decimal 8494)
   defining Unicode char U+2190 (decimal 8592)
   defining Unicode char U+2191 (decimal 8593)
   defining Unicode char U+2192 (decimal 8594)
   defining Unicode char U+2193 (decimal 8595)
   defining Unicode char U+2329 (decimal 9001)
   defining Unicode char U+232A (decimal 9002)
   defining Unicode char U+2422 (decimal 9250)
   defining Unicode char U+25E6 (decimal 9702)
   defining Unicode char U+25EF (decimal 9711)
   defining Unicode char U+266A (decimal 9834)
   defining Unicode char U+FEFF (decimal 65279)
))
LaTeX Info: Redefining \oldstylenums on input line 334.
Package textcomp Info: Setting cmr sub-encoding to TS1/0 on input line 349.
Package textcomp Info: Setting cmss sub-encoding to TS1/0 on input line 350.
Package textcomp Info: Setting cmtt sub-encoding to TS1/0 on input line 351.
Package textcomp Info: Setting cmvtt sub-encoding to TS1/0 on input line 352.
Package textcomp Info: Setting cmbr sub-encoding to TS1/0 on input line 353.
Package textcomp Info: Setting cmtl sub-encoding to TS1/0 on input line 354.
Package textcomp Info: Setting ccr sub-encoding to TS1/0 on input line 355.
Package textcomp Info: Setting ptm sub-encoding to TS1/4 on input line 356.
Package textcomp Info: Setting pcr sub-encoding to TS1/4 on input line 357.
Package textcomp Info: Setting phv sub-encoding to TS1/4 on input line 358.
Package textcomp Info: Setting ppl sub-encoding to TS1/3 on input line 359.
Package textcomp Info: Setting pag sub-encoding to TS1/4 on input line 360.
Package textcomp Info: Setting pbk sub-encoding to TS1/4 on input line 361.
Package textcomp Info: Setting pnc sub-encoding to TS1/4 on input line 362.
Package textcomp Info: Setting pzc sub-encoding to TS1/4 on input line 363.
Package textcomp Info: Setting bch sub-encoding to TS1/4 on input line 364.
Package textcomp Info: Setting put sub-encoding to TS1/5 on input line 365.
Package textcomp Info: Setting uag sub-encoding to TS1/5 on input line 366.
Package textcomp Info: Setting ugq sub-encoding to TS1/5 on input line 367.
Package textcomp Info: Setting ul8 sub-encoding to TS1/4 on input line 368.
Package textcomp Info: Setting ul9 sub-encoding to TS1/4 on input line 369.
Package textcomp Info: Setting augie sub-encoding to TS1/5 on input line 370.
Package textcomp Info: Setting dayrom sub-encoding to TS1/3 on input line 371.
Package textcomp Info: Setting dayroms sub-encoding to TS1/3 on input line 372.

Package textcomp Info: Setting pxr sub-encoding to TS1/0 on input line 373.
Package textcomp Info: Setting pxss sub-encoding to TS1/0 on input line 374.
Package textcomp Info: Setting pxtt sub-encoding to TS1/0 on input line 375.
Package textcomp Info: Setting txr sub-encoding to TS1/0 on input line 376.
Package textcomp Info: Setting txss sub-encoding to TS1/0 on input line 377.
Package textcomp Info: Setting txtt sub-encoding to TS1/0 on input line 378.
Package textcomp Info: Setting lmr sub-encoding to TS1/0 on input line 379.
Package textcomp Info: Setting lmdh sub-encoding to TS1/0 on input line 380.
Package textcomp Info: Setting lmss sub-encoding to TS1/0 on input line 381.
Package textcomp Info: Setting lmssq sub-encoding to TS1/0 on input line 382.
Package textcomp Info: Setting lmvtt sub-encoding to TS1/0 on input line 383.
Package textcomp Info: Setting lmtt sub-encoding to TS1/0 on input line 384.
Package textcomp Info: Setting qhv sub-encoding to TS1/0 on input line 385.
Package textcomp Info: Setting qag sub-encoding to TS1/0 on input line 386.
Package textcomp Info: Setting qbk sub-encoding to TS1/0 on input line 387.
Package textcomp Info: Setting qcr sub-encoding to TS1/0 on input line 388.
Package textcomp Info: Setting qcs sub-encoding to TS1/0 on input line 389.
Package textcomp Info: Setting qpl sub-encoding to TS1/0 on input line 390.
Package textcomp Info: Setting qtm sub-encoding to TS1/0 on input line 391.
Package textcomp Info: Setting qzc sub-encoding to TS1/0 on input line 392.
Package textcomp Info: Setting qhvc sub-encoding to TS1/0 on input line 393.
Package textcomp Info: Setting futs sub-encoding to TS1/4 on input line 394.
Package textcomp Info: Setting futx sub-encoding to TS1/4 on input line 395.
Package textcomp Info: Setting futj sub-encoding to TS1/4 on input line 396.
Package textcomp Info: Setting hlh sub-encoding to TS1/3 on input line 397.
Package textcomp Info: Setting hls sub-encoding to TS1/3 on input line 398.
Package textcomp Info: Setting hlst sub-encoding to TS1/3 on input line 399.
Package textcomp Info: Setting hlct sub-encoding to TS1/5 on input line 400.
Package textcomp Info: Setting hlx sub-encoding to TS1/5 on input line 401.
Package textcomp Info: Setting hlce sub-encoding to TS1/5 on input line 402.
Package textcomp Info: Setting hlcn sub-encoding to TS1/5 on input line 403.
Package textcomp Info: Setting hlcw sub-encoding to TS1/5 on input line 404.
Package textcomp Info: Setting hlcf sub-encoding to TS1/5 on input line 405.
Package textcomp Info: Setting pplx sub-encoding to TS1/3 on input line 406.
Package textcomp Info: Setting pplj sub-encoding to TS1/3 on input line 407.
Package textcomp Info: Setting ptmx sub-encoding to TS1/4 on input line 408.
Package textcomp Info: Setting ptmj sub-encoding to TS1/4 on input line 409.
)
(c:/texlive/2018/texmf-dist/tex/latex/l3packages/xtemplate/xtemplate.sty
Package: xtemplate 2018/02/21 L3 Experimental prototype document functions
\l__xtemplate_tmp_dim=\dimen300
\l__xtemplate_tmp_int=\count315
\l__xtemplate_tmp_muskip=\muskip18
\l__xtemplate_tmp_skip=\skip66
)
Package: xfrac 2018/02/21 L3 Experimental split-level fractions
\l__xfrac_slash_box=\box63
\l__xfrac_tmp_box=\box64
\l__xfrac_denominator_bot_sep_dim=\dimen301
\l__xfrac_numerator_bot_sep_dim=\dimen302
\l__xfrac_numerator_top_sep_dim=\dimen303
\l__xfrac_slash_left_sep_dim=\dimen304
\l__xfrac_slash_right_sep_dim=\dimen305
\l__xfrac_slash_left_muskip=\muskip19
\l__xfrac_slash_right_muskip=\muskip20
.................................................
. xtemplate info: "declare-object-type"
. 
. Declaring object type 'xfrac' taking 3 argument(s) on line 80.
.................................................
.................................................
. LaTeX info: "xparse/define-command"
. 
. Defining command \sfrac with sig. 'omom' on line 420.
.................................................
)
(c:/texlive/2018/texmf-dist/tex/latex/units/nicefrac.sty
Package: nicefrac 1998/08/04 v0.9b Nice fractions
\L@UnitsRaiseDisplaystyle=\skip67
\L@UnitsRaiseTextstyle=\skip68
\L@UnitsRaiseScriptstyle=\skip69

(c:/texlive/2018/texmf-dist/tex/latex/base/ifthen.sty
Package: ifthen 2014/09/29 v1.1c Standard LaTeX ifthen package (DPC)
))
(c:/texlive/2018/texmf-dist/tex/latex/koma-script/scrlfile.sty
Package: scrlfile 2018/03/30 v3.25 KOMA-Script package (loading files)
)
(c:/texlive/2018/texmf-dist/tex/generic/pgf/libraries/pgflibraryarrows.meta.cod
e.tex
File: pgflibraryarrows.meta.code.tex 2015/05/13 v3.0.1a (rcs-revision 1.13)
\pgfarrowinset=\dimen306
\pgfarrowlength=\dimen307
\pgfarrowwidth=\dimen308
\pgfarrowlinewidth=\dimen309
)
Package: chemformula 2017/03/23 v4.15e typeset chemical compounds and reactions
 (CN)
\l__chemformula_tmpa_dim=\dimen310
\l__chemformula_tmpb_dim=\dimen311
\l__chemformula_tmpc_dim=\dimen312
\l__chemformula_tmpa_int=\count316
\l__chemformula_tmpb_int=\count317
\l__chemformula_tmpc_int=\count318
\l__chemformula_tmpa_box=\box65
\l__chemformula_tmpb_box=\box66
\l__chemformula_arrow_length_dim=\dimen313
\l__chemformula_arrow_label_height_dim=\dimen314
\l__chemformula_arrow_label_offset_dim=\dimen315
\l__chemformula_arrow_minimum_length_dim=\dimen316
\l__chemformula_arrow_shortage_dim=\dimen317
\l__chemformula_arrow_offset_dim=\dimen318
\l__chemformula_arrow_yshift_dim=\dimen319
\l__chemformula_radical_radius_dim=\dimen320
\l__chemformula_radical_hshift_dim=\dimen321
\l__chemformula_radical_vshift_dim=\dimen322
\l__chemformula_radical_space_dim=\dimen323
\l__chemformula_arrow_head_dim=\dimen324
\l__chemformula_name_dim=\dimen325
\l__chemformula_adduct_space_dim=\dimen326
\l__chemformula_charge_shift_dim=\dimen327
\l__chemformula_subscript_shift_dim=\dimen328
\l__chemformula_superscript_shift_dim=\dimen329
\l__chemformula_subscript_dim=\dimen330
\l__chemformula_superscript_dim=\dimen331
\l__chemformula_bond_dim=\dimen332
\l__chemformula_bond_space_dim=\dimen333
\l__chemformula_elspec_pair_distance_dim=\dimen334
\l__chemformula_elspec_pair_line_length_dim=\dimen335
\l__chemformula_elspec_pair_width_dim=\dimen336
\l__chemformula_kroegervink_positive_radius_dim=\dimen337
\l__chemformula_kroegervink_positive_hshift_dim=\dimen338
\l__chemformula_kroegervink_positive_vshift_dim=\dimen339
\l__chemformula_kroegervink_positive_space_dim=\dimen340
\l__chemformula_stoich_space_skip=\skip70
\l__chemformula_math_space_skip=\skip71
\l__chemformula_count_tokens_int=\count319
\g__chemformula_lewis_int=\count320
\l__chemformula_arrow_arg_i_box=\box67
\l__chemformula_arrow_arg_ii_box=\box68
\l__chemformula_superscript_box=\box69
\l__chemformula_subscript_box=\box70
.................................................
. LaTeX info: "xparse/define-command"
. 
. Defining command \charrow with sig. 'mO{}O{}' on line 823.
.................................................
.................................................
. LaTeX info: "xparse/define-command"
. 
. Defining command \NewChemArrow with sig. 'mm' on line 896.
.................................................
.................................................
. LaTeX info: "xparse/define-command"
. 
. Defining command \DeclareChemArrow with sig. 'mm' on line 904.
.................................................
.................................................
. LaTeX info: "xparse/define-command"
. 
. Defining command \RenewChemArrow with sig. 'mm' on line 911.
.................................................
.................................................
. LaTeX info: "xparse/define-command"
. 
. Defining command \ProvideChemArrow with sig. 'mm' on line 921.
.................................................
.................................................
. LaTeX info: "xparse/define-command"
. 
. Defining command \ShowChemArrow with sig. 'm' on line 931.
.................................................
.................................................
. LaTeX info: "xparse/define-command"
. 
. Defining command \ch with sig. 'O{}m' on line 1176.
.................................................
.................................................
. LaTeX info: "xparse/define-command"
. 
. Defining command \chcpd with sig. 'O{}m' on line 1198.
.................................................
.................................................
. LaTeX info: "xparse/define-command"
. 
. Defining command \chname with sig. 'R(){}R(){}' on line 1276.
.................................................
.................................................
. LaTeX info: "xparse/define-command"
. 
. Defining command \NewChemCompoundProperty with sig. 'mm' on line 1361.
.................................................
.................................................
. LaTeX info: "xparse/define-command"
. 
. Defining command \RenewChemCompoundProperty with sig. 'mm' on line 1364.
.................................................
.................................................
. LaTeX info: "xparse/define-command"
. 
. Defining command \ProvideChemCompoundProperty with sig. 'mm' on line 1367.
.................................................
.................................................
. LaTeX info: "xparse/define-command"
. 
. Defining command \DeclareChemCompoundProperty with sig. 'mm' on line 1370.
.................................................
.................................................
. LaTeX info: "xparse/define-command"
. 
. Defining command \RemoveChemCompoundProperty with sig. 'm' on line 1373.
.................................................
.................................................
. LaTeX info: "xparse/define-command"
. 
. Defining command \NewChemBond with sig. 'mm' on line 1571.
.................................................
.................................................
. LaTeX info: "xparse/define-command"
. 
. Defining command \ProvideChemBond with sig. 'mm' on line 1574.
.................................................
.................................................
. LaTeX info: "xparse/define-command"
. 
. Defining command \DeclareChemBond with sig. 'mm' on line 1577.
.................................................
.................................................
. LaTeX info: "xparse/define-command"
. 
. Defining command \RenewChemBond with sig. 'mm' on line 1580.
.................................................
.................................................
. LaTeX info: "xparse/define-command"
. 
. Defining command \NewChemBondAlias with sig. 'mm' on line 1583.
.................................................
.................................................
. LaTeX info: "xparse/define-command"
. 
. Defining command \DeclareChemBondAlias with sig. 'mm' on line 1586.
.................................................
.................................................
. LaTeX info: "xparse/define-command"
. 
. Defining command \ShowChemBond with sig. 'm' on line 1589.
.................................................
.................................................
. LaTeX info: "xparse/define-command"
. 
. Defining command \bond with sig. 'm' on line 1592.
.................................................
.................................................
. LaTeX info: "xparse/define-command"
. 
. Defining command \chstoich with sig. 'm' on line 2191.
.................................................
\l__chemformula_additions_symbol_space_skip=\skip72
.................................................
. LaTeX info: "xparse/define-command"
. 
. Defining command \NewChemAdditionSymbol with sig. 'mmm' on line 2697.
.................................................
.................................................
. LaTeX info: "xparse/define-command"
. 
. Defining command \ProvideChemAdditionSymbol with sig. 'mmm' on line 2706.
.................................................
.................................................
. LaTeX info: "xparse/define-command"
. 
. Defining command \RenewChemAdditionSymbol with sig. 'mmm' on line 2715.
.................................................
.................................................
. LaTeX info: "xparse/define-command"
. 
. Defining command \DeclareChemAdditionSymbol with sig. 'mmm' on line 2718.
.................................................
\l__chemformula_plus_space_skip=\skip73
\l__chemformula_minus_space_skip=\skip74
.................................................
. LaTeX info: "xparse/define-command"
. 
. Defining command \NewChemSymbol with sig. 'mm' on line 2763.
.................................................
.................................................
. LaTeX info: "xparse/define-command"
. 
. Defining command \ProvideChemSymbol with sig. 'mm' on line 2769.
.................................................
.................................................
. LaTeX info: "xparse/define-command"
. 
. Defining command \RenewChemSymbol with sig. 'mm' on line 2776.
.................................................
.................................................
. LaTeX info: "xparse/define-command"
. 
. Defining command \DeclareChemSymbol with sig. 'mm' on line 2779.
.................................................
.................................................
. LaTeX info: "xparse/define-command"
. 
. Defining command \chlewis with sig. 'O{}mm' on line 3334.
.................................................
.................................................
. LaTeX info: "xparse/define-command"
. 
. Defining command \setchemformula with sig. 'm' on line 3339.
.................................................
) (c:/texlive/2018/texmf-dist/tex/latex/framed/framed.sty
Package: framed 2011/10/22 v 0.96: framed or shaded text with page breaks
\OuterFrameSep=\skip75
\fb@frw=\dimen341
\fb@frh=\dimen342
\FrameRule=\dimen343
\FrameSep=\dimen344
)
(c:/texlive/2018/texmf-dist/tex/latex/psnfss/times.sty
Package: times 2005/04/12 PSNFSS-v9.2a (SPQR) 
)
(c:/texlive/2018/texmf-dist/tex/latex/geometry/geometry.sty
Package: geometry 2018/03/24 v5.7 Page Geometry
\Gm@cnth=\count321
\Gm@cntv=\count322
\c@Gm@tempcnt=\count323
\Gm@bindingoffset=\dimen345
\Gm@wd@mp=\dimen346
\Gm@odd@mp=\dimen347
\Gm@even@mp=\dimen348
\Gm@layoutwidth=\dimen349
\Gm@layoutheight=\dimen350
\Gm@layouthoffset=\dimen351
\Gm@layoutvoffset=\dimen352
\Gm@dimlist=\toks44
) (./huma paper.aux

LaTeX Warning: Label `T2' multiply defined.


LaTeX Warning: Label `FIG:2' multiply defined.

)
\openout1 = `"huma paper.aux"'.

LaTeX Font Info:    Checking defaults for OML/cmm/m/it on input line 51.
LaTeX Font Info:    ... okay on input line 51.
LaTeX Font Info:    Checking defaults for T1/cmr/m/n on input line 51.
LaTeX Font Info:    ... okay on input line 51.
LaTeX Font Info:    Checking defaults for OT1/cmr/m/n on input line 51.
LaTeX Font Info:    ... okay on input line 51.
LaTeX Font Info:    Checking defaults for OMS/cmsy/m/n on input line 51.
LaTeX Font Info:    ... okay on input line 51.
LaTeX Font Info:    Checking defaults for OMX/cmex/m/n on input line 51.
LaTeX Font Info:    ... okay on input line 51.
LaTeX Font Info:    Checking defaults for U/cmr/m/n on input line 51.
LaTeX Font Info:    ... okay on input line 51.
LaTeX Font Info:    Checking defaults for PD1/pdf/m/n on input line 51.
LaTeX Font Info:    ... okay on input line 51.
LaTeX Font Info:    Checking defaults for TS1/cmr/m/n on input line 51.
LaTeX Font Info:    Try loading font information for TS1+cmr on input line 51.
 (c:/texlive/2018/texmf-dist/tex/latex/base/ts1cmr.fd
File: ts1cmr.fd 2014/09/29 v2.5h Standard LaTeX font definitions
)
LaTeX Font Info:    ... okay on input line 51.
LaTeX Font Info:    Try loading font information for OT1+ptm on input line 51.

(c:/texlive/2018/texmf-dist/tex/latex/psnfss/ot1ptm.fd
File: ot1ptm.fd 2001/06/04 font definitions for OT1/ptm.
)
(c:/texlive/2018/texmf-dist/tex/context/base/mkii/supp-pdf.mkii
[Loading MPS to PDF converter (version 2006.09.02).]
\scratchcounter=\count324
\scratchdimen=\dimen353
\scratchbox=\box71
\nofMPsegments=\count325
\nofMParguments=\count326
\everyMPshowfont=\toks45
\MPscratchCnt=\count327
\MPscratchDim=\dimen354
\MPnumerator=\count328
\makeMPintoPDFobject=\count329
\everyMPtoPDFconversion=\toks46
) (c:/texlive/2018/texmf-dist/tex/latex/oberdiek/epstopdf-base.sty
Package: epstopdf-base 2016/05/15 v2.6 Base part for package epstopdf

(c:/texlive/2018/texmf-dist/tex/latex/oberdiek/grfext.sty
Package: grfext 2016/05/16 v1.2 Manage graphics extensions (HO)
)
Package epstopdf-base Info: Redefining graphics rule for `.eps' on input line 4
38.
Package grfext Info: Graphics extension search list:
(grfext)             [.pdf,.png,.jpg,.mps,.jpeg,.jbig2,.jb2,.PDF,.PNG,.JPG,.JPE
G,.JBIG2,.JB2,.eps]
(grfext)             \AppendGraphicsExtensions on input line 456.

(c:/texlive/2018/texmf-dist/tex/latex/latexconfig/epstopdf-sys.cfg
File: epstopdf-sys.cfg 2010/07/13 v1.3 Configuration of (r)epstopdf for TeX Liv
e
))
\AtBeginShipoutBox=\box72
Package hyperref Info: Link coloring OFF on input line 51.

(c:/texlive/2018/texmf-dist/tex/latex/hyperref/nameref.sty
Package: nameref 2016/05/21 v2.44 Cross-referencing by name of section

(c:/texlive/2018/texmf-dist/tex/generic/oberdiek/gettitlestring.sty
Package: gettitlestring 2016/05/16 v1.5 Cleanup title references (HO)
)
\c@section@level=\count330
)
LaTeX Info: Redefining \ref on input line 51.
LaTeX Info: Redefining \pageref on input line 51.
LaTeX Info: Redefining \nameref on input line 51.

(./huma paper.out) (./huma paper.out)
\@outlinefile=\write5
\openout5 = `"huma paper.out"'.

Package caption Info: Begin \AtBeginDocument code.
Package caption Info: float package is loaded.
Package caption Info: hypcap package is loaded.
Package caption Info: subfigure package is loaded.
Package caption Info: End \AtBeginDocument code.
 ABD: EveryShipout initializing macros
*geometry* driver: auto-detecting
*geometry* detected driver: pdftex
*geometry* verbose mode - [ preamble ] result:
* driver: pdftex
* paper: <default>
* layout: <same size as paper>
* layoutoffset:(h,v)=(0.0pt,0.0pt)
* modes: 
* h-part:(L,W,R)=(71.13188pt, 472.03123pt, 71.13188pt)
* v-part:(T,H,B)=(71.13188pt, 652.70622pt, 71.13188pt)
* \paperwidth=614.295pt
* \paperheight=794.96999pt
* \textwidth=472.03123pt
* \textheight=652.70622pt
* \oddsidemargin=-1.1381pt
* \evensidemargin=-1.1381pt
* \topmargin=-38.1381pt
* \headheight=12.0pt
* \headsep=25.0pt
* \topskip=10.0pt
* \footskip=30.0pt
* \marginparwidth=65.0pt
* \marginparsep=11.0pt
* \columnsep=10.0pt
* \skip\footins=24.0pt
* \hoffset=0.0pt
* \voffset=0.0pt
* \mag=1000
* \@twocolumnfalse
* \@twosidefalse
* \@mparswitchfalse
* \@reversemarginfalse
* (1in=72.27pt=25.4mm, 1cm=28.453pt)

LaTeX Font Info:    Font shape `OT1/ptm/bx/n' in size <10> not available
(Font)              Font shape `OT1/ptm/b/n' tried instead on input line 77.
[1


{c:/texlive/2018/texmf-var/fonts/map/pdftex/updmap/pdftex.map}] [2]
<3driga.pdf, id=121, 977.15062pt x 475.7775pt>
File: 3driga.pdf Graphic file (type pdf)
<use 3driga.pdf>
Package pdftex.def Info: 3driga.pdf  used on input line 103.
(pdftex.def)             Requested size: 390.85332pt x 190.30762pt.
LaTeX Font Info:    Font shape `OT1/ptm/bx/n' in size <9> not available
(Font)              Font shape `OT1/ptm/b/n' tried instead on input line 104.
 [3 <./3driga.pdf>]
Underfull \hbox (badness 10000) in paragraph at lines 131--133

 []

[4]
Underfull \hbox (badness 10000) in paragraph at lines 135--137

 []


Underfull \hbox (badness 10000) in paragraph at lines 139--141

 []


Underfull \hbox (badness 10000) in paragraph at lines 143--145

 []

[5] [6] [7] [8]
Package epstopdf Info: Source file: <C1f.eps>
(epstopdf)                    date: 2023-03-04 23:18:22
(epstopdf)                    size: 90808 bytes
(epstopdf)             Output file: <C1f-eps-converted-to.pdf>
(epstopdf)                    date: 2023-03-04 23:31:28
(epstopdf)                    size: 33704 bytes
(epstopdf)             Command: <repstopdf --outfile=C1f-eps-converted-to.pdf C
1f.eps>
(epstopdf)             \includegraphics on input line 278.
Package epstopdf Info: Output file is already uptodate.


pdfTeX warning: pdflatex.exe (file ./C1f-eps-converted-to.pdf): PDF inclusion: 
found PDF version <1.7>, but at most version <1.5> allowed
<C1f-eps-converted-to.pdf, id=203, 448.67625pt x 339.2675pt>
File: C1f-eps-converted-to.pdf Graphic file (type pdf)
<use C1f-eps-converted-to.pdf>
Package pdftex.def Info: C1f-eps-converted-to.pdf  used on input line 278.
(pdftex.def)             Requested size: 181.58965pt x 137.31255pt.
Package epstopdf Info: Source file: <C1g.eps>
(epstopdf)                    date: 2023-03-04 23:31:06
(epstopdf)                    size: 118627 bytes
(epstopdf)             Output file: <C1g-eps-converted-to.pdf>
(epstopdf)                    date: 2023-03-04 23:31:30
(epstopdf)                    size: 45938 bytes
(epstopdf)             Command: <repstopdf --outfile=C1g-eps-converted-to.pdf C
1g.eps>
(epstopdf)             \includegraphics on input line 280.
Package epstopdf Info: Output file is already uptodate.


pdfTeX warning: pdflatex.exe (file ./C1g-eps-converted-to.pdf): PDF inclusion: 
found PDF version <1.7>, but at most version <1.5> allowed
<C1g-eps-converted-to.pdf, id=204, 448.67625pt x 339.2675pt>
File: C1g-eps-converted-to.pdf Graphic file (type pdf)
<use C1g-eps-converted-to.pdf>
Package pdftex.def Info: C1g-eps-converted-to.pdf  used on input line 280.
(pdftex.def)             Requested size: 181.58965pt x 137.31255pt.
Package epstopdf Info: Source file: <betaf.eps>
(epstopdf)                    date: 2023-02-16 14:11:22
(epstopdf)                    size: 85546 bytes
(epstopdf)             Output file: <betaf-eps-converted-to.pdf>
(epstopdf)                    date: 2023-03-04 20:47:28
(epstopdf)                    size: 31871 bytes
(epstopdf)             Command: <repstopdf --outfile=betaf-eps-converted-to.pdf
 betaf.eps>
(epstopdf)             \includegraphics on input line 286.
Package epstopdf Info: Output file is already uptodate.


pdfTeX warning: pdflatex.exe (file ./betaf-eps-converted-to.pdf): PDF inclusion
: found PDF version <1.7>, but at most version <1.5> allowed
<betaf-eps-converted-to.pdf, id=205, 448.67625pt x 339.2675pt>
File: betaf-eps-converted-to.pdf Graphic file (type pdf)
<use betaf-eps-converted-to.pdf>
Package pdftex.def Info: betaf-eps-converted-to.pdf  used on input line 286.
(pdftex.def)             Requested size: 191.147pt x 144.54pt.
Package epstopdf Info: Source file: <betag.eps>
(epstopdf)                    date: 2023-02-16 14:20:14
(epstopdf)                    size: 118729 bytes
(epstopdf)             Output file: <betag-eps-converted-to.pdf>
(epstopdf)                    date: 2023-03-04 20:47:30
(epstopdf)                    size: 41844 bytes
(epstopdf)             Command: <repstopdf --outfile=betag-eps-converted-to.pdf
 betag.eps>
(epstopdf)             \includegraphics on input line 288.
Package epstopdf Info: Output file is already uptodate.


pdfTeX warning: pdflatex.exe (file ./betag-eps-converted-to.pdf): PDF inclusion
: found PDF version <1.7>, but at most version <1.5> allowed
<betag-eps-converted-to.pdf, id=206, 448.67625pt x 339.2675pt>
File: betag-eps-converted-to.pdf Graphic file (type pdf)
<use betag-eps-converted-to.pdf>
Package pdftex.def Info: betag-eps-converted-to.pdf  used on input line 288.
(pdftex.def)             Requested size: 191.147pt x 144.54pt.
Package epstopdf Info: Source file: <betaHp.eps>
(epstopdf)                    date: 2023-02-16 15:02:24
(epstopdf)                    size: 84108 bytes
(epstopdf)             Output file: <betaHp-eps-converted-to.pdf>
(epstopdf)                    date: 2023-03-04 20:55:04
(epstopdf)                    size: 31356 bytes
(epstopdf)             Command: <repstopdf --outfile=betaHp-eps-converted-to.pd
f betaHp.eps>
(epstopdf)             \includegraphics on input line 294.
Package epstopdf Info: Output file is already uptodate.


pdfTeX warning: pdflatex.exe (file ./betaHp-eps-converted-to.pdf): PDF inclusio
n: found PDF version <1.7>, but at most version <1.5> allowed
<betaHp-eps-converted-to.pdf, id=207, 448.67625pt x 339.2675pt>
File: betaHp-eps-converted-to.pdf Graphic file (type pdf)
<use betaHp-eps-converted-to.pdf>
Package pdftex.def Info: betaHp-eps-converted-to.pdf  used on input line 294.
(pdftex.def)             Requested size: 191.147pt x 144.54pt.
Package epstopdf Info: Source file: <betaH2P.eps>
(epstopdf)                    date: 2023-02-16 15:11:54
(epstopdf)                    size: 110133 bytes
(epstopdf)             Output file: <betaH2P-eps-converted-to.pdf>
(epstopdf)                    date: 2023-03-04 20:55:06
(epstopdf)                    size: 39536 bytes
(epstopdf)             Command: <repstopdf --outfile=betaH2P-eps-converted-to.p
df betaH2P.eps>
(epstopdf)             \includegraphics on input line 296.
Package epstopdf Info: Output file is already uptodate.


pdfTeX warning: pdflatex.exe (file ./betaH2P-eps-converted-to.pdf): PDF inclusi
on: found PDF version <1.7>, but at most version <1.5> allowed
<betaH2P-eps-converted-to.pdf, id=208, 448.67625pt x 339.2675pt>
File: betaH2P-eps-converted-to.pdf Graphic file (type pdf)
<use betaH2P-eps-converted-to.pdf>
Package pdftex.def Info: betaH2P-eps-converted-to.pdf  used on input line 296.
(pdftex.def)             Requested size: 191.147pt x 144.54pt.
[9 <./C1f-eps-converted-to.pdf> <./C1g-eps-converted-to.pdf> <./betaf-eps-conve
rted-to.pdf> <./betag-eps-converted-to.pdf>]
Package epstopdf Info: Source file: <betavf.eps>
(epstopdf)                    date: 2023-02-16 15:25:40
(epstopdf)                    size: 97375 bytes
(epstopdf)             Output file: <betavf-eps-converted-to.pdf>
(epstopdf)                    date: 2023-03-04 21:01:50
(epstopdf)                    size: 34726 bytes
(epstopdf)             Command: <repstopdf --outfile=betavf-eps-converted-to.pd
f betavf.eps>
(epstopdf)             \includegraphics on input line 302.
Package epstopdf Info: Output file is already uptodate.


pdfTeX warning: pdflatex.exe (file ./betavf-eps-converted-to.pdf): PDF inclusio
n: found PDF version <1.7>, but at most version <1.5> allowed
<betavf-eps-converted-to.pdf, id=247, 448.67625pt x 339.2675pt>
File: betavf-eps-converted-to.pdf Graphic file (type pdf)
<use betavf-eps-converted-to.pdf>
Package pdftex.def Info: betavf-eps-converted-to.pdf  used on input line 302.
(pdftex.def)             Requested size: 191.147pt x 144.54pt.
Package epstopdf Info: Source file: <betavg.eps>
(epstopdf)                    date: 2023-02-16 15:31:16
(epstopdf)                    size: 124735 bytes
(epstopdf)             Output file: <betavg-eps-converted-to.pdf>
(epstopdf)                    date: 2023-03-04 21:01:52
(epstopdf)                    size: 44978 bytes
(epstopdf)             Command: <repstopdf --outfile=betavg-eps-converted-to.pd
f betavg.eps>
(epstopdf)             \includegraphics on input line 304.
Package epstopdf Info: Output file is already uptodate.


pdfTeX warning: pdflatex.exe (file ./betavg-eps-converted-to.pdf): PDF inclusio
n: found PDF version <1.7>, but at most version <1.5> allowed
<betavg-eps-converted-to.pdf, id=248, 448.67625pt x 339.2675pt>
File: betavg-eps-converted-to.pdf Graphic file (type pdf)
<use betavg-eps-converted-to.pdf>
Package pdftex.def Info: betavg-eps-converted-to.pdf  used on input line 304.
(pdftex.def)             Requested size: 191.147pt x 144.54pt.
Package epstopdf Info: Source file: <betavHp.eps>
(epstopdf)                    date: 2023-02-16 15:35:56
(epstopdf)                    size: 96754 bytes
(epstopdf)             Output file: <betavHp-eps-converted-to.pdf>
(epstopdf)                    date: 2023-03-04 21:06:00
(epstopdf)                    size: 35062 bytes
(epstopdf)             Command: <repstopdf --outfile=betavHp-eps-converted-to.p
df betavHp.eps>
(epstopdf)             \includegraphics on input line 310.
Package epstopdf Info: Output file is already uptodate.


pdfTeX warning: pdflatex.exe (file ./betavHp-eps-converted-to.pdf): PDF inclusi
on: found PDF version <1.7>, but at most version <1.5> allowed
<betavHp-eps-converted-to.pdf, id=249, 448.67625pt x 339.2675pt>
File: betavHp-eps-converted-to.pdf Graphic file (type pdf)
<use betavHp-eps-converted-to.pdf>
Package pdftex.def Info: betavHp-eps-converted-to.pdf  used on input line 310.
(pdftex.def)             Requested size: 191.147pt x 144.54pt.
Package epstopdf Info: Source file: <betavH2p.eps>
(epstopdf)                    date: 2023-02-16 15:40:14
(epstopdf)                    size: 124250 bytes
(epstopdf)             Output file: <betavH2p-eps-converted-to.pdf>
(epstopdf)                    date: 2023-03-04 21:06:00
(epstopdf)                    size: 44569 bytes
(epstopdf)             Command: <repstopdf --outfile=betavH2p-eps-converted-to.
pdf betavH2p.eps>
(epstopdf)             \includegraphics on input line 312.
Package epstopdf Info: Output file is already uptodate.


pdfTeX warning: pdflatex.exe (file ./betavH2p-eps-converted-to.pdf): PDF inclus
ion: found PDF version <1.7>, but at most version <1.5> allowed
<betavH2p-eps-converted-to.pdf, id=250, 448.67625pt x 339.2675pt>
File: betavH2p-eps-converted-to.pdf Graphic file (type pdf)
<use betavH2p-eps-converted-to.pdf>
Package pdftex.def Info: betavH2p-eps-converted-to.pdf  used on input line 312.

(pdftex.def)             Requested size: 191.147pt x 144.54pt.
Package epstopdf Info: Source file: <phidf.eps>
(epstopdf)                    date: 2023-02-16 15:50:56
(epstopdf)                    size: 92493 bytes
(epstopdf)             Output file: <phidf-eps-converted-to.pdf>
(epstopdf)                    date: 2023-03-04 21:09:36
(epstopdf)                    size: 33090 bytes
(epstopdf)             Command: <repstopdf --outfile=phidf-eps-converted-to.pdf
 phidf.eps>
(epstopdf)             \includegraphics on input line 318.
Package epstopdf Info: Output file is already uptodate.


pdfTeX warning: pdflatex.exe (file ./phidf-eps-converted-to.pdf): PDF inclusion
: found PDF version <1.7>, but at most version <1.5> allowed
<phidf-eps-converted-to.pdf, id=251, 448.67625pt x 339.2675pt>
File: phidf-eps-converted-to.pdf Graphic file (type pdf)
<use phidf-eps-converted-to.pdf>
Package pdftex.def Info: phidf-eps-converted-to.pdf  used on input line 318.
(pdftex.def)             Requested size: 191.147pt x 144.54pt.
Package epstopdf Info: Source file: <phidg.eps>
(epstopdf)                    date: 2023-02-16 15:59:02
(epstopdf)                    size: 127769 bytes
(epstopdf)             Output file: <phidg-eps-converted-to.pdf>
(epstopdf)                    date: 2023-03-04 21:09:38
(epstopdf)                    size: 43550 bytes
(epstopdf)             Command: <repstopdf --outfile=phidg-eps-converted-to.pdf
 phidg.eps>
(epstopdf)             \includegraphics on input line 320.
Package epstopdf Info: Output file is already uptodate.


pdfTeX warning: pdflatex.exe (file ./phidg-eps-converted-to.pdf): PDF inclusion
: found PDF version <1.7>, but at most version <1.5> allowed
<phidg-eps-converted-to.pdf, id=252, 448.67625pt x 339.2675pt>
File: phidg-eps-converted-to.pdf Graphic file (type pdf)
<use phidg-eps-converted-to.pdf>
Package pdftex.def Info: phidg-eps-converted-to.pdf  used on input line 320.
(pdftex.def)             Requested size: 191.147pt x 144.54pt.
[10 <./betaHp-eps-converted-to.pdf> <./betaH2P-eps-converted-to.pdf> <./betavf-
eps-converted-to.pdf> <./betavg-eps-converted-to.pdf> <./betavHp-eps-converted-
to.pdf> <./betavH2p-eps-converted-to.pdf>]
Package epstopdf Info: Source file: <betathta.eps>
(epstopdf)                    date: 2023-02-16 14:27:42
(epstopdf)                    size: 115077 bytes
(epstopdf)             Output file: <betathta-eps-converted-to.pdf>
(epstopdf)                    date: 2023-03-04 21:25:38
(epstopdf)                    size: 41904 bytes
(epstopdf)             Command: <repstopdf --outfile=betathta-eps-converted-to.
pdf betathta.eps>
(epstopdf)             \includegraphics on input line 327.
Package epstopdf Info: Output file is already uptodate.


pdfTeX warning: pdflatex.exe (file ./betathta-eps-converted-to.pdf): PDF inclus
ion: found PDF version <1.7>, but at most version <1.5> allowed
<betathta-eps-converted-to.pdf, id=297, 448.67625pt x 339.2675pt>
File: betathta-eps-converted-to.pdf Graphic file (type pdf)
<use betathta-eps-converted-to.pdf>
Package pdftex.def Info: betathta-eps-converted-to.pdf  used on input line 327.

(pdftex.def)             Requested size: 191.147pt x 144.54pt.
Package epstopdf Info: Source file: <betathtap.eps>
(epstopdf)                    date: 2023-02-16 15:17:34
(epstopdf)                    size: 115274 bytes
(epstopdf)             Output file: <betathtap-eps-converted-to.pdf>
(epstopdf)                    date: 2023-03-04 21:25:40
(epstopdf)                    size: 41024 bytes
(epstopdf)             Command: <repstopdf --outfile=betathtap-eps-converted-to
.pdf betathtap.eps>
(epstopdf)             \includegraphics on input line 329.
Package epstopdf Info: Output file is already uptodate.


pdfTeX warning: pdflatex.exe (file ./betathtap-eps-converted-to.pdf): PDF inclu
sion: found PDF version <1.7>, but at most version <1.5> allowed
<betathtap-eps-converted-to.pdf, id=298, 448.67625pt x 339.2675pt>
File: betathtap-eps-converted-to.pdf Graphic file (type pdf)
<use betathtap-eps-converted-to.pdf>
Package pdftex.def Info: betathtap-eps-converted-to.pdf  used on input line 329
.
(pdftex.def)             Requested size: 191.147pt x 144.54pt.
Package epstopdf Info: Source file: <betatthta.eps>
(epstopdf)                    date: 2023-02-16 16:17:50
(epstopdf)                    size: 128452 bytes
(epstopdf)             Output file: <betatthta-eps-converted-to.pdf>
(epstopdf)                    date: 2023-03-04 21:25:42
(epstopdf)                    size: 45122 bytes
(epstopdf)             Command: <repstopdf --outfile=betatthta-eps-converted-to
.pdf betatthta.eps>
(epstopdf)             \includegraphics on input line 335.
Package epstopdf Info: Output file is already uptodate.


pdfTeX warning: pdflatex.exe (file ./betatthta-eps-converted-to.pdf): PDF inclu
sion: found PDF version <1.7>, but at most version <1.5> allowed
<betatthta-eps-converted-to.pdf, id=299, 448.67625pt x 339.2675pt>
File: betatthta-eps-converted-to.pdf Graphic file (type pdf)
<use betatthta-eps-converted-to.pdf>
Package pdftex.def Info: betatthta-eps-converted-to.pdf  used on input line 335
.
(pdftex.def)             Requested size: 191.147pt x 144.54pt.
Package epstopdf Info: Source file: <betatthtap.eps>
(epstopdf)                    date: 2023-02-16 16:22:50
(epstopdf)                    size: 128749 bytes
(epstopdf)             Output file: <betatthtap-eps-converted-to.pdf>
(epstopdf)                    date: 2023-03-04 21:25:44
(epstopdf)                    size: 45162 bytes
(epstopdf)             Command: <repstopdf --outfile=betatthtap-eps-converted-t
o.pdf betatthtap.eps>
(epstopdf)             \includegraphics on input line 337.
Package epstopdf Info: Output file is already uptodate.


pdfTeX warning: pdflatex.exe (file ./betatthtap-eps-converted-to.pdf): PDF incl
usion: found PDF version <1.7>, but at most version <1.5> allowed
<betatthtap-eps-converted-to.pdf, id=300, 448.67625pt x 339.2675pt>
File: betatthtap-eps-converted-to.pdf Graphic file (type pdf)
<use betatthtap-eps-converted-to.pdf>
Package pdftex.def Info: betatthtap-eps-converted-to.pdf  used on input line 33
7.
(pdftex.def)             Requested size: 191.147pt x 144.54pt.
Package epstopdf Info: Source file: <phidthta.eps>
(epstopdf)                    date: 2023-02-16 16:05:28
(epstopdf)                    size: 124679 bytes
(epstopdf)             Output file: <phidthta-eps-converted-to.pdf>
(epstopdf)                    date: 2023-03-04 21:25:46
(epstopdf)                    size: 42705 bytes
(epstopdf)             Command: <repstopdf --outfile=phidthta-eps-converted-to.
pdf phidthta.eps>
(epstopdf)             \includegraphics on input line 344.
Package epstopdf Info: Output file is already uptodate.


pdfTeX warning: pdflatex.exe (file ./phidthta-eps-converted-to.pdf): PDF inclus
ion: found PDF version <1.7>, but at most version <1.5> allowed
<phidthta-eps-converted-to.pdf, id=301, 448.67625pt x 339.2675pt>
File: phidthta-eps-converted-to.pdf Graphic file (type pdf)
<use phidthta-eps-converted-to.pdf>
Package pdftex.def Info: phidthta-eps-converted-to.pdf  used on input line 344.

(pdftex.def)             Requested size: 191.147pt x 144.54pt.
Package epstopdf Info: Source file: <phidthtap.eps>
(epstopdf)                    date: 2023-02-16 16:10:06
(epstopdf)                    size: 124564 bytes
(epstopdf)             Output file: <phidthtap-eps-converted-to.pdf>
(epstopdf)                    date: 2023-03-04 21:25:46
(epstopdf)                    size: 41816 bytes
(epstopdf)             Command: <repstopdf --outfile=phidthtap-eps-converted-to
.pdf phidthtap.eps>
(epstopdf)             \includegraphics on input line 346.
Package epstopdf Info: Output file is already uptodate.


pdfTeX warning: pdflatex.exe (file ./phidthtap-eps-converted-to.pdf): PDF inclu
sion: found PDF version <1.7>, but at most version <1.5> allowed
<phidthtap-eps-converted-to.pdf, id=302, 448.67625pt x 339.2675pt>
File: phidthtap-eps-converted-to.pdf Graphic file (type pdf)
<use phidthtap-eps-converted-to.pdf>
Package pdftex.def Info: phidthtap-eps-converted-to.pdf  used on input line 346
.
(pdftex.def)             Requested size: 191.147pt x 144.54pt.
[11 <./phidf-eps-converted-to.pdf> <./phidg-eps-converted-to.pdf> <./betathta-e
ps-converted-to.pdf> <./betathtap-eps-converted-to.pdf> <./betatthta-eps-conver
ted-to.pdf> <./betatthtap-eps-converted-to.pdf>]
Package epstopdf Info: Source file: <skinf.eps>
(epstopdf)                    date: 2023-02-16 20:10:24
(epstopdf)                    size: 22404 bytes
(epstopdf)             Output file: <skinf-eps-converted-to.pdf>
(epstopdf)                    date: 2023-03-04 21:25:48
(epstopdf)                    size: 10046 bytes
(epstopdf)             Command: <repstopdf --outfile=skinf-eps-converted-to.pdf
 skinf.eps>
(epstopdf)             \includegraphics on input line 352.
Package epstopdf Info: Output file is already uptodate.


pdfTeX warning: pdflatex.exe (file ./skinf-eps-converted-to.pdf): PDF inclusion
: found PDF version <1.7>, but at most version <1.5> allowed
<skinf-eps-converted-to.pdf, id=347, 448.67625pt x 339.2675pt>
File: skinf-eps-converted-to.pdf Graphic file (type pdf)
<use skinf-eps-converted-to.pdf>
Package pdftex.def Info: skinf-eps-converted-to.pdf  used on input line 352.
(pdftex.def)             Requested size: 191.147pt x 144.54pt.
Package epstopdf Info: Source file: <sking.eps>
(epstopdf)                    date: 2023-02-16 20:14:58
(epstopdf)                    size: 21499 bytes
(epstopdf)             Output file: <sking-eps-converted-to.pdf>
(epstopdf)                    date: 2023-03-04 21:25:50
(epstopdf)                    size: 9932 bytes
(epstopdf)             Command: <repstopdf --outfile=sking-eps-converted-to.pdf
 sking.eps>
(epstopdf)             \includegraphics on input line 354.
Package epstopdf Info: Output file is already uptodate.


pdfTeX warning: pdflatex.exe (file ./sking-eps-converted-to.pdf): PDF inclusion
: found PDF version <1.7>, but at most version <1.5> allowed
<sking-eps-converted-to.pdf, id=348, 448.67625pt x 339.2675pt>
File: sking-eps-converted-to.pdf Graphic file (type pdf)
<use sking-eps-converted-to.pdf>
Package pdftex.def Info: sking-eps-converted-to.pdf  used on input line 354.
(pdftex.def)             Requested size: 191.147pt x 144.54pt.
Package epstopdf Info: Source file: <skinthta1.eps>
(epstopdf)                    date: 2023-02-16 20:26:56
(epstopdf)                    size: 22291 bytes
(epstopdf)             Output file: <skinthta1-eps-converted-to.pdf>
(epstopdf)                    date: 2023-03-04 21:25:52
(epstopdf)                    size: 10860 bytes
(epstopdf)             Command: <repstopdf --outfile=skinthta1-eps-converted-to
.pdf skinthta1.eps>
(epstopdf)             \includegraphics on input line 360.
Package epstopdf Info: Output file is already uptodate.


pdfTeX warning: pdflatex.exe (file ./skinthta1-eps-converted-to.pdf): PDF inclu
sion: found PDF version <1.7>, but at most version <1.5> allowed
<skinthta1-eps-converted-to.pdf, id=349, 448.67625pt x 339.2675pt>
File: skinthta1-eps-converted-to.pdf Graphic file (type pdf)
<use skinthta1-eps-converted-to.pdf>
Package pdftex.def Info: skinthta1-eps-converted-to.pdf  used on input line 360
.
(pdftex.def)             Requested size: 191.147pt x 144.54pt.
Package epstopdf Info: Source file: <skinthta2.eps>
(epstopdf)                    date: 2023-02-16 20:34:52
(epstopdf)                    size: 21394 bytes
(epstopdf)             Output file: <skinthta2-eps-converted-to.pdf>
(epstopdf)                    date: 2023-03-04 21:26:54
(epstopdf)                    size: 10409 bytes
(epstopdf)             Command: <repstopdf --outfile=skinthta2-eps-converted-to
.pdf skinthta2.eps>
(epstopdf)             \includegraphics on input line 362.
Package epstopdf Info: Output file is already uptodate.


pdfTeX warning: pdflatex.exe (file ./skinthta2-eps-converted-to.pdf): PDF inclu
sion: found PDF version <1.7>, but at most version <1.5> allowed
<skinthta2-eps-converted-to.pdf, id=350, 448.67625pt x 339.2675pt>
File: skinthta2-eps-converted-to.pdf Graphic file (type pdf)
<use skinthta2-eps-converted-to.pdf>
Package pdftex.def Info: skinthta2-eps-converted-to.pdf  used on input line 362
.
(pdftex.def)             Requested size: 191.147pt x 144.54pt.
[12 <./phidthta-eps-converted-to.pdf> <./phidthtap-eps-converted-to.pdf> <./ski
nf-eps-converted-to.pdf> <./sking-eps-converted-to.pdf> <./skinthta1-eps-conver
ted-to.pdf> <./skinthta2-eps-converted-to.pdf>]
LaTeX Font Info:    Try loading font information for TS1+ptm on input line 370.


(c:/texlive/2018/texmf-dist/tex/latex/psnfss/ts1ptm.fd
File: ts1ptm.fd 2001/06/04 font definitions for TS1/ptm.
) (./huma paper.bbl
[13] [14] [15] [16]) [17]
Package atveryend Info: Empty hook `BeforeClearDocument' on input line 420.
Package atveryend Info: Empty hook `AfterLastShipout' on input line 420.
 (./huma paper.aux)
Package atveryend Info: Executing hook `AtVeryEndDocument' on input line 420.
Package atveryend Info: Executing hook `AtEndAfterFileList' on input line 420.
Package rerunfilecheck Info: File `"huma paper".out' has not changed.
(rerunfilecheck)             Checksum: B8550FDB295EDB7D7DB5D2AAC18F0059;508.


LaTeX Warning: There were multiply-defined labels.

Package atveryend Info: Empty hook `AtVeryVeryEnd' on input line 420.
 ) 
Here is how much of TeX's memory you used:
 30678 strings out of 492649
 587864 string characters out of 6133384
 934777 words of memory out of 5000000
 33973 multiletter control sequences out of 15000+600000
 552608 words of font info for 65 fonts, out of 8000000 for 9000
 1141 hyphenation exceptions out of 8191
 62i,19n,77p,10416b,553s stack positions out of 5000i,500n,10000p,200000b,80000s
{c:/texlive/2018/texmf-dist/fonts/enc/dvips/base/8r.enc}<c:/texlive/2018/texm
f-dist/fonts/type1/public/amsfonts/cm/cmex10.pfb><c:/texlive/2018/texmf-dist/fo
nts/type1/public/amsfonts/cm/cmmi10.pfb><c:/texlive/2018/texmf-dist/fonts/type1
/public/amsfonts/cm/cmmi5.pfb><c:/texlive/2018/texmf-dist/fonts/type1/public/am
sfonts/cm/cmmi6.pfb><c:/texlive/2018/texmf-dist/fonts/type1/public/amsfonts/cm/
cmmi7.pfb><c:/texlive/2018/texmf-dist/fonts/type1/public/amsfonts/cm/cmmi9.pfb>
<c:/texlive/2018/texmf-dist/fonts/type1/public/amsfonts/cm/cmr10.pfb><c:/texliv
e/2018/texmf-dist/fonts/type1/public/amsfonts/cm/cmr5.pfb><c:/texlive/2018/texm
f-dist/fonts/type1/public/amsfonts/cm/cmr6.pfb><c:/texlive/2018/texmf-dist/font
s/type1/public/amsfonts/cm/cmr7.pfb><c:/texlive/2018/texmf-dist/fonts/type1/pub
lic/amsfonts/cm/cmr9.pfb><c:/texlive/2018/texmf-dist/fonts/type1/public/amsfont
s/cm/cmsy10.pfb><c:/texlive/2018/texmf-dist/fonts/type1/public/amsfonts/cm/cmsy
6.pfb><c:/texlive/2018/texmf-dist/fonts/type1/public/amsfonts/cm/cmsy7.pfb><c:/
texlive/2018/texmf-dist/fonts/type1/urw/times/utmb8a.pfb><c:/texlive/2018/texmf
-dist/fonts/type1/urw/times/utmr8a.pfb><c:/texlive/2018/texmf-dist/fonts/type1/
urw/times/utmri8a.pfb><c:/texlive/2018/texmf-dist/fonts/type1/urw/zapfding/uzdr
.pfb>
Output written on "huma paper.pdf" (17 pages, 1055135 bytes).
PDF statistics:
 505 PDF objects out of 1000 (max. 8388607)
 416 compressed objects within 5 object streams
 128 named destinations out of 1000 (max. 500000)
 200 words of extra memory for PDF output out of 10000 (max. 10000000)
