# Supplementary material for: Numerical investigation of dusty tri-hybrid Ellis rotating nanofluid flow and thermal transportation over a stretchable Riga plate
Source: Sci Rep. 2023 Aug 31;13:14272. doi: 10.1038/s41598-023-41141-1 (PMC10471745; doi:10.1038/s41598-023-41141-1)
Supplement: Supplementary file 1 — Supplementary Information. [file 41598_2023_41141_MOESM1_ESM.zip › P22- dusty Ellis tri/huma paper.out]

\BOOKMARK [1][-]{section.1}{Introduction}{}% 1
\BOOKMARK [1][-]{section.2}{Mathematical-Formulation}{}% 2
\BOOKMARK [1][-]{section.3}{Rheological and thermophysical characteristics}{}% 3
\BOOKMARK [1][-]{section.4}{Similarity conversion}{}% 4
\BOOKMARK [1][-]{section.5}{Solution method}{}% 5
\BOOKMARK [1][-]{section.6}{Results and Discussion}{}% 6
\BOOKMARK [1][-]{section.7}{Conclusions}{}% 7
\BOOKMARK [1][-]{section.8}{Statement of data availability}{}% 8
\BOOKMARK [1][-]{section.9}{Nomenclature}{}% 9
