# Supplementary material for: Numerical investigation of dusty tri-hybrid Ellis rotating nanofluid flow and thermal transportation over a stretchable Riga plate
Source: Sci Rep. 2023 Aug 31;13:14272. doi: 10.1038/s41598-023-41141-1 (PMC10471745; doi:10.1038/s41598-023-41141-1)
Supplement: Supplementary file 1 — Supplementary Information. [file 41598_2023_41141_MOESM1_ESM.zip › P22- dusty Ellis tri/huma paper.synctex]

SyncTeX Version:1
Input:1:G:/Revision+Review    2020-2021/Revision Data Dr.Bagh-e-Ali/Revision Data 2023/1_Revision Submitted/13_Dr_Humaira SR Dr.Imran UMT/2nd Revision 16Aug 2023/P22- dusty Ellis tri/./huma paper.tex
Input:2:c:/texlive/2018/texmf-dist/tex/latex/elsarticle/elsarticle.cls
Input:3:c:/texlive/2018/texmf-dist/tex/latex/base/article.cls
Input:4:c:/texlive/2018/texmf-dist/tex/latex/base/size10.clo
Input:5:c:/texlive/2018/texmf-dist/tex/latex/graphics/graphicx.sty
Input:6:c:/texlive/2018/texmf-dist/tex/latex/graphics/keyval.sty
Input:7:c:/texlive/2018/texmf-dist/tex/latex/graphics/graphics.sty
Input:8:c:/texlive/2018/texmf-dist/tex/latex/graphics/trig.sty
Input:9:c:/texlive/2018/texmf-dist/tex/latex/graphics-cfg/graphics.cfg
Input:10:c:/texlive/2018/texmf-dist/tex/latex/graphics-def/pdftex.def
Input:11:c:/texlive/2018/texmf-dist/tex/latex/psnfss/pifont.sty
Input:12:c:/texlive/2018/texmf-dist/tex/latex/psnfss/upzd.fd
Input:13:c:/texlive/2018/texmf-dist/tex/latex/psnfss/upsy.fd
Input:14:G:/Revision+Review    2020-2021/Revision Data Dr.Bagh-e-Ali/Revision Data 2023/1_Revision Submitted/13_Dr_Humaira SR Dr.Imran UMT/2nd Revision 16Aug 2023/P22- dusty Ellis tri/./huma paper.spl
Input:15:c:/texlive/2018/texmf-dist/tex/latex/natbib/natbib.sty
Input:16:c:/texlive/2018/texmf-dist/tex/latex/multirow/multirow.sty
Input:17:c:/texlive/2018/texmf-dist/tex/latex/lineno/lineno.sty
Input:18:c:/texlive/2018/texmf-dist/tex/latex/hyperref/hyperref.sty
Input:19:c:/texlive/2018/texmf-dist/tex/generic/oberdiek/hobsub-hyperref.sty
Input:20:c:/texlive/2018/texmf-dist/tex/generic/oberdiek/hobsub-generic.sty
Input:21:c:/texlive/2018/texmf-dist/tex/generic/ifxetex/ifxetex.sty
Input:22:c:/texlive/2018/texmf-dist/tex/latex/oberdiek/auxhook.sty
Input:23:c:/texlive/2018/texmf-dist/tex/latex/oberdiek/kvoptions.sty
Input:24:c:/texlive/2018/texmf-dist/tex/latex/hyperref/pd1enc.def
Input:25:c:/texlive/2018/texmf-dist/tex/latex/latexconfig/hyperref.cfg
Input:26:c:/texlive/2018/texmf-dist/tex/latex/url/url.sty
Input:27:c:/texlive/2018/texmf-dist/tex/latex/hyperref/hpdftex.def
Input:28:c:/texlive/2018/texmf-dist/tex/latex/oberdiek/rerunfilecheck.sty
Input:29:c:/texlive/2018/texmf-dist/tex/latex/kantlipsum/kantlipsum.sty
Input:30:c:/texlive/2018/texmf-dist/tex/latex/l3kernel/expl3.sty
Input:31:c:/texlive/2018/texmf-dist/tex/latex/l3kernel/expl3-code.tex
Input:32:c:/texlive/2018/texmf-dist/tex/latex/l3kernel/l3pdfmode.def
Input:33:c:/texlive/2018/texmf-dist/tex/latex/l3packages/xparse/xparse.sty
Input:34:c:/texlive/2018/texmf-dist/tex/latex/caption/caption.sty
Input:35:c:/texlive/2018/texmf-dist/tex/latex/caption/caption3.sty
Input:36:c:/texlive/2018/texmf-dist/tex/latex/oberdiek/hypcap.sty
Input:37:c:/texlive/2018/texmf-dist/tex/latex/subfigure/subfigure.sty
Input:38:c:/texlive/2018/texmf-dist/tex/latex/subfigure/subfigure.cfg
Input:39:c:/texlive/2018/texmf-dist/tex/latex/physics/physics.sty
Input:40:c:/texlive/2018/texmf-dist/tex/latex/amsmath/amsmath.sty
Input:41:c:/texlive/2018/texmf-dist/tex/latex/amsmath/amstext.sty
Input:42:c:/texlive/2018/texmf-dist/tex/latex/amsmath/amsgen.sty
Input:43:c:/texlive/2018/texmf-dist/tex/latex/amsmath/amsbsy.sty
Input:44:c:/texlive/2018/texmf-dist/tex/latex/amsmath/amsopn.sty
Input:45:c:/texlive/2018/texmf-dist/tex/latex/adjustbox/adjustbox.sty
Input:46:c:/texlive/2018/texmf-dist/tex/latex/xkeyval/xkeyval.sty
Input:47:c:/texlive/2018/texmf-dist/tex/generic/xkeyval/xkeyval.tex
Input:48:c:/texlive/2018/texmf-dist/tex/generic/xkeyval/xkvutils.tex
Input:49:c:/texlive/2018/texmf-dist/tex/latex/adjustbox/adjcalc.sty
Input:50:c:/texlive/2018/texmf-dist/tex/latex/adjustbox/trimclip.sty
Input:51:c:/texlive/2018/texmf-dist/tex/latex/collectbox/collectbox.sty
Input:52:c:/texlive/2018/texmf-dist/tex/latex/adjustbox/tc-pdftex.def
Input:53:c:/texlive/2018/texmf-dist/tex/latex/ifoddpage/ifoddpage.sty
Input:54:c:/texlive/2018/texmf-dist/tex/latex/varwidth/varwidth.sty
Input:55:c:/texlive/2018/texmf-dist/tex/latex/lipsum/lipsum.sty
Input:56:c:/texlive/2018/texmf-dist/tex/latex/booktabs/booktabs.sty
Input:57:c:/texlive/2018/texmf-dist/tex/latex/float/float.sty
Input:58:c:/texlive/2018/texmf-dist/tex/latex/graphics/color.sty
Input:59:c:/texlive/2018/texmf-dist/tex/latex/graphics-cfg/color.cfg
Input:60:c:/texlive/2018/texmf-dist/tex/latex/soul/soul.sty
Input:61:c:/texlive/2018/texmf-dist/tex/latex/chemformula/chemformula.sty
Input:62:c:/texlive/2018/texmf-dist/tex/latex/l3packages/l3keys2e/l3keys2e.sty
Input:63:c:/texlive/2018/texmf-dist/tex/latex/pgf/frontendlayer/tikz.sty
Input:64:c:/texlive/2018/texmf-dist/tex/latex/pgf/basiclayer/pgf.sty
Input:65:c:/texlive/2018/texmf-dist/tex/latex/pgf/utilities/pgfrcs.sty
Input:66:c:/texlive/2018/texmf-dist/tex/generic/pgf/utilities/pgfutil-common.tex
Input:67:c:/texlive/2018/texmf-dist/tex/generic/pgf/utilities/pgfutil-common-lists.tex
Input:68:c:/texlive/2018/texmf-dist/tex/generic/pgf/utilities/pgfutil-latex.def
Input:69:c:/texlive/2018/texmf-dist/tex/latex/ms/everyshi.sty
Input:70:c:/texlive/2018/texmf-dist/tex/generic/pgf/utilities/pgfrcs.code.tex
Input:71:c:/texlive/2018/texmf-dist/tex/latex/pgf/basiclayer/pgfcore.sty
Input:72:c:/texlive/2018/texmf-dist/tex/latex/pgf/systemlayer/pgfsys.sty
Input:73:c:/texlive/2018/texmf-dist/tex/generic/pgf/systemlayer/pgfsys.code.tex
Input:74:c:/texlive/2018/texmf-dist/tex/generic/pgf/utilities/pgfkeys.code.tex
Input:75:c:/texlive/2018/texmf-dist/tex/generic/pgf/utilities/pgfkeysfiltered.code.tex
Input:76:c:/texlive/2018/texmf-dist/tex/generic/pgf/systemlayer/pgf.cfg
Input:77:c:/texlive/2018/texmf-dist/tex/generic/pgf/systemlayer/pgfsys-pdftex.def
Input:78:c:/texlive/2018/texmf-dist/tex/generic/pgf/systemlayer/pgfsys-common-pdf.def
Input:79:c:/texlive/2018/texmf-dist/tex/generic/pgf/systemlayer/pgfsyssoftpath.code.tex
Input:80:c:/texlive/2018/texmf-dist/tex/generic/pgf/systemlayer/pgfsysprotocol.code.tex
Input:81:c:/texlive/2018/texmf-dist/tex/latex/xcolor/xcolor.sty
Input:82:c:/texlive/2018/texmf-dist/tex/latex/graphics-cfg/color.cfg
Input:83:c:/texlive/2018/texmf-dist/tex/generic/pgf/basiclayer/pgfcore.code.tex
Input:84:c:/texlive/2018/texmf-dist/tex/generic/pgf/math/pgfmath.code.tex
Input:85:c:/texlive/2018/texmf-dist/tex/generic/pgf/math/pgfmathcalc.code.tex
Input:86:c:/texlive/2018/texmf-dist/tex/generic/pgf/math/pgfmathutil.code.tex
Input:87:c:/texlive/2018/texmf-dist/tex/generic/pgf/math/pgfmathparser.code.tex
Input:88:c:/texlive/2018/texmf-dist/tex/generic/pgf/math/pgfmathfunctions.code.tex
Input:89:c:/texlive/2018/texmf-dist/tex/generic/pgf/math/pgfmathfunctions.basic.code.tex
Input:90:c:/texlive/2018/texmf-dist/tex/generic/pgf/math/pgfmathfunctions.trigonometric.code.tex
Input:91:c:/texlive/2018/texmf-dist/tex/generic/pgf/math/pgfmathfunctions.random.code.tex
Input:92:c:/texlive/2018/texmf-dist/tex/generic/pgf/math/pgfmathfunctions.comparison.code.tex
Input:93:c:/texlive/2018/texmf-dist/tex/generic/pgf/math/pgfmathfunctions.base.code.tex
Input:94:c:/texlive/2018/texmf-dist/tex/generic/pgf/math/pgfmathfunctions.round.code.tex
Input:95:c:/texlive/2018/texmf-dist/tex/generic/pgf/math/pgfmathfunctions.misc.code.tex
Input:96:c:/texlive/2018/texmf-dist/tex/generic/pgf/math/pgfmathfunctions.integerarithmetics.code.tex
Input:97:c:/texlive/2018/texmf-dist/tex/generic/pgf/math/pgfmathfloat.code.tex
Input:98:c:/texlive/2018/texmf-dist/tex/generic/pgf/basiclayer/pgfcorepoints.code.tex
Input:99:c:/texlive/2018/texmf-dist/tex/generic/pgf/basiclayer/pgfcorepathconstruct.code.tex
Input:100:c:/texlive/2018/texmf-dist/tex/generic/pgf/basiclayer/pgfcorepathusage.code.tex
Input:101:c:/texlive/2018/texmf-dist/tex/generic/pgf/basiclayer/pgfcorescopes.code.tex
Input:102:c:/texlive/2018/texmf-dist/tex/generic/pgf/basiclayer/pgfcoregraphicstate.code.tex
Input:103:c:/texlive/2018/texmf-dist/tex/generic/pgf/basiclayer/pgfcoretransformations.code.tex
Input:104:c:/texlive/2018/texmf-dist/tex/generic/pgf/basiclayer/pgfcorequick.code.tex
Input:105:c:/texlive/2018/texmf-dist/tex/generic/pgf/basiclayer/pgfcoreobjects.code.tex
Input:106:c:/texlive/2018/texmf-dist/tex/generic/pgf/basiclayer/pgfcorepathprocessing.code.tex
Input:107:c:/texlive/2018/texmf-dist/tex/generic/pgf/basiclayer/pgfcorearrows.code.tex
Input:108:c:/texlive/2018/texmf-dist/tex/generic/pgf/basiclayer/pgfcoreshade.code.tex
Input:109:c:/texlive/2018/texmf-dist/tex/generic/pgf/basiclayer/pgfcoreimage.code.tex
Input:110:c:/texlive/2018/texmf-dist/tex/generic/pgf/basiclayer/pgfcoreexternal.code.tex
Input:111:c:/texlive/2018/texmf-dist/tex/generic/pgf/basiclayer/pgfcorelayers.code.tex
Input:112:c:/texlive/2018/texmf-dist/tex/generic/pgf/basiclayer/pgfcoretransparency.code.tex
Input:113:c:/texlive/2018/texmf-dist/tex/generic/pgf/basiclayer/pgfcorepatterns.code.tex
Input:114:c:/texlive/2018/texmf-dist/tex/generic/pgf/modules/pgfmoduleshapes.code.tex
Input:115:c:/texlive/2018/texmf-dist/tex/generic/pgf/modules/pgfmoduleplot.code.tex
Input:116:c:/texlive/2018/texmf-dist/tex/latex/pgf/compatibility/pgfcomp-version-0-65.sty
Input:117:c:/texlive/2018/texmf-dist/tex/latex/pgf/compatibility/pgfcomp-version-1-18.sty
Input:118:c:/texlive/2018/texmf-dist/tex/latex/pgf/utilities/pgffor.sty
Input:119:c:/texlive/2018/texmf-dist/tex/latex/pgf/utilities/pgfkeys.sty
Input:120:c:/texlive/2018/texmf-dist/tex/generic/pgf/utilities/pgfkeys.code.tex
Input:121:c:/texlive/2018/texmf-dist/tex/latex/pgf/math/pgfmath.sty
Input:122:c:/texlive/2018/texmf-dist/tex/generic/pgf/math/pgfmath.code.tex
Input:123:c:/texlive/2018/texmf-dist/tex/generic/pgf/utilities/pgffor.code.tex
Input:124:c:/texlive/2018/texmf-dist/tex/generic/pgf/math/pgfmath.code.tex
Input:125:c:/texlive/2018/texmf-dist/tex/generic/pgf/frontendlayer/tikz/tikz.code.tex
Input:126:c:/texlive/2018/texmf-dist/tex/generic/pgf/libraries/pgflibraryplothandlers.code.tex
Input:127:c:/texlive/2018/texmf-dist/tex/generic/pgf/modules/pgfmodulematrix.code.tex
Input:128:c:/texlive/2018/texmf-dist/tex/generic/pgf/frontendlayer/tikz/libraries/tikzlibrarytopaths.code.tex
Input:129:c:/texlive/2018/texmf-dist/tex/latex/l3packages/xfrac/xfrac.sty
Input:130:c:/texlive/2018/texmf-dist/tex/latex/base/textcomp.sty
Input:131:c:/texlive/2018/texmf-dist/tex/latex/base/ts1enc.def
Input:132:c:/texlive/2018/texmf-dist/tex/latex/base/ts1enc.dfu
Input:133:c:/texlive/2018/texmf-dist/tex/latex/l3packages/xtemplate/xtemplate.sty
Input:134:c:/texlive/2018/texmf-dist/tex/latex/units/nicefrac.sty
Input:135:c:/texlive/2018/texmf-dist/tex/latex/base/ifthen.sty
Input:136:c:/texlive/2018/texmf-dist/tex/latex/koma-script/scrlfile.sty
Input:137:c:/texlive/2018/texmf-dist/tex/generic/pgf/libraries/pgflibraryarrows.meta.code.tex
Input:138:c:/texlive/2018/texmf-dist/tex/latex/framed/framed.sty
Input:139:c:/texlive/2018/texmf-dist/tex/latex/psnfss/times.sty
Input:140:c:/texlive/2018/texmf-dist/tex/latex/geometry/geometry.sty
Input:141:G:/Revision+Review    2020-2021/Revision Data Dr.Bagh-e-Ali/Revision Data 2023/1_Revision Submitted/13_Dr_Humaira SR Dr.Imran UMT/2nd Revision 16Aug 2023/P22- dusty Ellis tri/./huma paper.aux
Input:142:c:/texlive/2018/texmf-dist/tex/latex/base/ts1cmr.fd
Input:143:c:/texlive/2018/texmf-dist/tex/latex/psnfss/ot1ptm.fd
Input:144:c:/texlive/2018/texmf-dist/tex/context/base/mkii/supp-pdf.mkii
Input:145:c:/texlive/2018/texmf-dist/tex/latex/oberdiek/epstopdf-base.sty
Input:146:c:/texlive/2018/texmf-dist/tex/latex/oberdiek/grfext.sty
Input:147:c:/texlive/2018/texmf-dist/tex/latex/latexconfig/epstopdf-sys.cfg
Input:148:c:/texlive/2018/texmf-dist/tex/latex/hyperref/nameref.sty
Input:149:c:/texlive/2018/texmf-dist/tex/generic/oberdiek/gettitlestring.sty
Input:150:G:/Revision+Review    2020-2021/Revision Data Dr.Bagh-e-Ali/Revision Data 2023/1_Revision Submitted/13_Dr_Humaira SR Dr.Imran UMT/2nd Revision 16Aug 2023/P22- dusty Ellis tri/./huma paper.out
Input:151:G:/Revision+Review    2020-2021/Revision Data Dr.Bagh-e-Ali/Revision Data 2023/1_Revision Submitted/13_Dr_Humaira SR Dr.Imran UMT/2nd Revision 16Aug 2023/P22- dusty Ellis tri/./huma paper.out
Output:pdf
Magnification:1000
Unit:1
X Offset:0
Y Offset:0
Content:
!12059
{1
[1,88:4736286,49403534:30860452,44667248,108262
h1,88:4736286,4736286:0,0,0
[1,88:4736286,4736286:0,0,0
(1,88:4736286,2171086:0,0,0
k1,88:4736286,2171086:140368
)
]
[1,88:4736286,49403534:30860452,44667248,108262
h1,88:4736286,4736286:0,0,0
[1,88:4661699,49403534:30935039,47166667,108262
[1,88:4661699,3023299:30935039,786432,0
(1,88:4661699,3023299:30935039,0,0
h1,88:4661699,3023299:30935039,0,0
)
]
[1,88:4661699,47437454:30935039,42775755,0
(1,84:4661699,5317059:30935039,643605,204307
k1,84:5819762,5317059:1158063
(1,84:5819762,5317059:0,0,0
g1,84:5819762,5317059
g1,84:5819762,5317059
g1,84:5492082,5317059
(1,84:5492082,5317059:0,0,0
)
g1,84:5819762,5317059
)
x1,84:9803142,5317059
g1,84:10039071,5317059
x1,84:10773274,5317059
x1,84:11207393,5317059
x1,84:12975895,5317059
x1,84:14858593,5317059
g1,84:15094522,5317059
x1,84:15880635,5317059
g1,84:16116564,5317059
x1,84:18161582,5317059
g1,84:18397511,5317059
x1,84:19550707,5317059
x1,84:20022566,5317059
x1,84:22010028,5317059
g1,84:22245957,5317059
x1,84:23976696,5317059
g1,84:24212625,5317059
x1,84:27148493,5317059
g1,84:27384422,5317059
x1,84:29219004,5317059
x1,84:30949767,5317059
g1,84:31185696,5317059
x1,84:32182256,5317059
x1,84:32840024,5317059
g1,84:33075953,5317059
x1,84:34438676,5317059
k1,84:35596738,5317059:1158062
)
(1,84:4661699,6496707:30935039,806462,204307
k1,84:10188561,6496707:5526862
x1,84:13071575,6496707
g1,84:13307504,6496707
x1,84:18549790,6496707
g1,84:18785719,6496707
x1,84:19257578,6496707
x1,84:19715290,6496707
x1,84:20434402,6496707
g1,84:20670331,6496707
x1,84:21089336,6496707
g1,84:21325265,6496707
x1,84:25413386,6496707
g1,84:25649315,6496707
x1,84:27012970,6496707
x1,84:27427262,6496707
g1,84:27663191,6496707
x1,84:29497748,6496707
$1,84:29497748,6496707
(1,84:29497748,6154240:572129,463995,9175
x1,84:30037109,6154240
)
$1,84:30069877,6496707
g1,84:30069877,6496707
k1,84:35596738,6496707:5526861
)
(1,84:4661699,8462787:30935039,550688,141880
k1,84:12002437,8462787:7340738
h1,84:12002437,8462787:0,0,0
x1,84:14295515,8462787
g1,84:14459355,8462787
x1,84:16061034,8462787
$1,84:16061034,8462787
(1,84:16061034,8224962:236451,208731,5272
x1,84:16264717,8224962
)
$1,84:16297485,8462787
$1,84:16297485,8462787
h1,84:16297485,8462787:32768,0,0
$1,84:16330253,8462787
x1,84:16494093,8462787
g1,84:16657933,8462787
x1,84:18041389,8462787
g1,84:18205229,8462787
x1,84:19042763,8462787
$1,84:19042763,8462787
(1,84:19042763,8224962:580515,312863,64680
x1,84:19590510,8224962
)
$1,84:19623278,8462787
$1,84:19623278,8462787
h1,84:19623278,8462787:32768,0,0
$1,84:19656046,8462787
x1,84:19819886,8462787
g1,84:19983726,8462787
x1,84:21038846,8462787
g1,84:21202686,8462787
x1,84:22986557,8462787
$1,84:22986557,8462787
(1,84:22986557,8224962:236451,208731,5272
x1,84:23190240,8224962
)
$1,84:23223008,8462787
$1,84:23223008,8462787
h1,84:23223008,8462787:32768,0,0
$1,84:23255776,8462787
x1,84:23419616,8462787
g1,84:23583456,8462787
x1,84:25148439,8462787
g1,84:25312279,8462787
x1,84:27642717,8462787
$1,84:27642717,8462787
(1,84:27642717,8224962:580515,312863,64680
x1,84:28190464,8224962
)
$1,84:28223232,8462787
$1,84:28223232,8462787
h1,84:28223232,8462787:32768,0,0
$1,84:28256000,8462787
g1,84:28256000,8462787
k1,84:35596738,8462787:7340738
)
(1,84:4661699,9740739:30935039,358870,108262
k1,84:7906720,9740739:3245021
h1,84:7906720,9740739:0,0,0
$1,84:7906720,9740739
(1,84:7906720,9555709:229376,170848,3340
x1,84:8103328,9555709
)
$1,84:8136096,9740739
x1,84:10640595,9740739
g1,84:10771667,9740739
x1,84:11179558,9740739
g1,84:11310630,9740739
x1,84:14150144,9740739
g1,84:14281216,9740739
x1,84:14921894,9740739
x1,84:16867507,9740739
g1,84:16998579,9740739
x1,84:18134694,9740739
x1,84:18375871,9740739
x1,84:18603410,9740739
g1,84:18734482,9740739
x1,84:20190412,9740739
x1,84:20913388,9740739
g1,84:21044460,9740739
x1,84:21364799,9740739
x1,84:23524850,9740739
g1,84:23655922,9740739
x1,84:25199417,9740739
g1,84:25330489,9740739
x1,84:27180166,9740739
g1,84:27311238,9740739
x1,84:28854733,9740739
g1,84:28985805,9740739
x1,84:30427597,9740739
g1,84:30558669,9740739
x1,84:30879008,9740739
x1,84:32351718,9740739
g1,84:32351718,9740739
k1,84:35596738,9740739:3245020
)
(1,84:4661699,10363331:30935039,454182,108262
k1,84:8560738,10363331:3899039
h1,84:8560738,10363331:0,0,0
$1,84:8560738,10363331
(1,84:8560738,10178301:229376,269152,3340
x1,84:8757346,10178301
)
$1,84:8790114,10363331
x1,84:9285039,10363331
x1,84:10209359,10363331
g1,84:10340431,10363331
x1,84:10748322,10363331
g1,84:10879394,10363331
x1,84:11781686,10363331
x1,84:13346678,10363331
g1,84:13477750,10363331
x1,84:16069808,10363331
g1,84:16200880,10363331
x1,84:16987312,10363331
g1,84:17118384,10363331
x1,84:17438723,10363331
x1,84:19685807,10363331
g1,84:19816879,10363331
x1,84:21331535,10363331
g1,84:21462607,10363331
x1,84:23181193,10363331
g1,84:23312265,10363331
x1,84:23720156,10363331
g1,84:23851228,10363331
x1,84:24142729,10363331
x1,84:24560060,10363331
x1,84:25746524,10363331
x1,84:26236207,10363331
x1,84:26338447,10363331
g1,84:26469519,10363331
x1,84:28449744,10363331
g1,84:28580816,10363331
x1,84:30284752,10363331
g1,84:30415824,10363331
x1,84:31697699,10363331
g1,84:31697699,10363331
k1,84:35596738,10363331:3899039
)
(1,84:4661699,10985923:30935039,358870,108262
k1,84:9835552,10985923:5173853
h1,84:9835552,10985923:0,0,0
$1,84:9835552,10985923
(1,84:9835552,10800893:207353,170848,3340
x1,84:10010137,10800893
)
$1,84:10042905,10985923
x1,84:12547404,10985923
g1,84:12678476,10985923
x1,84:13086367,10985923
g1,84:13217439,10985923
x1,84:16056953,10985923
g1,84:16188025,10985923
x1,84:17643955,10985923
x1,84:18366931,10985923
g1,84:18498003,10985923
x1,84:18905894,10985923
g1,84:19036966,10985923
x1,84:20260128,10985923
x1,84:20517030,10985923
x1,84:21763775,10985923
g1,84:21894847,10985923
x1,84:22681279,10985923
g1,84:22812351,10985923
x1,84:23103852,10985923
x1,84:23521183,10985923
x1,84:24707647,10985923
x1,84:25197330,10985923
x1,84:25299570,10985923
g1,84:25430642,10985923
x1,84:26712518,10985923
x1,84:26925900,10985923
g1,84:27056972,10985923
x1,84:28498764,10985923
g1,84:28629836,10985923
x1,84:28950175,10985923
x1,84:30422885,10985923
g1,84:30422885,10985923
k1,84:35596738,10985923:5173853
)
(1,77:4661699,14717667:30935039,451540,9171
x1,77:7100267,14717667
k1,77:35596738,14717667:28496471
g1,77:35596738,14717667
)
(1,80:4661699,16290531:30935039,446948,141880
x1,80:5753523,16290531
k1,78:5921346,16290531:167823
x1,78:6431209,16290531
k1,78:6599031,16290531:167822
x1,78:7982486,16290531
x1,78:9183740,16290531
k1,78:9351563,16290531:167823
x1,78:10152402,16290531
x1,78:11353656,16290531
k1,78:11521478,16290531:167822
x1,78:12286269,16290531
x1,78:12796132,16290531
x1,78:13160508,16290531
x1,78:15070860,16290531
k1,78:15239679,16290531:168819
x1,78:16040518,16290531
k1,78:16208340,16290531:167822
x1,78:17482356,16290531
x1,78:18501419,16290531
k1,78:18669242,16290531:167823
x1,78:19470081,16290531
x1,78:19943240,16290531
x1,78:20343655,16290531
x1,78:21071742,16290531
k1,78:21239565,16290531:167823
x1,78:22039749,16290531
k1,78:22207571,16290531:167822
x1,78:23408835,16290531
k1,78:23576658,16290531:167823
x1,78:24086521,16290531
k1,78:24254344,16290531:167823
x1,78:24582024,16290531
x1,78:24856616,16290531
x1,78:25257031,16290531
x1,78:26167319,16290531
k1,78:26335141,16290531:167822
x1,78:27754636,16290531
x1,78:27936819,16290531
x1,78:28700954,16290531
k1,78:28868777,16290531:167823
x1,78:29815113,16290531
k1,78:29982935,16290531:167822
x1,78:30783774,16290531
x1,78:32021086,16290531
x1,78:32203269,16290531
x1,78:32967404,16290531
k1,78:33135227,16290531:167823
x1,78:33753883,16290531
x1,78:34263746,16290531
x1,78:35173378,16290531
x1,78:35391610,16290531
x1,78:35596738,16290531
k1,80:35596738,16290531:0
)
(1,80:4661699,17470179:30935039,446948,141880
x1,80:5663082,17470179
k1,78:5817068,17470179:153986
x1,78:6982291,17470179
x1,78:7819179,17470179
k1,78:7970702,17470179:151523
x1,78:9062517,17470179
x1,78:9900060,17470179
x1,78:10883100,17470179
k1,78:11034623,17470179:151523
x1,78:11980959,17470179
k1,78:12132482,17470179:151523
x1,78:12933321,17470179
x1,78:14134575,17470179
k1,78:14286098,17470179:151523
x1,78:14904754,17470179
x1,78:15414617,17470179
x1,78:16324249,17470179
x1,78:17380024,17470179
k1,78:17531547,17470179:151523
x1,78:18750499,17470179
k1,78:18949553,17470179:199054
x1,78:19313929,17470179
x1,78:19850017,17470179
k1,78:20001540,17470179:151523
x1,78:20511403,17470179
x1,78:21421691,17470179
x1,78:22477448,17470179
k1,78:22628971,17470179:151523
x1,78:23502563,17470179
x1,78:24469210,17470179
k1,78:24620733,17470179:151523
x1,78:25166645,17470179
k1,78:25318167,17470179:151522
x1,78:25609143,17470179
k1,78:25760666,17470179:151523
x1,78:27034682,17470179
x1,78:27762777,17470179
x1,78:27884025,17470179
k1,78:28038012,17470179:153987
x1,78:28984348,17470179
k1,78:29135870,17470179:151522
x1,78:29681782,17470179
k1,78:29833305,17470179:151523
x1,78:30634144,17470179
k1,78:30785667,17470179:151523
x1,78:32678977,17470179
k1,78:32830500,17470179:151523
x1,78:33922315,17470179
x1,78:35596738,17470179
k1,78:35596738,17470179:0
)
(1,80:4661699,18649827:30935039,446948,141880
x1,80:5425843,18649827
k1,78:5567961,18649827:142118
x1,78:6186617,18649827
x1,78:6696480,18649827
x1,78:8079272,18649827
k1,78:8221390,18649827:142118
x1,78:9167726,18649827
k1,78:9309844,18649827:142118
x1,78:10037931,18649827
x1,78:10656587,18649827
x1,78:11712992,18649827
k1,78:11855110,18649827:142118
x1,78:12292221,18649827
k1,78:12434338,18649827:142117
x1,78:13126384,18649827
x1,78:13999976,18649827
x1,78:14317832,18649827
x1,78:14598984,18649827
x1,78:15909686,18649827
k1,78:16051804,18649827:142118
x1,78:16561667,18649827
k1,78:16703785,18649827:142118
x1,78:17504624,18649827
x1,78:18705878,18649827
k1,78:18847996,18649827:142118
x1,78:19721588,18649827
x1,78:20667924,18649827
x1,78:21687650,18649827
k1,78:21829768,18649827:142118
x1,78:22776104,18649827
k1,78:22918222,18649827:142118
x1,78:23427430,18649827
x1,78:25556670,18649827
k1,78:25752590,18649827:195920
x1,78:26298502,18649827
k1,78:26440620,18649827:142118
x1,78:27387594,18649827
k1,78:27529711,18649827:142117
x1,78:28949862,18649827
k1,78:29091980,18649827:142118
x1,78:29856124,18649827
k1,78:29998242,18649827:142118
x1,78:30616898,18649827
x1,78:30907874,18649827
x1,78:32327369,18649827
k1,78:32469487,18649827:142118
x1,78:33270326,18649827
k1,78:33412444,18649827:142118
x1,78:34249987,18649827
x1,78:35378506,18649827
x1,78:35596738,18649827
k1,80:35596738,18649827:0
)
(1,80:4661699,19829475:30935039,446948,141880
x1,80:5681425,19829475
k1,78:5869657,19829475:188232
x1,78:6815993,19829475
k1,78:7004226,19829475:188233
x1,78:7805065,19829475
x1,78:9006319,19829475
k1,78:9194551,19829475:188232
x1,78:9740455,19829475
x1,78:11087198,19829475
k1,78:11275430,19829475:188232
x1,78:11821342,19829475
k1,78:12009574,19829475:188232
x1,78:13538518,19829475
k1,78:13726726,19829475:188208
x1,78:14309333,19829475
x1,78:14928627,19829475
k1,78:15116859,19829475:188232
x1,78:16972818,19829475
k1,78:17161051,19829475:188233
x1,78:18435067,19829475
k1,78:18623299,19829475:188232
x1,78:19424138,19829475
x1,78:19897297,19829475
x1,78:20770871,19829475
k1,78:20959103,19829475:188232
x1,78:21759942,19829475
x1,78:22706278,19829475
x1,78:23652614,19829475
k1,78:23840846,19829475:188232
x1,78:25006060,19829475
k1,78:25194293,19829475:188233
x1,78:26286764,19829475
k1,78:26474996,19829475:188232
x1,78:27093652,19829475
x1,78:27676250,19829475
x1,78:28695313,19829475
k1,78:28883545,19829475:188232
x1,78:29684384,19829475
k1,78:29872616,19829475:188232
x1,78:31619774,19829475
x1,78:32711589,19829475
k1,78:32899822,19829475:188233
x1,78:33846805,19829475
x1,78:34134508,19829475
k1,78:34322740,19829475:188232
x1,78:35596738,19829475
k1,78:35596738,19829475:0
)
(1,80:4661699,21009123:30935039,446948,141880
x1,80:5171562,21009123
x1,80:6300081,21009123
x1,80:7137624,21009123
k1,78:7299481,21009123:161857
x1,78:7627161,21009123
x1,78:8123920,21009123
x1,78:9252439,21009123
k1,78:9414296,21009123:161857
x1,78:10360632,21009123
x1,78:11270264,21009123
x1,78:11961655,21009123
x1,78:12981381,21009123
k1,78:13143238,21009123:161857
x1,78:13689150,21009123
k1,78:13851007,21009123:161857
x1,78:14943478,21009123
k1,78:15105335,21009123:161857
x1,78:15906174,21009123
x1,78:16379333,21009123
x1,78:17416747,21009123
k1,78:17619246,21009123:202499
x1,78:18638326,21009123
k1,78:18800183,21009123:161857
x1,78:19492239,21009123
x1,78:19949023,21009123
k1,78:20110880,21009123:161857
x1,78:21057216,21009123
x1,78:21348192,21009123
x1,78:22039583,21009123
x1,78:22877126,21009123
k1,78:23038982,21009123:161856
x1,78:24495182,21009123
x1,78:24714070,21009123
k1,78:24875927,21009123:161857
x1,78:25640071,21009123
k1,78:25801928,21009123:161857
x1,78:26457279,21009123
x1,78:26778406,21009123
k1,78:26940263,21009123:161857
x1,78:28432503,21009123
k1,78:28594360,21009123:161857
x1,78:29759583,21009123
x1,78:30487670,21009123
k1,78:30649527,21009123:161857
x1,78:31449711,21009123
k1,78:31611568,21009123:161857
x1,78:32631294,21009123
x1,78:32813477,21009123
x1,78:34415155,21009123
k1,78:34577012,21009123:161857
x1,78:35596738,21009123
k1,78:35596738,21009123:0
)
(1,80:4661699,22188771:30935039,446948,141880
x1,80:5171562,22188771
x1,80:6300081,22188771
x1,80:7392552,22188771
x1,80:8375567,22188771
k1,78:8578135,22188771:202568
x1,78:9561175,22188771
x1,78:10253221,22188771
x1,78:11053405,22188771
k1,78:11255973,22188771:202568
x1,78:12820965,22188771
x1,78:13039853,22188771
k1,78:13242421,22188771:202568
x1,78:13897781,22188771
k1,78:14100349,22188771:202568
x1,78:14682957,22188771
x1,78:15520500,22188771
k1,78:15723068,22188771:202568
x1,78:16523907,22188771
k1,78:16726475,22188771:202568
x1,78:17964433,22188771
k1,78:18167001,22188771:202568
x1,78:19332224,22188771
x1,78:19514407,22188771
x1,78:19878783,22188771
x1,78:20460735,22188771
x1,78:21644301,22188771
k1,78:21963644,22188771:319343
x1,78:22364068,22188771
x1,78:22639323,22188771
k1,78:22841891,22188771:202568
x1,78:23423843,22188771
x1,78:24770594,22188771
k1,78:24973162,22188771:202568
x1,78:25774001,22188771
k1,78:25976569,22188771:202568
x1,78:27468817,22188771
x1,78:27651000,22188771
x1,78:28415135,22188771
k1,78:28617703,22188771:202568
x1,78:29126911,22188771
x1,78:30328813,22188771
k1,78:30531381,22188771:202568
x1,78:31332220,22188771
k1,78:31534788,22188771:202568
x1,78:33428108,22188771
k1,78:33630676,22188771:202568
x1,78:35596738,22188771
k1,78:35596738,22188771:0
)
(1,80:4661699,23368419:30935039,446948,141880
x1,80:5134867,23368419
x1,78:5674218,23368419
k1,78:5827834,23368419:153616
x1,78:7902689,23368419
k1,78:8056304,23368419:153615
x1,78:8566167,23368419
k1,78:8719783,23368419:153616
x1,78:9775559,23368419
x1,78:11413950,23368419
k1,78:11567555,23368419:153605
x1,78:12550578,23368419
x1,78:13023746,23368419
x1,78:13981217,23368419
k1,78:14180969,23368419:199752
x1,78:15200705,23368419
x1,78:15819361,23368419
x1,78:16947880,23368419
x1,78:17603222,23368419
k1,78:17756837,23368419:153615
x1,78:18302741,23368419
x1,78:19649484,23368419
k1,78:19803100,23368419:153616
x1,78:20094076,23368419
x1,78:21278291,23368419
x1,78:22115834,23368419
k1,78:22269449,23368419:153615
x1,78:22597129,23368419
x1,78:22878281,23368419
x1,78:23679120,23368419
x1,78:24371166,23368419
k1,78:24524782,23368419:153616
x1,78:25471118,23368419
k1,78:25624733,23368419:153615
x1,78:26607755,23368419
x1,78:27226411,23368419
x1,78:27735619,23368419
x1,78:28754690,23368419
k1,78:28908306,23368419:153616
x1,78:29526962,23368419
x1,78:29841538,23368419
x1,78:30122690,23368419
k1,78:30276305,23368419:153615
x1,78:30458488,23368419
x1,78:30786168,23368419
x1,78:31087639,23368419
x1,78:31623719,23368419
x1,78:31988085,23368419
x1,78:32315765,23368419
x1,78:33404307,23368419
k1,78:33557923,23368419:153616
x1,78:35596738,23368419
k1,78:35596738,23368419:0
)
(1,80:4661699,24548067:30935039,446948,141880
x1,80:6572715,24548067
k1,78:6810915,24548067:238200
x1,78:7611763,24548067
x1,78:8121626,24548067
x1,78:9141352,24548067
x1,78:10124374,24548067
k1,78:10299894,24548067:175520
x1,78:11355670,24548067
x1,78:12265940,24548067
k1,78:12441460,24548067:175520
x1,78:13606683,24548067
x1,78:14443571,24548067
k1,78:14619091,24548067:175520
x1,78:15565427,24548067
k1,78:15740947,24548067:175520
x1,78:16833418,24548067
k1,78:17008938,24548067:175520
x1,78:17918561,24548067
x1,78:18938287,24548067
k1,78:19113807,24548067:175520
x1,78:19732463,24548067
x1,78:20047039,24548067
x1,78:20328191,24548067
k1,78:20503711,24548067:175520
x1,78:21559478,24548067
k1,78:21734998,24548067:175520
x1,78:22972310,24548067
k1,78:23147830,24548067:175520
x1,78:23438806,24548067
x1,78:23750102,24548067
x1,78:24206877,24548067
x1,78:24534557,24548067
x1,78:25790212,24548067
k1,78:26028412,24548067:238200
x1,78:27303075,24548067
x1,78:28758619,24548067
k1,78:28934139,24548067:175520
x1,78:29298505,24548067
k1,78:29474025,24548067:175520
x1,78:30639239,24548067
k1,78:30814759,24548067:175520
x1,78:31360671,24548067
x1,78:31651647,24548067
x1,78:32145126,24548067
x1,78:33055414,24548067
k1,78:33230934,24548067:175520
x1,78:33777483,24548067
x1,78:34068459,24548067
x1,78:34577667,24548067
x1,78:35596738,24548067
k1,78:35596738,24548067:0
)
(1,80:4661699,25727715:30935039,446948,141880
x1,80:5171562,25727715
k1,78:5389062,25727715:217500
x1,78:6917350,25727715
k1,78:7134851,25727715:217501
x1,78:7935690,25727715
k1,78:8153190,25727715:217500
x1,78:8480870,25727715
x1,78:8755462,25727715
x1,78:9447508,25727715
x1,78:10139554,25727715
k1,78:10357054,25727715:217500
x1,78:10902966,25727715
k1,78:11120466,25727715:217500
x1,78:11629674,25727715
x1,78:12995416,25727715
k1,78:13359557,25727715:364141
x1,78:14561476,25727715
x1,78:15399019,25727715
k1,78:15616519,25727715:217500
x1,78:15834751,25727715
x1,78:16125727,25727715
x1,78:16437023,25727715
x1,78:17446262,25727715
k1,78:17663763,25727715:217501
x1,78:18646785,25727715
k1,78:18864285,25727715:217500
x1,78:19410189,25727715
k1,78:19627689,25727715:217500
x1,78:20756208,25727715
x1,78:22211752,25727715
k1,78:22429252,25727715:217500
x1,78:22939115,25727715
k1,78:23156616,25727715:217501
x1,78:24576767,25727715
k1,78:24794267,25727715:217500
x1,78:26286507,25727715
k1,78:26504007,25727715:217500
x1,78:27304846,25727715
k1,78:27522346,25727715:217500
x1,78:28141002,25727715
x1,78:28905146,25727715
x1,78:30833849,25727715
k1,78:31051350,25727715:217501
x1,78:31597262,25727715
k1,78:31814762,25727715:217500
x1,78:32397360,25727715
x1,78:32725040,25727715
x1,78:33049447,25727715
x1,78:34105222,25727715
k1,78:34322722,25727715:217500
x1,78:35596738,25727715
k1,78:35596738,25727715:0
)
(1,80:4661699,26907363:30935039,446948,141880
x1,80:6153939,26907363
k1,78:6362408,26907363:208469
x1,78:7163247,26907363
x1,78:8364501,26907363
k1,78:8572969,26907363:208468
x1,78:9846968,26907363
x1,78:10902743,26907363
k1,78:11111212,26907363:208469
x1,78:11548323,26907363
k1,78:11756791,26907363:208468
x1,78:12448837,26907363
x1,78:13322429,26907363
x1,78:13640285,26907363
x1,78:14412957,26907363
k1,78:14750003,26907363:337046
x1,78:16169499,26907363
x1,78:16497179,26907363
x1,78:16815035,26907363
x1,78:17314419,26907363
x1,78:17452050,26907363
k1,78:17671675,26907363:219625
x1,78:18472514,26907363
k1,78:18680983,26907363:208469
x1,78:19664005,26907363
x1,78:20282661,26907363
x1,78:20791869,26907363
x1,78:21810940,26907363
k1,78:22019409,26907363:208469
x1,78:22893001,26907363
x1,78:23730536,26907363
k1,78:23939004,26907363:208468
x1,78:24448867,26907363
x1,78:26340859,26907363
k1,78:26549328,26907363:208469
x1,78:27313472,26907363
k1,78:27521940,26907363:208468
x1,78:28067852,26907363
x1,78:28541011,26907363
x1,78:30033896,26907363
k1,78:30242365,26907363:208469
x1,78:31188701,26907363
k1,78:31397169,26907363:208468
x1,78:31724849,26907363
x1,78:32221608,26907363
x1,78:33350127,26907363
k1,78:33558596,26907363:208469
x1,78:34577012,26907363
x1,78:35596738,26907363
k1,78:35596738,26907363:0
)
(1,80:4661699,28087011:30935039,446948,141880
x1,80:5754170,28087011
k1,78:5976433,28087011:222263
x1,78:6595089,28087011
x1,78:7177687,28087011
x1,78:8196750,28087011
k1,78:8419012,28087011:222262
x1,78:9037668,28087011
x1,78:10056739,28087011
x1,78:10347715,28087011
x1,78:11039106,28087011
x1,78:11166906,28087011
k1,78:11545334,28087011:378428
x1,78:13110973,28087011
k1,78:13333235,28087011:222262
x1,78:14025291,28087011
x1,78:14790082,28087011
k1,78:15012345,28087011:222263
x1,78:15812529,28087011
k1,78:16034791,28087011:222262
x1,78:17236055,28087011
k1,78:17458318,28087011:222263
x1,78:17968181,28087011
k1,78:18190444,28087011:222263
x1,78:18845804,28087011
x1,78:19646643,28087011
x1,78:20775163,28087011
k1,78:20997425,28087011:222262
x1,78:22125944,28087011
x1,78:22453624,28087011
x1,78:22671856,28087011
x1,78:23247255,28087011
x1,78:23757118,28087011
x1,78:24812893,28087011
k1,78:25035156,28087011:222263
x1,78:25981492,28087011
k1,78:26203754,28087011:222262
x1,78:26822410,28087011
x1,78:27332273,28087011
x1,78:28241905,28087011
x1,78:29297680,28087011
k1,78:29519943,28087011:222263
x1,78:30356823,28087011
x1,78:31503686,28087011
k1,78:31740553,28087011:236867
x1,78:32432599,28087011
x1,78:32717022,28087011
k1,78:32939285,28087011:222263
x1,78:35596738,28087011
k1,78:35596738,28087011:0
)
(1,80:4661699,29266659:30935039,446948,141880
x1,80:5935698,29266659
x1,80:7155313,29266659
g1,78:7319153,29266659
x1,78:8119337,29266659
g1,78:8283177,29266659
x1,78:9703328,29266659
x1,78:9987751,29266659
g1,78:10151591,29266659
x1,78:11389541,29266659
x1,78:12900780,29266659
g1,78:13064620,29266659
x1,78:14229180,29266659
x1,78:14884522,29266659
g1,78:15048362,29266659
x1,78:16212930,29266659
x1,78:17268697,29266659
g1,78:17432537,29266659
x1,78:17942400,29266659
g1,78:18106240,29266659
x1,78:19125966,29266659
x1,78:19963509,29266659
g1,78:20127349,29266659
x1,78:21073685,29266659
g1,78:21237525,29266659
x1,78:21892885,29266659
x1,78:22858877,29266659
g1,78:23022717,29266659
x1,78:24333419,29266659
g1,78:24497259,29266659
x1,78:26044546,29266659
k1,80:35596738,29266659:9552192
g1,80:35596738,29266659
)
(1,82:4661699,30512486:30935039,448587,141880
x1,82:5098819,30512486
x1,81:5366858,30512486
x1,81:6657905,30512486
x1,81:7434496,30512486
g1,81:7637656,30512486
g1,81:7840816,30512486
x1,81:9042717,30512486
g1,81:9206557,30512486
x1,81:10572316,30512486
g1,81:10736156,30512486
x1,81:11063836,30512486
x1,81:12689114,30512486
g1,81:12852954,30512486
x1,81:15054936,30512486
g1,81:15218776,30512486
x1,81:17257573,30512486
g1,81:17421413,30512486
x1,81:18440485,30512486
x1,81:19470700,30512486
g1,81:19634540,30512486
x1,81:20727011,30512486
g1,81:20890851,30512486
x1,81:23275008,30512486
g1,81:23438848,30512486
x1,81:24239678,30512486
x1,81:24567358,30512486
x1,81:25947540,30512486
g1,81:26111380,30512486
x1,81:27385396,30512486
x1,81:28751155,30512486
g1,81:28914995,30512486
x1,81:29861978,30512486
x1,81:30149681,30512486
g1,81:30313521,30512486
x1,81:31751359,30512486
g1,81:31915199,30512486
x1,81:34535948,30512486
k1,81:35596738,30512486:1060790
)
(1,82:4661699,31692134:30935039,446948,7531
x1,82:6773896,31692134
k1,82:21185317,31692134:14411421
k1,82:35596738,31692134:14411421
)
(1,83:4661699,32871782:30935039,446948,92400
h1,82:4661699,32871782:0,0,0
(1,82:4661699,32871782:3167344,439084,11791
x1,82:5972419,32871782
g1,82:6136259,32871782
x1,82:7665203,32871782
g1,82:7829043,32871782
)
g1,82:7992883,32871782
x1,82:8866475,32871782
x1,82:9685675,32871782
g1,82:9849515,32871782
x1,82:10723107,32871782
x1,82:11378467,32871782
k1,83:23487603,32871782:12109136
k1,83:35596738,32871782:12109135
)
(1,86:4661699,35276944:30935039,451540,9171
(1,86:4661699,35276944:819200,451540,9171
g1,86:4661699,35276944
x1,86:5153219,35276944
g1,86:5480899,35276944
)
x1,86:6609411,35276944
x1,86:9037498,35276944
k1,86:35596738,35276944:26559240
g1,86:35596738,35276944
)
(1,88:4661699,37046416:30935039,446948,141880
h1,87:4661699,37046416:983040,0,0
x1,87:6190651,37046416
k1,87:6368501,37046416:177850
x1,87:7460316,37046416
k1,87:7638165,37046416:177849
x1,87:9967939,37046416
k1,87:10145789,37046416:177850
x1,87:11966347,37046416
k1,87:12144197,37046416:177850
x1,87:12945036,37046416
k1,87:13122885,37046416:177849
x1,87:16035265,37046416
k1,87:16213115,37046416:177850
x1,87:16759027,37046416
k1,87:16936877,37046416:177850
x1,87:20358465,37046416
k1,87:20536314,37046416:177849
x1,87:21664833,37046416
k1,87:21842683,37046416:177850
x1,87:22133659,37046416
k1,87:22311509,37046416:177850
x1,87:25587618,37046416
k1,87:25765467,37046416:177849
x1,87:26784538,37046416
k1,87:26962388,37046416:177850
x1,87:27472251,37046416
k1,87:27650101,37046416:177850
x1,87:28159964,37046416
x1,87:29890091,37046416
k1,87:30067940,37046416:177849
x1,87:32543848,37046416
k1,87:32721698,37046416:177850
x1,87:35596738,37046416
k1,87:35596738,37046416:0
)
(1,88:4661699,38226064:30935039,446948,141880
x1,88:5171562,38226064
x1,87:5473033,38226064
x1,87:7135015,38226064
k1,87:7374596,38226064:239581
x1,87:9376689,38226064
k1,87:9616270,38226064:239581
x1,87:10562606,38226064
k1,87:10802186,38226064:239580
x1,87:13167999,38226064
k1,87:13407580,38226064:239581
x1,87:16301618,38226064
k1,87:16732001,38226064:430383
x1,87:17277913,38226064
k1,87:17517493,38226064:239580
x1,87:20102212,38226064
k1,87:20341793,38226064:239581
x1,87:21433608,38226064
k1,87:21673189,38226064:239581
x1,87:24002963,38226064
k1,87:24242544,38226064:239581
x1,87:26226942,38226064
k1,87:26485457,38226064:258515
x1,87:28415453,38226064
k1,87:28655034,38226064:239581
x1,87:30439551,38226064
k1,87:30679132,38226064:239581
x1,87:31297788,38226064
x1,87:31612364,38226064
x1,87:31893516,38226064
k1,87:32133096,38226064:239580
x1,87:33370408,38226064
k1,87:33609989,38226064:239581
x1,87:34811253,38226064
k1,87:35050834,38226064:239581
x1,87:35596738,38226064
k1,87:35596738,38226064:0
)
(1,88:4661699,39405712:30935039,446948,141880
x1,88:4952675,39405712
k1,87:5203113,39405712:250438
x1,87:7205206,39405712
k1,87:7455644,39405712:250438
x1,87:9439395,39405712
k1,87:9902349,39405712:462954
x1,87:11139652,39405712
k1,87:11390089,39405712:250437
x1,87:13719863,39405712
k1,87:13970301,39405712:250438
x1,87:15427148,39405712
k1,87:15677586,39405712:250438
x1,87:16477770,39405712
k1,87:16728208,39405712:250438
x1,87:17055888,39405712
x1,87:18932158,39405712
k1,87:19182596,39405712:250438
x1,87:19692459,39405712
k1,87:19942897,39405712:250438
x1,87:20233873,39405712
k1,87:20484311,39405712:250438
x1,87:20811991,39405712
x1,87:22397286,39405712
k1,87:22647724,39405712:250438
x1,87:25815032,39405712
k1,87:26065470,39405712:250438
x1,87:26757516,39405712
x1,87:27041939,39405712
k1,87:27292377,39405712:250438
x1,87:30241461,39405712
k1,87:30491898,39405712:250437
x1,87:32312456,39405712
k1,87:32562894,39405712:250438
x1,87:32781126,39405712
(1,87:32781126,39405712:327680,446948,0
x1,87:33108806,39405712
)
x1,87:33272646,39405712
k1,87:33523084,39405712:250438
(1,87:33523084,39405712:327680,446948,0
x1,87:33850764,39405712
)
x1,87:34232836,39405712
k1,87:34504923,39405712:272087
x1,87:35596738,39405712
k1,87:35596738,39405712:0
)
(1,88:4661699,40585360:30935039,446948,141880
x1,88:6663138,40585360
k1,87:6829980,40585360:166842
x1,87:7339843,40585360
k1,87:7506685,40585360:166842
x1,87:8162045,40585360
x1,87:9128037,40585360
k1,87:9294880,40585360:166843
x1,87:10860510,40585360
k1,87:11027352,40585360:166842
x1,87:11245584,40585360
(1,87:11245584,40585360:327680,446948,9168
x1,87:11573264,40585360
)
x1,87:11737104,40585360
k1,87:11903946,40585360:166842
(1,87:11903946,40585360:327680,446948,0
x1,87:12231626,40585360
)
x1,87:12449858,40585360
k1,87:12616700,40585360:166842
x1,87:13563036,40585360
k1,87:13729878,40585360:166842
x1,87:15550436,40585360
k1,87:15717279,40585360:166843
x1,87:16263191,40585360
k1,87:16430033,40585360:166842
x1,87:19559990,40585360
k1,87:19726832,40585360:166842
x1,87:22129367,40585360
k1,87:22296209,40585360:166842
x1,87:22514441,40585360
(1,87:22514441,40585360:327680,446948,9168
x1,87:22842121,40585360
)
x1,87:23224193,40585360
k1,87:23436360,40585360:212167
x1,87:23982272,40585360
k1,87:24149114,40585360:166842
x1,87:25240929,40585360
k1,87:25407771,40585360:166842
x1,87:27409210,40585360
k1,87:27576052,40585360:166842
x1,87:29032899,40585360
k1,87:29199742,40585360:166843
x1,87:30000581,40585360
k1,87:30167423,40585360:166842
x1,87:32169516,40585360
k1,87:32336358,40585360:166842
x1,87:34593396,40585360
x1,87:35596738,40585360
k1,87:35596738,40585360:0
)
(1,88:4661699,41765008:30935039,446948,141880
x1,88:6045146,41765008
k1,87:6248061,41765008:202915
x1,87:6539037,41765008
k1,87:6741952,41765008:202915
x1,87:8016606,41765008
x1,87:9472797,41765008
k1,87:9675711,41765008:202914
x1,87:10694782,41765008
k1,87:10897697,41765008:202915
x1,87:11553057,41765008
k1,87:11755972,41765008:202915
x1,87:12556811,41765008
k1,87:12759726,41765008:202915
x1,87:16071229,41765008
k1,87:16274144,41765008:202915
x1,87:16820056,41765008
k1,87:17022971,41765008:202915
x1,87:18114786,41765008
k1,87:18317700,41765008:202914
x1,87:20647474,41765008
k1,87:20850389,41765008:202915
x1,87:23725429,41765008
k1,87:23928344,41765008:202915
x1,87:24874680,41765008
k1,87:25077595,41765008:202915
x1,87:25696251,41765008
x1,87:26771682,41765008
k1,87:26974597,41765008:202915
x1,87:30449940,41765008
k1,87:30770324,41765008:320384
x1,87:32007627,41765008
k1,87:32210542,41765008:202915
x1,87:35596738,41765008
k1,87:35596738,41765008:0
)
(1,88:4661699,42944656:30935039,446948,141880
x1,88:5790218,42944656
k1,87:5992023,42944656:201805
x1,87:6610679,42944656
k1,87:6812485,42944656:201806
x1,87:10416266,42944656
k1,87:10618071,42944656:201805
x1,87:11273431,42944656
k1,87:11475237,42944656:201806
x1,87:12895388,42944656
k1,87:13097193,42944656:201805
x1,87:16319566,42944656
k1,87:16636622,42944656:317056
x1,87:18238301,42944656
k1,87:18440106,42944656:201805
x1,87:18913265,42944656
k1,87:19115071,42944656:201806
x1,87:19752070,42944656
k1,87:20069126,42944656:317056
x1,87:20287358,42944656
(1,87:20287358,42944656:327680,446948,9168
x1,87:20615038,42944656
)
x1,87:20833270,42944656
k1,87:21035075,42944656:201805
x1,87:23364202,42944656
k1,87:23566008,42944656:201806
x1,87:24366847,42944656
k1,87:24568652,42944656:201805
x1,87:25696516,42944656
x1,87:26340084,42944656
k1,87:26541889,42944656:201805
x1,87:26832865,42944656
x1,87:28272008,42944656
k1,87:28473814,42944656:201806
x1,87:29129174,42944656
k1,87:29330979,42944656:201805
x1,87:31333090,42944656
x1,87:31551978,42944656
k1,87:31753784,42944656:201806
x1,87:33027800,42944656
x1,87:34229719,42944656
k1,87:34431524,42944656:201805
x1,87:35596738,42944656
k1,87:35596738,42944656:0
)
(1,88:4661699,44124304:30935039,446948,141880
x1,88:6736545,44124304
x1,87:7052433,44124304
x1,87:9033558,44124304
k1,87:9229568,44124304:196010
x1,87:11341111,44124304
k1,87:11483499,44124304:142388
x1,87:11956658,44124304
k1,87:12099046,44124304:142388
x1,87:12736045,44124304
k1,87:12932055,44124304:196010
x1,87:13150287,44124304
(1,87:13150287,44124304:327680,437780,4912
x1,87:13477967,44124304
)
x1,87:13696199,44124304
k1,87:13838587,44124304:142388
x1,87:14348450,44124304
x1,87:14649921,44124304
x1,87:15878047,44124304
x1,87:16966589,44124304
k1,87:17108977,44124304:142388
x1,87:17909816,44124304
k1,87:18052204,44124304:142388
x1,87:19035236,44124304
x1,87:20620539,44124304
k1,87:20762927,44124304:142388
x1,87:22620196,44124304
k1,87:22762584,44124304:142388
x1,87:24546445,44124304
k1,87:24688833,44124304:142388
x1,87:25198696,44124304
k1,87:25341084,44124304:142388
x1,87:26141923,44124304
k1,87:26284311,44124304:142388
x1,87:28576735,44124304
k1,87:28719123,44124304:142388
x1,87:29265035,44124304
k1,87:29407423,44124304:142388
x1,87:31082491,44124304
k1,87:31224879,44124304:142388
x1,87:33299725,44124304
x1,87:33615613,44124304
x1,87:35596738,44124304
k1,87:35596738,44124304:0
)
(1,84:4661699,46302475:30935039,463427,186779
(1,84:4661699,46302475:943720,463427,0
k1,84:5249035,46302475:587336
(1,84:5249035,46302475:356384,463427,0
$1,84:5249035,46302475
(1,84:5249035,46117445:356384,278397,5505
x1,84:5572651,46117445
)
$1,84:5605419,46302475
)
)
(1,84:5605419,46302475:0,435814,0
r1,84:5605419,46302475:0,435814,0
)
x1,84:6712702,46302475
g1,84:6843774,46302475
x1,84:9406475,46302475
g1,84:9537547,46302475
x1,84:11547109,46302475
g1,84:11678181,46302475
x1,84:12318329,46302475
g1,84:12449401,46302475
x1,84:12682182,46302475
x1,84:12933843,46302475
x1,84:14318464,46302475
g1,84:14449536,46302475
x1,84:14857427,46302475
g1,84:14988499,46302475
x1,84:15629171,46302475
g1,84:15760243,46302475
x1,84:17652884,46302475
g1,84:17783956,46302475
x1,84:19501512,46302475
g1,84:19632584,46302475
x1,84:20156872,46302475
g1,84:20287944,46302475
x1,84:20957979,46302475
x1,84:21666292,46302475
x1,84:21797364,46302475
r1,84:21797364,46302475:0,186779,186779
k1,84:35596738,46302475:13799374
g1,84:35596738,46302475
)
(1,84:4661699,46925068:30935039,435814,186779
(1,84:4661699,46925068:943720,367985,0
k1,84:5321431,46925068:659732
(1,84:5321431,46925068:283988,367985,0
$1,84:5321431,46925068
(1,84:5321431,46740038:283988,182955,0
$1,84:5321431,46740038
x1,84:5572651,46740038
$1,84:5572651,46740038
)
$1,84:5605419,46925068
)
)
(1,84:5605419,46925068:0,435814,0
r1,84:5605419,46925068:0,435814,0
)
x1,84:8721766,46925068
g1,84:8852838,46925068
x1,84:10338131,46925068
g1,84:10500659,46925068
x1,84:16036545,46925068
r1,84:16036545,46925068:0,186779,186779
k1,84:35596738,46925068:19560193
g1,84:35596738,46925068
)
]
(1,88:4661699,49403534:30935039,358870,108262
(1,88:4661699,49403534:30935039,358870,108262
x1,88:5185981,49403534
x1,88:6419088,49403534
g1,88:6550160,49403534
x1,88:8589091,49403534
g1,88:8720163,49403534
x1,88:9128054,49403534
g1,88:9259126,49403534
x1,88:10161936,49403534
x1,88:10969329,49403534
g1,88:11100401,49403534
k1,88:32184680,49403534:21084279
x1,88:32505019,49403534
x1,88:33630658,49403534
g1,88:33761730,49403534
x1,88:34417090,49403534
g1,88:34548162,49403534
x1,88:35596738,49403534
)
)
]
]
]
!34115
}1
!10
{2
[1,92:4736286,49403534:30860452,44667248,0
[1,92:4736286,4736286:0,0,0
(1,92:4736286,2171086:0,0,0
k1,92:4736286,2171086:140368
)
]
[1,92:4736286,49403534:30860452,44667248,0
h1,92:4736286,4736286:0,0,0
[1,92:4661699,49403534:30935039,47166667,0
[1,92:4661699,3023299:30935039,786432,0
(1,92:4661699,3023299:30935039,0,0
h1,92:4661699,3023299:30935039,0,0
)
]
[1,92:4661699,47437454:30935039,42775755,0
(1,88:4661699,5317059:30935039,446948,141880
x1,88:6081203,5317059
x1,88:7538050,5317059
k1,87:7753768,5317059:215718
x1,87:8553952,5317059
k1,87:8769670,5317059:215718
x1,87:11208254,5317059
k1,87:11423972,5317059:215718
x1,87:12079332,5317059
k1,87:12295050,5317059:215718
x1,87:14152319,5317059
k1,87:14368036,5317059:215717
x1,87:15896970,5317059
k1,87:16112688,5317059:215718
x1,87:17131751,5317059
k1,87:17347469,5317059:215718
x1,87:19567786,5317059
k1,87:19783504,5317059:215718
x1,87:20293367,5317059
k1,87:20509085,5317059:215718
x1,87:21673645,5317059
k1,87:21889363,5317059:215718
x1,87:23418952,5317059
k1,87:23634670,5317059:215718
x1,87:24326716,5317059
x1,87:24611139,5317059
k1,87:24826857,5317059:215718
x1,87:25300025,5317059
x1,87:26275839,5317059
x1,87:26413470,5317059
k1,87:26642157,5317059:228687
x1,87:29063018,5317059
k1,87:29291705,5317059:228687
x1,87:29983096,5317059
k1,87:30198813,5317059:215717
x1,87:31126788,5317059
k1,87:31485582,5317059:358794
x1,87:33961516,5317059
k1,87:34177234,5317059:215718
x1,87:35596738,5317059
k1,87:35596738,5317059:0
)
(1,88:4661699,6496707:30935039,446948,141880
x1,88:6008450,6496707
k1,87:6190482,6496707:182032
x1,87:7319001,6496707
k1,87:7501033,6496707:182032
x1,87:8447369,6496707
k1,87:8629401,6496707:182032
x1,87:9794624,6496707
k1,87:9976655,6496707:182031
x1,87:10522567,6496707
k1,87:10704599,6496707:182032
x1,87:11978615,6496707
k1,87:12160647,6496707:182032
x1,87:14563147,6496707
k1,87:14745179,6496707:182032
x1,87:15545363,6496707
k1,87:15727395,6496707:182032
x1,87:16018371,6496707
x1,87:17319249,6496707
k1,87:17501281,6496707:182032
x1,87:18011144,6496707
k1,87:18193175,6496707:182031
x1,87:19357735,6496707
k1,87:19539767,6496707:182032
x1,87:21233196,6496707
k1,87:21419776,6496707:186580
x1,87:22220615,6496707
k1,87:22402647,6496707:182032
x1,87:25461180,6496707
k1,87:25643212,6496707:182032
x1,87:26080323,6496707
k1,87:26262354,6496707:182031
x1,87:29100681,6496707
k1,87:29282713,6496707:182032
x1,87:30302439,6496707
k1,87:30484471,6496707:182032
x1,87:30812151,6496707
x1,87:32192333,6496707
k1,87:32374365,6496707:182032
x1,87:35596738,6496707
k1,87:35596738,6496707:0
)
(1,88:4661699,7676355:30935039,446948,141880
x1,88:6518322,7676355
k1,87:6701846,7676355:183524
x1,87:9760379,7676355
k1,87:9943903,7676355:183524
x1,87:13147260,7676355
k1,87:13330784,7676355:183524
x1,87:13949440,7676355
k1,87:14132963,7676355:183523
x1,87:14423939,7676355
x1,87:17144312,7676355
k1,87:17327836,7676355:183524
x1,87:20639339,7676355
k1,87:20822863,7676355:183524
x1,87:21368767,7676355
k1,87:21552291,7676355:183524
x1,87:24136354,7676355
k1,87:24319878,7676355:183524
x1,87:24829741,7676355
k1,87:25013265,7676355:183524
x1,87:26506168,7676355
k1,87:26689692,7676355:183524
x1,87:29748225,7676355
k1,87:29931749,7676355:183524
x1,87:30149981,7676355
(1,87:30149981,7676355:327680,446948,9168
x1,87:30477661,7676355
)
x1,87:30859733,7676355
k1,87:31121944,7676355:262211
x1,87:33705352,7676355
k1,87:33888876,7676355:183524
x1,87:34216556,7676355
x1,87:35596738,7676355
k1,87:35596738,7676355:0
)
(1,88:4661699,8856003:30935039,446948,141880
x1,88:7720232,8856003
k1,87:7847946,8856003:127714
x1,87:8648130,8856003
k1,87:8775843,8856003:127713
x1,87:10559713,8856003
k1,87:10687427,8856003:127714
x1,87:11888691,8856003
k1,87:12016404,8856003:127713
x1,87:12526267,8856003
k1,87:12653981,8856003:127714
x1,87:14800925,8856003
k1,87:14928639,8856003:127714
x1,87:15729478,8856003
k1,87:15857191,8856003:127713
x1,87:17349421,8856003
k1,87:17477135,8856003:127714
x1,87:18568950,8856003
k1,87:18696663,8856003:127713
x1,87:21026437,8856003
k1,87:21154151,8856003:127714
x1,87:21372383,8856003
(1,87:21372383,8856003:327680,446948,14416
x1,87:21700063,8856003
)
x1,87:22082135,8856003
k1,87:22273253,8856003:191118
x1,87:22673677,8856003
x1,87:24470650,8856003
x1,87:24781946,8856003
x1,87:25056538,8856003
k1,87:25184252,8856003:127714
x1,87:25657411,8856003
k1,87:25785125,8856003:127714
x1,87:26640356,8856003
(1,87:26640356,8856003:655360,446948,9168
x1,87:27295716,8856003
)
x1,87:27513948,8856003
k1,87:27641661,8856003:127713
x1,87:31172698,8856003
k1,87:31300412,8856003:127714
x1,87:32283434,8856003
k1,87:32411147,8856003:127713
x1,87:33211986,8856003
k1,87:33339700,8856003:127714
x1,87:35596738,8856003
k1,87:35596738,8856003:0
)
(1,88:4661699,10035651:30935039,446948,141880
x1,88:6992120,10035651
k1,87:7161271,10035651:169151
x1,87:7707183,10035651
k1,87:7876335,10035651:169152
x1,87:10206108,10035651
x1,87:11698348,10035651
k1,87:11867499,10035651:169151
x1,87:13141515,10035651
x1,87:14598362,10035651
k1,87:14767514,10035651:169152
x1,87:15095194,10035651
x1,87:16316105,10035651
k1,87:16485256,10035651:169151
x1,87:17650470,10035651
k1,87:17819622,10035651:169152
x1,87:18620461,10035651
k1,87:18789612,10035651:169151
x1,87:21264882,10035651
k1,87:21434034,10035651:169152
x1,87:21979946,10035651
k1,87:22149097,10035651:169151
x1,87:22949936,10035651
k1,87:23119087,10035651:169151
x1,87:26613420,10035651
k1,87:26782572,10035651:169152
x1,87:27255731,10035651
k1,87:27424882,10035651:169151
x1,87:27934745,10035651
x1,87:29664872,10035651
k1,87:29834024,10035651:169152
x1,87:33382749,10035651
k1,87:33601843,10035651:219094
x1,87:34730363,10035651
x1,87:35596738,10035651
k1,87:35596738,10035651:0
)
(1,88:4661699,11215299:30935039,446948,141880
x1,88:5789563,11215299
x1,87:6396427,11215299
k1,87:6558656,11215299:162229
x1,87:6995767,11215299
k1,87:7157996,11215299:162229
x1,87:8177722,11215299
x1,87:8789825,11215299
k1,87:8952055,11215299:162230
x1,87:9461918,11215299
k1,87:9624147,11215299:162229
x1,87:10970890,11215299
k1,87:11133119,11215299:162229
x1,87:11460799,11215299
x1,87:13701436,11215299
k1,87:13863665,11215299:162229
x1,87:14373528,11215299
k1,87:14535757,11215299:162229
x1,87:15336596,11215299
k1,87:15498825,11215299:162229
x1,87:19284797,11215299
k1,87:19447027,11215299:162230
x1,87:20393363,11215299
k1,87:20555592,11215299:162229
x1,87:23613452,11215299
k1,87:23775681,11215299:162229
x1,87:25959320,11215299
k1,87:26121549,11215299:162229
x1,87:27322157,11215299
k1,87:27484386,11215299:162229
x1,87:28758393,11215299
k1,87:28920623,11215299:162230
x1,87:29466535,11215299
k1,87:29628764,11215299:162229
x1,87:32868169,11215299
k1,87:33030398,11215299:162229
x1,87:35596738,11215299
k1,87:35596738,11215299:0
)
(1,88:4661699,12394947:30935039,446948,141880
x1,88:6427218,12394947
k1,87:6613179,12394947:185961
x1,87:8451442,12394947
k1,87:8637403,12394947:185961
x1,87:9583739,12394947
k1,87:9765275,12394947:181536
x1,87:10056251,12394947
x1,87:12376201,12394947
k1,87:12557738,12394947:181537
x1,87:13504074,12394947
k1,87:13685611,12394947:181537
x1,87:14486450,12394947
k1,87:14667987,12394947:181537
x1,87:15832547,12394947
k1,87:16014083,12394947:181536
x1,87:17379842,12394947
k1,87:17636093,12394947:256251
x1,87:18801308,12394947
k1,87:18982844,12394947:181536
x1,87:19419955,12394947
k1,87:19601492,12394947:181537
x1,87:20111355,12394947
k1,87:20292892,12394947:181537
x1,87:21931275,12394947
k1,87:22112812,12394947:181537
x1,87:24842354,12394947
k1,87:25023890,12394947:181536
x1,87:26189104,12394947
k1,87:26370641,12394947:181537
x1,87:27681353,12394947
k1,87:27862890,12394947:181537
x1,87:28809226,12394947
k1,87:28990763,12394947:181537
x1,87:30919467,12394947
x1,87:31138355,12394947
k1,87:31319891,12394947:181536
x1,87:34159537,12394947
k1,87:34341074,12394947:181537
x1,87:34559306,12394947
(1,87:34559306,12394947:655360,446948,0
x1,87:35214666,12394947
)
x1,87:35596738,12394947
k1,87:35596738,12394947:0
)
(1,88:4661699,13574595:30935039,446948,141880
x1,88:6263386,13574595
k1,87:6512406,13574595:249020
x1,87:7968580,13574595
k1,87:8217601,13574595:249021
x1,87:9200623,13574595
k1,87:9449643,13574595:249020
x1,87:12834536,13574595
k1,87:13083556,13574595:249020
x1,87:16688001,13574595
k1,87:16937022,13574595:249021
x1,87:17227998,13574595
x1,87:18412213,13574595
k1,87:18661233,13574595:249020
x1,87:19826456,13574595
k1,87:20075476,13574595:249020
x1,87:20876315,13574595
k1,87:21125336,13574595:249021
x1,87:21416312,13574595
x1,87:21734168,13574595
x1,87:22233552,13574595
x1,87:23495758,13574595
k1,87:23744778,13574595:249020
x1,87:24691114,13574595
k1,87:24940134,13574595:249020
x1,87:26067998,13574595
x1,87:27330204,13574595
k1,87:27579224,13574595:249020
x1,87:31054567,13574595
k1,87:31513268,13574595:458701
x1,87:32896715,13574595
k1,87:33145736,13574595:249021
x1,87:33618895,13574595
k1,87:33867915,13574595:249020
x1,87:34723146,13574595
(1,87:34723146,13574595:655360,446948,0
x1,87:35378506,13574595
)
x1,87:35596738,13574595
k1,87:35596738,13574595:0
)
(1,88:4661699,14754243:30935039,446948,141880
x1,88:7173010,14754243
k1,87:7357801,14754243:184791
x1,87:8158640,14754243
k1,87:8343430,14754243:184790
x1,87:10855396,14754243
k1,87:11040187,14754243:184791
x1,87:11586099,14754243
k1,87:11770889,14754243:184790
x1,87:13044905,14754243
x1,87:14501752,14754243
k1,87:14686543,14754243:184791
x1,87:16980268,14754243
k1,87:17165058,14754243:184790
x1,87:18439065,14754243
k1,87:18623856,14754243:184791
x1,87:20698702,14754243
x1,87:22991771,14754243
k1,87:23176561,14754243:184790
x1,87:24122897,14754243
x1,87:24424368,14754243
x1,87:26016222,14754243
k1,87:26201013,14754243:184791
x1,87:28093012,14754243
k1,87:28277802,14754243:184790
x1,87:28933162,14754243
k1,87:29117953,14754243:184791
x1,87:29445633,14754243
x1,87:31030928,14754243
k1,87:31215718,14754243:184790
x1,87:31580094,14754243
x1,87:31891390,14754243
x1,87:32172542,14754243
k1,87:32357333,14754243:184791
x1,87:35596738,14754243
k1,87:35596738,14754243:0
)
(1,88:4661699,15933891:30935039,446948,141880
x1,88:6190634,15933891
k1,87:6372515,15933891:181881
x1,87:8465059,15933891
k1,87:8651450,15933891:186391
x1,87:10234785,15933891
k1,87:10421176,15933891:186391
x1,87:11931767,15933891
k1,87:12118158,15933891:186391
x1,87:12409134,15933891
x1,87:14255924,15933891
x1,87:14393555,15933891
k1,87:14579945,15933891:186390
x1,87:15526281,15933891
k1,87:15708162,15933891:181881
x1,87:18019574,15933891
k1,87:18276857,15933891:257283
x1,87:19295937,15933891
k1,87:19477818,15933891:181881
x1,87:21443880,15933891
k1,87:21625760,15933891:181880
x1,87:22171672,15933891
k1,87:22353553,15933891:181881
x1,87:24428399,15933891
x1,87:26721468,15933891
k1,87:26903349,15933891:181881
x1,87:27849685,15933891
x1,87:28151156,15933891
x1,87:29743010,15933891
k1,87:29924891,15933891:181881
x1,87:30398059,15933891
x1,87:30937410,15933891
k1,87:31119291,15933891:181881
x1,87:32648243,15933891
k1,87:32830124,15933891:181881
x1,87:33339987,15933891
k1,87:33521867,15933891:181880
x1,87:34140523,15933891
k1,87:34322404,15933891:181881
x1,87:34795563,15933891
k1,87:34977444,15933891:181881
x1,87:35596738,15933891
k1,87:35596738,15933891:0
)
(1,88:4661699,17113539:30935039,446948,141880
x1,88:6555009,17113539
k1,87:6717072,17113539:162063
x1,87:7226935,17113539
k1,87:7388998,17113539:162063
x1,87:7679974,17113539
k1,87:7842037,17113539:162063
x1,87:9116053,17113539
x1,87:10317972,17113539
k1,87:10480034,17113539:162062
x1,87:11899529,17113539
k1,87:12061592,17113539:162063
x1,87:12607504,17113539
k1,87:12769567,17113539:162063
x1,87:15135381,17113539
k1,87:15297444,17113539:162063
x1,87:18955617,17113539
k1,87:19118035,17113539:162418
x1,87:20064371,17113539
k1,87:20226434,17113539:162063
x1,87:20699593,17113539
k1,87:20861656,17113539:162063
x1,87:21480950,17113539
k1,87:21643013,17113539:162063
x1,87:22152876,17113539
x1,87:23337747,17113539
k1,87:23499810,17113539:162063
x1,87:24009673,17113539
k1,87:24171736,17113539:162063
x1,87:26319308,17113539
x1,87:28139228,17113539
k1,87:28301290,17113539:162062
x1,87:31959463,17113539
k1,87:32162031,17113539:202568
x1,87:35475490,17113539
x1,87:35596738,17113539
k1,87:35596738,17113539:0
)
(1,88:4661699,18293187:30935039,446948,141880
x1,88:6081194,18293187
k1,87:6312743,18293187:231549
x1,87:9807076,18293187
k1,87:10038626,18293187:231550
x1,87:10984962,18293187
k1,87:11216511,18293187:231549
x1,87:11507487,18293187
k1,87:11739036,18293187:231549
x1,87:13431828,18293187
k1,87:13663378,18293187:231550
x1,87:15629424,18293187
k1,87:15860973,18293187:231549
x1,87:17863084,18293187
k1,87:18094633,18293187:231549
x1,87:20405400,18293187
k1,87:20653877,18293187:248477
x1,87:23237940,18293187
k1,87:23469489,18293187:231549
x1,87:23979352,18293187
k1,87:24210901,18293187:231549
x1,87:24501877,18293187
k1,87:24733427,18293187:231550
x1,87:26098539,18293187
k1,87:26330088,18293187:231549
x1,87:27276407,18293187
k1,87:27507956,18293187:231549
x1,87:28017819,18293187
k1,87:28249369,18293187:231550
x1,87:29887096,18293187
x1,87:31707016,18293187
k1,87:31938565,18293187:231549
x1,87:35596738,18293187
k1,87:35596738,18293187:0
)
(1,88:4661699,19472835:30935039,446948,141880
x1,88:6263386,19472835
x1,87:7206449,19472835
k1,87:7383224,19472835:176775
x1,87:7856383,19472835
k1,87:8033158,19472835:176775
x1,87:8670157,19472835
k1,87:8912121,19472835:241964
x1,87:9130353,19472835
(1,87:9130353,19472835:655360,446948,9168
x1,87:9785713,19472835
)
x1,87:10003945,19472835
k1,87:10180720,19472835:176775
x1,87:12364359,19472835
k1,87:12541134,19472835:176775
x1,87:15671746,19472835
k1,87:15848521,19472835:176775
x1,87:16758799,19472835
x1,87:18138981,19472835
k1,87:18315756,19472835:176775
x1,87:21374289,19472835
k1,87:21551064,19472835:176775
x1,87:22243120,19472835
x1,87:22699904,19472835
k1,87:22876679,19472835:176775
x1,87:24296830,19472835
k1,87:24473605,19472835:176775
x1,87:25274444,19472835
k1,87:25451218,19472835:176774
x1,87:27489369,19472835
k1,87:27666144,19472835:176775
x1,87:28212056,19472835
k1,87:28388831,19472835:176775
x1,87:29590103,19472835
x1,87:29954479,19472835
x1,87:31727870,19472835
x1,87:31946758,19472835
k1,87:32123533,19472835:176775
x1,87:33069869,19472835
k1,87:33246644,19472835:176775
x1,87:33756507,19472835
x1,87:35596738,19472835
k1,87:35596738,19472835:0
)
(1,88:4661699,20652483:30935039,446948,141880
x1,88:4879931,20652483
x1,87:6183425,20652483
x1,87:6311225,20652483
k1,87:6506124,20652483:194899
x1,87:7525204,20652483
x1,87:7843060,20652483
k1,87:7982116,20652483:139056
x1,87:8491324,20652483
x1,87:8802620,20652483
x1,87:10175587,20652483
k1,87:10314643,20652483:139056
x1,87:11297665,20652483
k1,87:11436720,20652483:139055
x1,87:11982624,20652483
k1,87:12121680,20652483:139056
x1,87:14705743,20652483
k1,87:14844799,20652483:139056
x1,87:15354662,20652483
k1,87:15493718,20652483:139056
x1,87:17059348,20652483
k1,87:17198404,20652483:139056
x1,87:20420777,20652483
k1,87:20564789,20652483:144012
x1,87:20892469,20652483
x1,87:22272651,20652483
k1,87:22411707,20652483:139056
x1,87:23358043,20652483
k1,87:23497099,20652483:139056
x1,87:25353058,20652483
k1,87:25492114,20652483:139056
x1,87:28550647,20652483
k1,87:28689702,20652483:139055
x1,87:29308358,20652483
x1,87:29622934,20652483
x1,87:29904086,20652483
k1,87:30043142,20652483:139056
x1,87:33101675,20652483
k1,87:33240731,20652483:139056
x1,87:35278882,20652483
x1,87:35596738,20652483
k1,87:35596738,20652483:0
)
(1,88:4661699,21832131:30935039,446948,141880
x1,88:5425843,21832131
k1,87:5616604,21832131:190761
x1,87:7146193,21832131
k1,87:7336953,21832131:190760
x1,87:8464817,21832131
x1,87:9108385,21832131
k1,87:9299146,21832131:190761
x1,87:10245482,21832131
k1,87:10436242,21832131:190760
x1,87:11418609,21832131
k1,87:11609370,21832131:190761
x1,87:12155282,21832131
k1,87:12346042,21832131:190760
x1,87:12673722,21832131
x1,87:14447759,21832131
k1,87:14638520,21832131:190761
x1,87:16458448,21832131
x1,87:17929717,21832131
k1,87:18213639,21832131:283922
x1,87:19633135,21832131
k1,87:19823895,21832131:190760
x1,87:21644453,21832131
k1,87:21835214,21832131:190761
x1,87:22490574,21832131
k1,87:22681334,21832131:190760
x1,87:23955350,21832131
k1,87:24146111,21832131:190761
x1,87:25348030,21832131
k1,87:25538790,21832131:190760
x1,87:26230846,21832131
x1,87:26687630,21832131
k1,87:26878391,21832131:190761
x1,87:28734997,21832131
k1,87:28925757,21832131:190760
x1,87:29435620,21832131
k1,87:29626381,21832131:190761
x1,87:29954061,21832131
x1,87:31539356,21832131
k1,87:31730116,21832131:190760
x1,87:34605793,21832131
k1,87:34796554,21832131:190761
x1,87:35596738,21832131
k1,87:35596738,21832131:0
)
(1,88:4661699,23011779:30935039,446948,102232
x1,88:5935697,23011779
g1,87:6099537,23011779
x1,87:6609400,23011779
g1,87:6773240,23011779
x1,87:6991472,23011779
(1,87:6991472,23011779:655360,446948,0
x1,87:7646832,23011779
)
x1,87:7810672,23011779
g1,87:7974512,23011779
(1,87:7974512,23011779:655360,446948,9168
x1,87:8629872,23011779
)
x1,87:8793712,23011779
g1,87:8957552,23011779
(1,87:8957552,23011779:655360,446948,9168
x1,87:9612912,23011779
)
x1,87:9776752,23011779
g1,87:9940592,23011779
(1,87:9940592,23011779:655360,446948,4912
x1,87:10595952,23011779
)
x1,87:10978024,23011779
k1,88:35596738,23011779:24618714
g1,88:35596738,23011779
)
(1,90:4661699,24191427:30935039,446948,141880
h1,89:4661699,24191427:983040,0,0
x1,89:6190651,24191427
k1,89:6319133,24191427:128482
x1,89:8321244,24191427
k1,89:8449725,24191427:128481
x1,89:9523197,24191427
k1,89:9658750,24191427:135553
x1,89:11078901,24191427
k1,89:11207383,24191427:128482
x1,89:12409302,24191427
k1,89:12537783,24191427:128481
x1,89:13229839,24191427
x1,89:13686623,24191427
k1,89:13815105,24191427:128482
x1,89:15453487,24191427
k1,89:15581968,24191427:128481
x1,89:16455552,24191427
k1,89:16584034,24191427:128482
x1,89:18367913,24191427
k1,89:18496394,24191427:128481
x1,89:19006257,24191427
x1,89:19307728,24191427
x1,89:20535854,24191427
x1,89:21806580,24191427
k1,89:21935062,24191427:128482
x1,89:23864403,24191427
k1,89:23992884,24191427:128481
x1,89:26067076,24191427
k1,89:26195558,24191427:128482
x1,89:26741470,24191427
k1,89:26869951,24191427:128481
x1,89:27489245,24191427
k1,89:27617727,24191427:128482
x1,89:28273078,24191427
x1,89:28594205,24191427
k1,89:28722687,24191427:128482
x1,89:30214927,24191427
k1,89:30343408,24191427:128481
x1,89:32327806,24191427
k1,89:32519180,24191427:191374
x1,89:33684395,24191427
k1,89:33812877,24191427:128482
x1,89:35596738,24191427
k1,89:35596738,24191427:0
)
(1,90:4661699,25371075:30935039,446948,141880
x1,90:6663147,25371075
k1,89:6869054,25371075:205907
x1,89:7378917,25371075
k1,89:7584824,25371075:205907
x1,89:9369341,25371075
k1,89:9575247,25371075:205906
x1,89:10267303,25371075
x1,89:10724087,25371075
k1,89:10929994,25371075:205907
x1,89:12095208,25371075
k1,89:12301115,25371075:205907
x1,89:13101954,25371075
k1,89:13307861,25371075:205907
x1,89:14982930,25371075
x1,89:16317232,25371075
k1,89:16523139,25371075:205907
x1,89:17069051,25371075
k1,89:17274958,25371075:205907
x1,89:18549612,25371075
k1,89:18755518,25371075:205906
x1,89:21139675,25371075
k1,89:21469036,25371075:329361
x1,89:21833412,25371075
x1,89:22369500,25371075
k1,89:22575407,25371075:205907
x1,89:24886829,25371075
k1,89:25103252,25371075:216423
x1,89:25904091,25371075
k1,89:26109998,25371075:205907
x1,89:28220884,25371075
k1,89:28426791,25371075:205907
x1,89:28972703,25371075
k1,89:29178609,25371075:205906
x1,89:31544422,25371075
k1,89:31750329,25371075:205907
x1,89:33789144,25371075
k1,89:33995051,25371075:205907
x1,89:35596738,25371075
k1,89:35596738,25371075:0
)
(1,90:4661699,26550723:30935039,446948,141880
x1,90:6773241,26550723
k1,89:7000719,26550723:227478
x1,89:7800903,26550723
k1,89:8028380,26550723:227477
x1,89:10575739,26550723
k1,89:10803217,26550723:227478
x1,89:11968431,26550723
k1,89:12195909,26550723:227478
x1,89:12996748,26550723
k1,89:13224225,26550723:227477
x1,89:14644376,26550723
k1,89:14871854,26550723:227478
x1,89:15563245,26550723
k1,89:15790723,26550723:227478
x1,89:16118403,26550723
x1,89:17892440,26550723
k1,89:18119918,26550723:227478
x1,89:19066254,26550723
k1,89:19293731,26550723:227477
x1,89:22825423,26550723
k1,89:23052901,26550723:227478
x1,89:23598813,26550723
k1,89:23826291,26550723:227478
x1,89:25246442,26550723
k1,89:25473919,26550723:227477
x1,89:27694236,26550723
k1,89:27921714,26550723:227478
x1,89:28431577,26550723
k1,89:28659055,26550723:227478
x1,89:29168918,26550723
x1,89:31446251,26550723
k1,89:31673728,26550723:227477
x1,89:32219640,26550723
k1,89:32447118,26550723:227478
x1,89:35596738,26550723
k1,89:35596738,26550723:0
)
(1,90:4661699,27730371:30935039,446948,141880
x1,90:5680779,27730371
k1,89:5879570,27730371:198791
x1,89:7154224,27730371
x1,89:8610415,27730371
k1,89:8809206,27730371:198791
x1,89:10592421,27730371
k1,89:10791212,27730371:198791
x1,89:11555356,27730371
k1,89:11754147,27730371:198791
x1,89:14192713,27730371
k1,89:14391503,27730371:198790
x1,89:16684573,27730371
k1,89:16883364,27730371:198791
x1,89:17320475,27730371
k1,89:17519266,27730371:198791
x1,89:20540440,27730371
k1,89:20739231,27730371:198791
x1,89:21394591,27730371
k1,89:21593382,27730371:198791
x1,89:23450651,27730371
k1,89:23649442,27730371:198791
x1,89:24741913,27730371
k1,89:24940704,27730371:198791
x1,89:25887040,27730371
k1,89:26085831,27730371:198791
x1,89:26413511,27730371
x1,89:26956142,27730371
k1,89:27154932,27730371:198790
x1,89:29375249,27730371
k1,89:29574040,27730371:198791
x1,89:30557080,27730371
x1,89:31341544,27730371
k1,89:31540335,27730371:198791
x1,89:32086239,27730371
k1,89:32285030,27730371:198791
x1,89:34141636,27730371
k1,89:34340427,27730371:198791
x1,89:35596738,27730371
k1,89:35596738,27730371:0
)
(1,90:4661699,28910019:30935039,446948,141880
x1,90:5862963,28910019
x1,89:6180819,28910019
k1,89:6360525,28910019:179706
x1,89:9307637,28910019
k1,89:9487344,28910019:179707
x1,89:11453388,28910019
k1,89:11633094,28910019:179706
x1,89:12433933,28910019
k1,89:12613639,28910019:179706
x1,89:14252021,28910019
k1,89:14431727,28910019:179706
x1,89:14977639,28910019
k1,89:15157346,28910019:179707
x1,89:16577497,28910019
k1,89:16757203,28910019:179706
x1,89:18249443,28910019
k1,89:18429149,28910019:179706
x1,89:19594363,28910019
k1,89:19774070,28910019:179707
x1,89:22249358,28910019
k1,89:22429064,28910019:179706
x1,89:25159917,28910019
k1,89:25339623,28910019:179706
x1,89:26285959,28910019
k1,89:26465666,28910019:179707
x1,89:26793346,28910019
x1,89:28378641,28910019
k1,89:28558347,28910019:179706
x1,89:29250403,28910019
x1,89:29707187,28910019
k1,89:29886893,28910019:179706
x1,89:32598731,28910019
k1,89:32849490,28910019:250759
x1,89:35596738,28910019
k1,89:35596738,28910019:0
)
(1,90:4661699,30089667:30935039,446948,141880
x1,90:5462538,30089667
k1,89:5717536,30089667:254998
x1,89:8229502,30089667
k1,89:8484499,30089667:254997
x1,89:9285338,30089667
x1,89:9603194,30089667
k1,89:9858192,30089667:254998
x1,89:10731784,30089667
x1,89:12178159,30089667
k1,89:12433157,30089667:254998
x1,89:13233341,30089667
k1,89:13488338,30089667:254997
x1,89:16109087,30089667
k1,89:16364085,30089667:254998
x1,89:17310421,30089667
k1,89:17565418,30089667:254997
x1,89:20841527,30089667
k1,89:21096525,30089667:254998
x1,89:25410051,30089667
k1,89:25665049,30089667:254998
x1,89:26210961,30089667
k1,89:26465958,30089667:254997
x1,89:27121300,30089667
k1,89:27376298,30089667:254998
x1,89:28031650,30089667
x1,89:29580249,30089667
k1,89:29835247,30089667:254998
x1,89:30053479,30089667
(1,89:30053479,30089667:655360,446948,9168
x1,89:30708839,30089667
)
x1,89:30927071,30089667
k1,89:31182068,30089667:254997
x1,89:31509748,30089667
x1,89:31797451,30089667
x1,89:32112027,30089667
x1,89:32393179,30089667
k1,89:32648177,30089667:254998
x1,89:33449016,30089667
k1,89:33704013,30089667:254997
x1,89:34795828,30089667
k1,89:35050826,30089667:254998
x1,89:35596738,30089667
k1,89:35596738,30089667:0
)
(1,90:4661699,31269315:30935039,446948,141880
x1,90:6081850,31269315
k1,89:6231526,31269315:149676
x1,89:7597285,31269315
k1,89:7795724,31269315:198439
x1,89:8560524,31269315
k1,89:8710200,31269315:149676
x1,89:10895131,31269315
k1,89:11044807,31269315:149676
x1,89:11845646,31269315
k1,89:11995322,31269315:149676
x1,89:13669753,31269315
k1,89:13819429,31269315:149676
x1,89:14365341,31269315
k1,89:14515017,31269315:149676
x1,89:15716936,31269315
x1,89:16219591,31269315
x1,89:16438479,31269315
k1,89:16588155,31269315:149676
x1,89:17752723,31269315
k1,89:17902399,31269315:149676
x1,89:18521055,31269315
k1,89:18670731,31269315:149676
x1,89:19689802,31269315
x1,89:20001098,31269315
x1,89:20609930,31269315
k1,89:20759606,31269315:149676
x1,89:21560445,31269315
k1,89:21710121,31269315:149676
x1,89:24222087,31269315
k1,89:24371763,31269315:149676
x1,89:25135907,31269315
k1,89:25285583,31269315:149676
x1,89:26705734,31269315
k1,89:26855410,31269315:149676
x1,89:28548839,31269315
k1,89:28747278,31269315:198439
x1,89:29511422,31269315
k1,89:29661098,31269315:149676
x1,89:30716865,31269315
k1,89:30866541,31269315:149676
x1,89:32613717,31269315
x1,89:33222549,31269315
k1,89:33372225,31269315:149676
x1,89:34355247,31269315
k1,89:34504923,31269315:149676
x1,89:35596738,31269315
k1,89:35596738,31269315:0
)
(1,90:4661699,32448963:30935039,446948,141880
x1,90:6991473,32448963
k1,89:7129139,32448963:137666
x1,89:8111506,32448963
k1,89:8249171,32448963:137665
x1,89:10723778,32448963
k1,89:10861444,32448963:137666
x1,89:11516804,32448963
k1,89:11654469,32448963:137665
x1,89:13074620,32448963
k1,89:13212286,32448963:137666
x1,89:16161381,32448963
k1,89:16299047,32448963:137666
x1,89:17719198,32448963
k1,89:17856863,32448963:137665
x1,89:20241020,32448963
k1,89:20435456,32448963:194436
x1,89:21890991,32448963
k1,89:22028656,32448963:137665
x1,89:22501815,32448963
k1,89:22639481,32448963:137666
x1,89:23494712,32448963
(1,89:23494712,32448963:655360,446948,14416
x1,89:24150072,32448963
)
x1,89:24368304,32448963
k1,89:24505969,32448963:137665
x1,89:26835096,32448963
k1,89:26972762,32448963:137666
x1,89:27773601,32448963
k1,89:27911267,32448963:137666
x1,89:29331418,32448963
k1,89:29469083,32448963:137665
x1,89:30998672,32448963
k1,89:31136338,32448963:137666
x1,89:33137777,32448963
k1,89:33275442,32448963:137665
x1,89:34440656,32448963
k1,89:34578322,32448963:137666
x1,89:35596738,32448963
k1,89:35596738,32448963:0
)
(1,90:4661699,33628611:30935039,446948,141880
x1,90:5608035,33628611
x1,89:5909506,33628611
x1,89:7501360,33628611
k1,89:7672361,33628611:171001
x1,89:8764176,33628611
k1,89:8935177,33628611:171001
x1,89:11264951,33628611
k1,89:11435953,33628611:171002
x1,89:12091313,33628611
k1,89:12262314,33628611:171001
x1,89:12553290,33628611
k1,89:12724291,33628611:171001
x1,89:14362018,33628611
k1,89:14533019,33628611:171001
x1,89:15552091,33628611
x1,89:16418466,33628611
k1,89:16589467,33628611:171001
x1,89:17099330,33628611
k1,89:17270332,33628611:171002
x1,89:18071171,33628611
k1,89:18242172,33628611:171001
x1,89:18533148,33628611
x1,89:20307841,33628611
k1,89:20478842,33628611:171001
x1,89:21024754,33628611
k1,89:21195755,33628611:171001
x1,89:22979635,33628611
k1,89:23150636,33628611:171001
x1,89:24916154,33628611
k1,89:25140798,33628611:224644
x1,89:25687357,33628611
x1,89:25998653,33628611
x1,89:26964636,33628611
k1,89:27135637,33628611:171001
x1,89:28081973,33628611
k1,89:28252974,33628611:171001
x1,89:28726142,33628611
x1,89:30063069,33628611
k1,89:30234071,33628611:171002
x1,89:30452303,33628611
(1,89:30452303,33628611:655360,446948,9168
x1,89:31107663,33628611
)
x1,89:31325895,33628611
k1,89:31496896,33628611:171001
x1,89:32006759,33628611
x1,89:32308230,33628611
x1,89:33536356,33628611
x1,89:34624898,33628611
k1,89:34795899,33628611:171001
x1,89:35596738,33628611
k1,89:35596738,33628611:0
)
(1,90:4661699,34808259:30935039,446948,141880
x1,90:6190643,34808259
k1,89:6364702,34808259:174059
x1,89:8694485,34808259
k1,89:8868555,34808259:174070
x1,89:10288706,34808259
k1,89:10462776,34808259:174070
x1,89:11664695,34808259
k1,89:11838764,34808259:174069
x1,89:13294963,34808259
k1,89:13469033,34808259:174070
x1,89:14087689,34808259
k1,89:14261759,34808259:174070
x1,89:15171382,34808259
x1,89:16508309,34808259
k1,89:16682378,34808259:174069
x1,89:17701450,34808259
x1,89:18567825,34808259
k1,89:18741895,34808259:174070
x1,89:19907109,34808259
k1,89:20081179,34808259:174070
x1,89:20408859,34808259
x1,89:22394568,34808259
k1,89:22568637,34808259:174069
x1,89:23114549,34808259
k1,89:23288619,34808259:174070
x1,89:24599314,34808259
k1,89:24773383,34808259:174069
x1,89:25283246,34808259
x1,89:27287317,34808259
k1,89:27521166,34808259:233849
x1,89:28285310,34808259
x1,89:28603166,34808259
k1,89:28777236,34808259:174070
x1,89:29723572,34808259
k1,89:29897642,34808259:174070
x1,89:31645464,34808259
k1,89:31819533,34808259:174069
x1,89:32037765,34808259
(1,89:32037765,34808259:655360,446948,0
x1,89:32693125,34808259
)
x1,89:32911357,34808259
k1,89:33085427,34808259:174070
x1,89:35596738,34808259
k1,89:35596738,34808259:0
)
(1,90:4661699,35987907:30935039,446948,141880
x1,90:5462538,35987907
k1,89:5642388,35987907:179850
x1,89:7062539,35987907
k1,89:7242390,35987907:179851
x1,89:10300923,35987907
k1,89:10480773,35987907:179850
x1,89:11172829,35987907
x1,89:11629613,35987907
k1,89:11809464,35987907:179851
x1,89:12974678,35987907
k1,89:13154528,35987907:179850
x1,89:14210303,35987907
x1,89:15156639,35987907
x1,89:15458110,35987907
x1,89:17049964,35987907
k1,89:17229815,35987907:179851
x1,89:18285582,35987907
k1,89:18465432,35987907:179850
x1,89:18756408,35987907
k1,89:18936259,35987907:179851
x1,89:19263939,35987907
x1,89:21401687,35987907
k1,89:21581537,35987907:179850
x1,89:24420510,35987907
k1,89:24600361,35987907:179851
x1,89:25619433,35987907
x1,89:26649648,35987907
k1,89:26900839,35987907:251191
x1,89:29085134,35987907
k1,89:29264984,35987907:179850
x1,89:29738143,35987907
k1,89:29917994,35987907:179851
x1,89:30554993,35987907
k1,89:30806184,35987907:251191
x1,89:31024416,35987907
(1,89:31024416,35987907:655360,446948,0
x1,89:31679776,35987907
)
x1,89:31898008,35987907
k1,89:32077859,35987907:179851
x1,89:32368835,35987907
x1,89:34616049,35987907
k1,89:34795899,35987907:179850
x1,89:35596738,35987907
k1,89:35596738,35987907:0
)
(1,90:4661699,37167555:30935039,446948,141880
x1,90:6081850,37167555
k1,89:6257179,37167555:175329
x1,89:8150491,37167555
k1,89:8325820,37167555:175329
x1,89:9599836,37167555
x1,89:10801755,37167555
k1,89:10977084,37167555:175329
x1,89:12032851,37167555
k1,89:12208180,37167555:175329
x1,89:12499156,37167555
k1,89:12674485,37167555:175329
x1,89:15513458,37167555
k1,89:15688787,37167555:175329
x1,89:16707859,37167555
x1,89:17574234,37167555
k1,89:17749563,37167555:175329
x1,89:18914777,37167555
k1,89:19090106,37167555:175329
x1,89:21492623,37167555
k1,89:21667952,37167555:175329
x1,89:22833167,37167555
k1,89:23008495,37167555:175328
x1,89:23954831,37167555
k1,89:24130160,37167555:175329
x1,89:25403512,37167555
x1,89:25721368,37167555
k1,89:25896697,37167555:175329
x1,89:29099407,37167555
k1,89:29274736,37167555:175329
x1,89:29747895,37167555
x1,89:30211239,37167555
x1,89:30332487,37167555
k1,89:30570114,37167555:237627
x1,89:31589194,37167555
x1,89:31907050,37167555
k1,89:32082379,37167555:175329
x1,89:33829555,37167555
x1,89:34438387,37167555
k1,89:34613716,37167555:175329
x1,89:35596738,37167555
k1,89:35596738,37167555:0
)
(1,90:4661699,38347203:30935039,446948,141880
x1,90:5425843,38347203
g1,89:5589683,38347203
x1,89:7264114,38347203
g1,89:7427954,38347203
x1,89:7755634,38347203
x1,89:9085993,38347203
g1,89:9249833,38347203
x1,89:9795745,38347203
g1,89:9959585,38347203
x1,89:11124790,38347203
g1,89:11288630,38347203
x1,89:13909379,38347203
g1,89:14073219,38347203
x1,89:14874058,38347203
g1,89:15037898,38347203
x1,89:16165762,38347203
x1,89:16809330,38347203
g1,89:16973170,38347203
x1,89:17846762,38347203
x1,89:18684297,38347203
g1,89:18848137,38347203
x1,89:21358785,38347203
g1,89:21522625,38347203
x1,89:22032488,38347203
g1,89:22196328,38347203
x1,89:23361551,38347203
g1,89:23525391,38347203
x1,89:25436399,38347203
k1,90:35596738,38347203:10160339
g1,90:35596738,38347203
)
(1,92:4661699,39526851:30935039,446948,141880
h1,91:4661699,39526851:983040,0,0
x1,91:6773267,39526851
x1,91:8649546,39526851
k1,91:8845140,39526851:195594
x1,91:10301339,39526851
k1,91:10496933,39526851:195594
x1,91:11297772,39526851
k1,91:11493367,39526851:195595
x1,91:13786436,39526851
k1,91:13982030,39526851:195594
x1,91:15183949,39526851
k1,91:15379543,39526851:195594
x1,91:16071599,39526851
x1,91:16528383,39526851
k1,91:16723977,39526851:195594
x1,91:17161088,39526851
k1,91:17356683,39526851:195595
x1,91:17684363,39526851
x1,91:18511427,39526851
k1,91:18707021,39526851:195594
x1,91:20308700,39526851
k1,91:20504294,39526851:195594
x1,91:21268438,39526851
k1,91:21464032,39526851:195594
x1,91:24448501,39526851
k1,91:24644096,39526851:195595
x1,91:27901862,39526851
k1,91:28105394,39526851:203532
x1,91:30562304,39526851
k1,91:30765837,39526851:203533
x1,91:33131650,39526851
k1,91:33327244,39526851:195594
x1,91:35475490,39526851
x1,91:35596738,39526851
k1,91:35596738,39526851:0
)
(1,92:4661699,40706499:30935039,446948,141880
x1,92:5717474,40706499
x1,92:7792311,40706499
k1,91:8043874,40706499:251563
x1,91:9136345,40706499
k1,91:9387908,40706499:251563
x1,91:11481106,40706499
k1,91:11754600,40706499:273494
x1,91:14120422,40706499
x1,91:14590308,40706499
k1,91:14841871,40706499:251563
x1,91:15769846,40706499
k1,91:16236176,40706499:466330
x1,91:17255256,40706499
x1,91:17573112,40706499
k1,91:17824675,40706499:251563
x1,91:18624859,40706499
k1,91:18876422,40706499:251563
x1,91:20842466,40706499
k1,91:21094029,40706499:251563
x1,91:21858173,40706499
k1,91:22109737,40706499:251564
x1,91:24402806,40706499
k1,91:24654369,40706499:251563
x1,91:27420615,40706499
x1,91:27541863,40706499
k1,91:27815356,40706499:273493
x1,91:28434012,40706499
x1,91:29764371,40706499
k1,91:30015935,40706499:251564
x1,91:30561847,40706499
k1,91:30813410,40706499:251563
x1,91:33288680,40706499
k1,91:33540243,40706499:251563
x1,91:35596738,40706499
k1,91:35596738,40706499:0
)
(1,92:4661699,41886147:30935039,446948,141880
x1,92:7756263,41886147
k1,91:7894391,41886147:138128
x1,91:8840727,41886147
k1,91:8978855,41886147:138128
x1,91:9488718,41886147
k1,91:9626846,41886147:138128
x1,91:9954526,41886147
x1,91:11539821,41886147
k1,91:11677949,41886147:138128
x1,91:14771875,41886147
k1,91:14910002,41886147:138127
x1,91:16239057,41886147
k1,91:16433647,41886147:194590
x1,91:18545190,41886147
k1,91:18683318,41886147:138128
x1,91:19156477,41886147
k1,91:19294605,41886147:138128
x1,91:19931604,41886147
k1,91:20126194,41886147:194590
x1,91:20344426,41886147
(1,91:20344426,41886147:655360,446948,9168
x1,91:20999786,41886147
)
x1,91:21218018,41886147
k1,91:21356146,41886147:138128
x1,91:24049657,41886147
k1,91:24187785,41886147:138128
x1,91:26370761,41886147
k1,91:26508888,41886147:138127
x1,91:27018751,41886147
k1,91:27156879,41886147:138128
x1,91:27484559,41886147
x1,91:27802415,41886147
x1,91:29721294,41886147
k1,91:29859422,41886147:138128
x1,91:30660261,41886147
k1,91:30798389,41886147:138128
x1,91:32982675,41886147
k1,91:33120803,41886147:138128
x1,91:34394819,41886147
x1,91:35596738,41886147
k1,91:35596738,41886147:0
)
(1,92:4661699,43065795:30935039,446948,141880
x1,92:7246417,43065795
x1,91:10701454,43065795
k1,91:10847778,43065795:146324
x1,91:11539834,43065795
x1,91:11996618,43065795
k1,91:12142942,43065795:146324
x1,91:14181757,43065795
k1,91:14328081,43065795:146324
x1,91:15128920,43065795
k1,91:15275245,43065795:146325
x1,91:18004787,43065795
k1,91:18151111,43065795:146324
x1,91:20189262,43065795
k1,91:20335586,43065795:146324
x1,91:21391353,43065795
k1,91:21537677,43065795:146324
x1,91:22338516,43065795
k1,91:22484840,43065795:146324
x1,91:24523637,43065795
k1,91:24669961,43065795:146324
x1,91:25288617,43065795
x1,91:26582280,43065795
x1,91:26801168,43065795
k1,91:26947493,43065795:146325
x1,91:27785036,43065795
x1,91:28940435,43065795
k1,91:29086759,43065795:146324
x1,91:30105831,43065795
x1,91:30972206,43065795
k1,91:31118530,43065795:146324
x1,91:32574720,43065795
k1,91:32721044,43065795:146324
x1,91:35596738,43065795
k1,91:35596738,43065795:0
)
(1,92:4661699,44245443:30935039,446948,141880
x1,92:5425843,44245443
k1,91:5615570,44245443:189727
x1,91:6926265,44245443
k1,91:7115992,44245443:189727
x1,91:8062328,44245443
k1,91:8252055,44245443:189727
x1,91:9343870,44245443
k1,91:9533597,44245443:189727
x1,91:11535036,44245443
x1,91:11662836,44245443
k1,91:11943657,44245443:280821
x1,91:13363161,44245443
k1,91:13552888,44245443:189727
x1,91:14026047,44245443
k1,91:14215774,44245443:189727
x1,91:14852773,44245443
k1,91:15133595,44245443:280822
x1,91:15351827,44245443
(1,91:15351827,44245443:655360,446948,0
x1,91:16007187,44245443
)
x1,91:16225419,44245443
k1,91:16415146,44245443:189727
x1,91:17580369,44245443
x1,91:18192472,44245443
k1,91:18382199,44245443:189727
x1,91:19401925,44245443
k1,91:19591652,44245443:189727
x1,91:20392491,44245443
k1,91:20582218,44245443:189727
x1,91:24586422,44245443
k1,91:24776149,44245443:189727
x1,91:26450580,44245443
x1,91:26771707,44245443
k1,91:26961434,44245443:189727
x1,91:27507346,44245443
k1,91:27697073,44245443:189727
x1,91:28752848,44245443
x1,91:29699184,44245443
x1,91:30000655,44245443
x1,91:31592509,44245443
k1,91:31782236,44245443:189727
x1,91:33056252,44245443
x1,91:34258171,44245443
k1,91:34447898,44245443:189727
x1,91:35139954,44245443
x1,91:35596738,44245443
k1,91:35596738,44245443:0
)
(1,92:4661699,45425091:30935039,446948,141880
x1,92:6845338,45425091
k1,91:7100761,45425091:255423
x1,91:7756112,45425091
x1,91:8077239,45425091
k1,91:8332661,45425091:255422
x1,91:10079819,45425091
x1,91:10404226,45425091
k1,91:10659649,45425091:255423
x1,91:12698446,45425091
k1,91:12953868,45425091:255422
x1,91:14465107,45425091
k1,91:14943015,45425091:477908
x1,91:16507343,45425091
k1,91:16762766,45425091:255423
x1,91:17235925,45425091
k1,91:17491348,45425091:255423
x1,91:18128347,45425091
k1,91:18606254,45425091:477907
x1,91:18824486,45425091
(1,91:18824486,45425091:655360,446948,9168
x1,91:19479846,45425091
)
x1,91:19698078,45425091
k1,91:19953501,45425091:255423
x1,91:22465475,45425091
k1,91:22720898,45425091:255423
x1,91:23412954,45425091
x1,91:23869738,45425091
k1,91:24125160,45425091:255422
x1,91:24635023,45425091
x1,91:26912356,45425091
k1,91:27167779,45425091:255423
x1,91:28332993,45425091
k1,91:28588416,45425091:255423
x1,91:31210458,45425091
x1,91:31331706,45425091
k1,91:31809613,45425091:477907
x1,91:33229108,45425091
k1,91:33484531,45425091:255423
x1,91:35596738,45425091
k1,91:35596738,45425091:0
)
(1,92:4661699,46604739:30935039,446948,141880
x1,92:6736536,46604739
k1,91:6963879,46604739:227343
x1,91:7254855,46604739
k1,91:7482198,46604739:227343
x1,91:9412212,46604739
k1,91:9639554,46604739:227342
x1,91:12115462,46604739
k1,91:12342805,46604739:227343
x1,91:13616812,46604739
k1,91:13844155,46604739:227343
x1,91:14644994,46604739
k1,91:14872337,46604739:227343
x1,91:16401908,46604739
k1,91:16629251,46604739:227343
x1,91:18959034,46604739
k1,91:19186377,46604739:227343
x1,91:19878433,46604739
x1,91:20335217,46604739
k1,91:20562559,46604739:227342
x1,91:21072422,46604739
k1,91:21299765,46604739:227343
x1,91:22100604,46604739
k1,91:22327947,46604739:227343
x1,91:23493162,46604739
k1,91:23720505,46604739:227343
x1,91:25650519,46604739
k1,91:25877862,46604739:227343
x1,91:26569918,46604739
x1,91:27026702,46604739
x1,91:27147950,46604739
k1,91:27541618,46604739:393668
x1,91:28379152,46604739
k1,91:28606495,46604739:227343
x1,91:29079654,46604739
k1,91:29306997,46604739:227343
x1,91:29943996,46604739
k1,91:30337664,46604739:393668
x1,91:30555896,46604739
(1,91:30555896,46604739:655360,446948,9168
x1,91:31211256,46604739
)
x1,91:31429488,46604739
k1,91:31656831,46604739:227343
x1,91:34568556,46604739
k1,91:34795899,46604739:227343
x1,91:35596738,46604739
k1,91:35596738,46604739:0
)
]
(1,92:4661699,49403534:30935039,446948,0
(1,92:4661699,49403534:30935039,446948,0
k1,92:19965379,49403534:15303680
x1,92:20293059,49403534
k1,92:35596738,49403534:15303679
)
)
]
]
]
!40216
}2
!10
{3
[1,108:4736286,49403534:30860452,44667248,9168
[1,108:4736286,4736286:0,0,0
(1,108:4736286,2171086:0,0,0
k1,108:4736286,2171086:140368
)
]
[1,108:4736286,49403534:30860452,44667248,9168
h1,108:4736286,4736286:0,0,0
[1,108:4661699,49403534:30935039,47166667,9168
[1,108:4661699,3023299:30935039,786432,0
(1,108:4661699,3023299:30935039,0,0
h1,108:4661699,3023299:30935039,0,0
)
]
[1,108:4661699,47437454:30935039,42775755,0
(1,92:4661699,5317059:30935039,446948,141880
x1,92:6991482,5317059
k1,91:7132557,5317059:141075
x1,91:9425626,5317059
k1,91:9566700,5317059:141074
x1,91:10586436,5317059
k1,91:10727511,5317059:141075
x1,91:11273423,5317059
k1,91:11414497,5317059:141074
x1,91:11705473,5317059
k1,91:11846548,5317059:141075
x1,91:14176322,5317059
k1,91:14317396,5317059:141074
x1,91:15519315,5317059
k1,91:15660390,5317059:141075
x1,91:16716157,5317059
k1,91:16857231,5317059:141074
x1,91:17148207,5317059
k1,91:17289282,5317059:141075
x1,91:20128255,5317059
k1,91:20269329,5317059:141074
x1,91:20560305,5317059
x1,91:22407095,5317059
x1,91:22534895,5317059
k1,91:22730467,5317059:195572
x1,91:24842010,5317059
k1,91:24983084,5317059:141074
x1,91:25456243,5317059
k1,91:25597318,5317059:141075
x1,91:26452549,5317059
(1,91:26452549,5317059:655360,446948,4912
x1,91:27107909,5317059
)
x1,91:27326141,5317059
k1,91:27467215,5317059:141074
x1,91:29360525,5317059
k1,91:29501600,5317059:141075
x1,91:30302439,5317059
k1,91:30443513,5317059:141074
x1,91:31716865,5317059
x1,91:32034721,5317059
k1,91:32175796,5317059:141075
x1,91:32394028,5317059
x1,91:35596738,5317059
k1,91:35596738,5317059:0
)
(1,92:4661699,6496707:30935039,446948,141880
x1,92:7720232,6496707
k1,91:7850282,6496707:130050
x1,91:8542338,6496707
x1,91:8999122,6496707
k1,91:9129171,6496707:130049
x1,91:10184938,6496707
k1,91:10314988,6496707:130050
x1,91:10605964,6496707
k1,91:10736013,6496707:130049
x1,91:13029082,6496707
k1,91:13159132,6496707:130050
x1,91:14415443,6496707
k1,91:14607340,6496707:191897
x1,91:15517627,6496707
k1,91:15647676,6496707:130049
x1,91:16120835,6496707
k1,91:16250885,6496707:130050
x1,91:17106116,6496707
(1,91:17106116,6496707:655360,446948,9168
x1,91:17761476,6496707
)
x1,91:17979708,6496707
k1,91:18109757,6496707:130049
x1,91:20294051,6496707
k1,91:20424101,6496707:130050
x1,91:21224940,6496707
k1,91:21354990,6496707:130050
x1,91:23648059,6496707
k1,91:23778108,6496707:130049
x1,91:24797844,6496707
k1,91:24927894,6496707:130050
x1,91:27439860,6496707
k1,91:27569909,6496707:130049
x1,91:28079772,6496707
k1,91:28209822,6496707:130050
x1,91:30612330,6496707
k1,91:30742379,6496707:130049
x1,91:31579905,6496707
k1,91:31709955,6496707:130050
x1,91:33985345,6496707
k1,91:34177242,6496707:191897
x1,91:35596738,6496707
k1,91:35596738,6496707:0
)
(1,92:4661699,7676355:30935039,446948,141880
x1,92:5171562,7676355
x1,91:5473033,7676355
x1,91:6701159,7676355
x1,91:8263516,7676355
g1,91:8427356,7676355
x1,91:9082716,7676355
g1,91:9246556,7676355
x1,91:11539625,7676355
g1,91:11703465,7676355
x1,91:12905384,7676355
g1,91:13069224,7676355
x1,91:13761280,7676355
x1,91:14218064,7676355
g1,91:14381904,7676355
x1,91:16238510,7676355
g1,91:16402350,7676355
x1,91:16912213,7676355
g1,91:17076053,7676355
x1,91:17403733,7676355
x1,91:18989028,7676355
g1,91:19152868,7676355
x1,91:22028545,7676355
g1,91:22192385,7676355
x1,91:22992569,7676355
g1,91:23156409,7676355
x1,91:24430407,7676355
g1,91:24594247,7676355
x1,91:25104110,7676355
g1,91:25267950,7676355
x1,91:25486182,7676355
(1,91:25486182,7676355:655360,446948,14416
x1,91:26141542,7676355
)
x1,91:26305382,7676355
g1,91:26469222,7676355
(1,91:26469222,7676355:655360,446948,9168
x1,91:27124582,7676355
)
x1,91:27288422,7676355
g1,91:27452262,7676355
(1,91:27452262,7676355:655360,446948,9168
x1,91:28107622,7676355
)
x1,91:28271462,7676355
g1,91:28435302,7676355
(1,91:28435302,7676355:655360,446948,9168
x1,91:29090662,7676355
)
x1,91:29472734,7676355
k1,92:35596738,7676355:6124004
g1,92:35596738,7676355
)
(1,95:4661699,8856003:30935039,446948,141880
h1,94:4661699,8856003:983040,0,0
x1,94:6117907,8856003
x1,94:7646841,8856003
k1,94:7801099,8856003:154258
x1,94:8419755,8856003
x1,94:9111801,8856003
x1,94:9693753,8856003
x1,94:10968407,8856003
k1,94:11122665,8856003:154258
x1,94:11668577,8856003
k1,94:11822836,8856003:154259
x1,94:12405434,8856003
x1,94:12733114,8856003
x1,94:13057521,8856003
x1,94:14113296,8856003
k1,94:14267554,8856003:154258
x1,94:15687705,8856003
k1,94:15841963,8856003:154258
x1,94:17043882,8856003
k1,94:17198140,8856003:154258
x1,94:17708003,8856003
k1,94:17862262,8856003:154259
x1,94:19754917,8856003
k1,94:19909175,8856003:154258
x1,94:21000990,8856003
x1,94:21838533,8856003
x1,94:22821573,8856003
x1,94:22942821,8856003
k1,94:23098996,8856003:156175
x1,94:23426676,8856003
x1,94:23717652,8856003
x1,94:24028948,8856003
x1,94:24492283,8856003
x1,94:25766299,8856003
k1,94:25920557,8856003:154258
x1,94:26211533,8856003
k1,94:26365791,8856003:154258
x1,94:27203334,8856003
x1,94:27385517,8856003
x1,94:27567700,8856003
x1,94:27878996,8856003
x1,94:28153588,8856003
x1,94:29173314,8856003
k1,94:29327572,8856003:154258
x1,94:29837435,8856003
k1,94:29991694,8856003:154259
x1,94:30537606,8856003
x1,94:31593381,8856003
x1,94:32539699,8856003
k1,94:32693957,8856003:154258
x1,94:33640931,8856003
k1,94:33795189,8856003:154258
x1,94:34086165,8856003
x1,94:34668763,8856003
x1,94:35596738,8856003
k1,94:35596738,8856003:0
)
(1,95:4661699,10035651:30935039,446948,141880
x1,95:5680779,10035651
k1,94:5817671,10035651:136892
x1,94:7018943,10035651
x1,94:7783087,10035651
x1,94:9878253,10035651
k1,94:10015145,10035651:136892
x1,94:11435296,10035651
k1,94:11572188,10035651:136892
x1,94:12264244,10035651
x1,94:13029035,10035651
k1,94:13165927,10035651:136892
x1,94:13784583,10035651
x1,94:14099159,10035651
x1,94:14380311,10035651
k1,94:14517203,10035651:136892
x1,94:17501682,10035651
k1,94:17638574,10035651:136892
x1,94:18257230,10035651
x1,94:18949276,10035651
x1,94:19531228,10035651
x1,94:20805882,10035651
k1,94:20942774,10035651:136892
x1,94:21452637,10035651
k1,94:21589529,10035651:136892
x1,94:22718048,10035651
x1,94:23035904,10035651
k1,94:23172796,10035651:136892
x1,94:23791452,10035651
x1,94:24301315,10035651
x1,94:25210947,10035651
x1,94:26266722,10035651
k1,94:26403614,10035651:136892
x1,94:27568829,10035651
k1,94:27705721,10035651:136892
x1,94:28652057,10035651
k1,94:28788948,10035651:136891
x1,94:29298811,10035651
x1,94:30209099,10035651
x1,94:31501441,10035651
k1,94:31643723,10035651:142282
x1,94:32335769,10035651
x1,94:32620192,10035651
k1,94:32757084,10035651:136892
x1,94:33630676,10035651
x1,94:34577012,10035651
x1,94:35596738,10035651
k1,94:35596738,10035651:0
)
(1,95:4661699,11215299:30935039,446948,141880
x1,95:5207611,11215299
k1,94:5390340,11215299:182729
x1,94:5972292,11215299
x1,94:7446834,11215299
k1,94:7634286,11215299:187452
x1,94:8289646,11215299
x1,94:9562989,11215299
k1,94:9745718,11215299:182729
x1,94:10254926,11215299
x1,94:10836878,11215299
x1,94:11983741,11215299
k1,94:12171193,11215299:187452
x1,94:12972032,11215299
x1,94:14173286,11215299
k1,94:14356015,11215299:182729
x1,94:14646991,11215299
x1,94:14964847,11215299
x1,94:17039047,11215299
x1,94:17176678,11215299
k1,94:17364130,11215299:187452
x1,94:20021583,11215299
k1,94:20204312,11215299:182729
x1,94:20495288,11215299
x1,94:20813144,11215299
x1,94:21795511,11215299
x1,94:22979077,11215299
k1,94:23166528,11215299:187451
x1,94:24295047,11215299
k1,94:24477777,11215299:182730
x1,94:24987640,11215299
x1,94:25897928,11215299
x1,94:26626023,11215299
x1,94:26747271,11215299
k1,94:26934722,11215299:187451
x1,94:27917744,11215299
x1,94:28208720,11215299
x1,94:28390903,11215299
x1,94:28857518,11215299
x1,94:29724557,11215299
x1,94:30725940,11215299
k1,94:30913392,11215299:187452
x1,94:31841367,11215299
k1,94:32101195,11215299:259828
x1,94:32865995,11215299
k1,94:33048724,11215299:182729
x1,94:33667380,11215299
x1,94:33958356,11215299
x1,94:34759195,11215299
x1,94:35596738,11215299
k1,94:35596738,11215299:0
)
(1,95:4661699,12394947:30935039,446948,141880
x1,95:5462538,12394947
k1,94:5615172,12394947:152634
x1,94:6816426,12394947
k1,94:6969061,12394947:152635
x1,94:8097580,12394947
x1,94:9735962,12394947
k1,94:9888596,12394947:152634
x1,94:10435145,12394947
x1,94:10726121,12394947
x1,94:11235329,12394947
x1,94:12418240,12394947
k1,94:12573116,12394947:154876
x1,94:13337260,12394947
k1,94:13489895,12394947:152635
x1,94:14436231,12394947
x1,94:15855726,12394947
k1,94:16008360,12394947:152634
x1,94:16991382,12394947
k1,94:17144017,12394947:152635
x1,94:18235832,12394947
x1,94:18563512,12394947
x1,94:19255551,12394947
k1,94:19408185,12394947:152634
x1,94:20063545,12394947
k1,94:20216180,12394947:152635
x1,94:21017019,12394947
k1,94:21169653,12394947:152634
x1,94:21825004,12394947
x1,94:22146131,12394947
k1,94:22298766,12394947:152635
x1,94:23791006,12394947
k1,94:23943640,12394947:152634
x1,94:25363791,12394947
k1,94:25516426,12394947:152635
x1,94:26099024,12394947
x1,94:26426704,12394947
x1,94:26751111,12394947
x1,94:27806886,12394947
k1,94:27959520,12394947:152634
x1,94:28542127,12394947
x1,94:29161421,12394947
k1,94:29314056,12394947:152635
x1,94:30515975,12394947
k1,94:30668609,12394947:152634
x1,94:32707424,12394947
k1,94:32860059,12394947:152635
x1,94:33151035,12394947
k1,94:33303669,12394947:152634
x1,94:33849581,12394947
x1,94:34504923,12394947
x1,94:35596738,12394947
k1,94:35596738,12394947:0
)
(1,95:4661699,13574595:30935039,446948,141880
x1,95:5608682,13574595
x1,94:5896385,13574595
k1,94:6091162,13574595:194777
x1,94:7365160,13574595
k1,94:7559938,13574595:194778
x1,94:8397481,13574595
k1,94:8592258,13574595:194777
x1,94:9429801,13574595
k1,94:9624578,13574595:194777
x1,94:10243234,13574595
x1,94:12517969,13574595
k1,94:12813941,13574595:295972
x1,94:13833021,13574595
k1,94:14027798,13574595:194777
x1,94:15010838,13574595
x1,94:15702884,13574595
x1,94:16503068,13574595
k1,94:16697845,13574595:194777
x1,94:17899117,13574595
x1,94:18882139,13574595
k1,94:19076917,13574595:194778
x1,94:19514028,13574595
k1,94:19708805,13574595:194777
x1,94:20691828,13574595
k1,94:20886605,13574595:194777
x1,94:21724148,13574595
k1,94:21918926,13574595:194778
x1,94:22719765,13574595
k1,94:22914542,13574595:194777
x1,94:23569902,13574595
x1,94:24370741,13574595
x1,94:24771156,13574595
x1,94:26045154,13574595
k1,94:26239931,13574595:194777
x1,94:26895291,13574595
k1,94:27090068,13574595:194777
x1,94:27672676,13574595
x1,94:28510219,13574595
k1,94:28704997,13574595:194778
x1,94:30598317,13574595
k1,94:30793094,13574595:194777
x1,94:31411750,13574595
x1,94:33358814,13574595
k1,94:33654786,13574595:295972
x1,94:34673866,13574595
k1,94:34868643,13574595:194777
x1,94:35378506,13574595
x1,94:35596738,13574595
k1,95:35596738,13574595:0
)
(1,95:4661699,14754243:30935039,446948,141880
x1,95:5790218,14754243
x1,95:6627761,14754243
k1,94:6773962,14754243:146201
x1,94:7392618,14754243
x1,94:8411689,14754243
x1,94:8702665,14754243
x1,94:9648984,14754243
k1,94:9795185,14754243:146201
x1,94:10595369,14754243
k1,94:10741570,14754243:146201
x1,94:11578458,14754243
x1,94:12369482,14754243
k1,94:12515683,14754243:146201
x1,94:14007931,14754243
x1,94:14190114,14754243
x1,94:15464112,14754243
x1,94:15585360,14754243
k1,94:15735089,14754243:149729
x1,94:16244952,14754243
k1,94:16391153,14754243:146201
x1,94:16573336,14754243
x1,94:16901016,14754243
x1,94:17202487,14754243
x1,94:17738567,14754243
x1,94:18102933,14754243
x1,94:18430613,14754243
x1,94:19191475,14754243
k1,94:19337676,14754243:146201
x1,94:20138515,14754243
k1,94:20284716,14754243:146201
x1,94:21267748,14754243
x1,94:21777611,14754243
x1,94:22068587,14754243
x1,94:23088313,14754243
k1,94:23234514,14754243:146201
x1,94:23780426,14754243
k1,94:23926627,14754243:146201
x1,94:24254307,14754243
x1,94:24528899,14754243
x1,94:24929314,14754243
x1,94:25839602,14754243
k1,94:25985802,14754243:146200
x1,94:26859394,14754243
x1,94:28115697,14754243
k1,94:28312978,14754243:197281
x1,94:28713402,14754243
x1,94:28988657,14754243
k1,94:29134858,14754243:146201
x1,94:29317041,14754243
x1,94:29644721,14754243
x1,94:29946192,14754243
x1,94:30482272,14754243
x1,94:30846638,14754243
x1,94:31174318,14754243
x1,94:31935180,14754243
k1,94:32081381,14754243:146201
x1,94:32882220,14754243
k1,94:33028421,14754243:146201
x1,94:33356101,14754243
x1,94:34031108,14754243
x1,94:34322084,14754243
x1,94:35596738,14754243
k1,94:35596738,14754243:0
)
(1,95:4661699,15933891:30935039,446948,141880
x1,95:5171562,15933891
g1,94:5335402,15933891
x1,94:5990762,15933891
x1,94:6570097,15933891
x1,94:6752280,15933891
x1,94:7516415,15933891
g1,94:7680255,15933891
x1,94:8954271,15933891
x1,94:9318637,15933891
x1,94:10228907,15933891
g1,94:10392747,15933891
x1,94:11193586,15933891
g1,94:11357426,15933891
x1,94:13250081,15933891
g1,94:13413921,15933891
x1,94:14251464,15933891
x1,94:15925887,15933891
g1,94:16089727,15933891
x1,94:16708383,15933891
x1,94:17022959,15933891
x1,94:17304111,15933891
g1,94:17467951,15933891
x1,94:18705263,15933891
g1,94:18869103,15933891
x1,94:19997622,15933891
x1,94:21453166,15933891
g1,94:21617006,15933891
x1,94:22782220,15933891
g1,94:22946060,15933891
x1,94:23237036,15933891
x1,94:23554892,15933891
x1,94:24174186,15933891
x1,94:25011729,15933891
g1,94:25175569,15933891
x1,94:25722118,15933891
x1,94:26013094,15933891
x1,94:26522302,15933891
x1,94:27705213,15933891
k1,95:35596738,15933891:7891525
g1,95:35596738,15933891
)
(1,97:4661699,18293187:30935039,451540,9171
(1,97:4661699,18293187:819200,451540,9171
g1,97:4661699,18293187
x1,97:5153219,18293187
g1,97:5480899,18293187
)
x1,97:9593897,18293187
x1,97:9994321,18293187
x1,97:13109215,18293187
k1,97:35596738,18293187:22487523
g1,97:35596738,18293187
)
(1,100:4661699,20062659:30935039,446948,141880
h1,99:4661699,20062659:983040,0,0
x1,99:6263395,20062659
x1,99:6501946,20062659
k1,99:6644119,20062659:142173
x1,99:8573470,20062659
k1,99:8715643,20062659:142173
x1,99:10390066,20062659
x1,99:10511314,20062659
k1,99:10657820,20062659:146506
x1,99:11458668,20062659
k1,99:11600820,20062659:142152
x1,99:13893889,20062659
k1,99:14036062,20062659:142173
x1,99:14581974,20062659
k1,99:14724147,20062659:142173
x1,99:16144298,20062659
k1,99:16286471,20062659:142173
x1,99:17087301,20062659
x1,99:17414981,20062659
x1,99:18795163,20062659
k1,99:18937335,20062659:142172
x1,99:20139236,20062659
k1,99:20281409,20062659:142173
x1,99:21555425,20062659
x1,99:22757344,20062659
k1,99:22899517,20062659:142173
x1,99:23591573,20062659
x1,99:24048357,20062659
k1,99:24190530,20062659:142173
x1,99:24845890,20062659
k1,99:24988063,20062659:142173
x1,99:25279039,20062659
k1,99:25421212,20062659:142173
x1,99:28005913,20062659
k1,99:28148086,20062659:142173
x1,99:29095069,20062659
x1,99:29382772,20062659
k1,99:29524945,20062659:142173
x1,99:30962783,20062659
k1,99:31158721,20062659:195938
x1,99:32177801,20062659
k1,99:32319974,20062659:142173
x1,99:35596738,20062659
k1,99:35596738,20062659:0
)
(1,100:4661699,21242307:30935039,446948,141880
x1,100:5207611,21242307
k1,99:5346249,21242307:138638
x1,99:7530535,21242307
k1,99:7669174,21242307:138639
x1,99:8615510,21242307
k1,99:8754148,21242307:138638
x1,99:11410938,21242307
k1,99:11549577,21242307:138639
x1,99:12350416,21242307
k1,99:12489054,21242307:138638
x1,99:13436037,21242307
x1,99:13723740,21242307
k1,99:13862378,21242307:138638
x1,99:15136376,21242307
k1,99:15275015,21242307:138639
x1,99:18460029,21242307
k1,99:18654789,21242307:194760
x1,99:19746613,21242307
k1,99:19885251,21242307:138638
x1,99:20395114,21242307
k1,99:20533752,21242307:138638
x1,99:22535190,21242307
x1,99:24937707,21242307
k1,99:25076346,21242307:138639
x1,99:26241561,21242307
k1,99:26380199,21242307:138638
x1,99:26926111,21242307
k1,99:27064749,21242307:138638
x1,99:27355725,21242307
k1,99:27494364,21242307:138639
x1,99:28441347,21242307
x1,99:28729050,21242307
k1,99:28867688,21242307:138638
x1,99:30305526,21242307
k1,99:30449205,21242307:143679
x1,99:31795301,21242307
k1,99:31933939,21242307:138638
x1,99:32916961,21242307
k1,99:33055600,21242307:138639
x1,99:33492711,21242307
k1,99:33631349,21242307:138638
x1,99:35596738,21242307
k1,99:35596738,21242307:0
)
(1,100:4661699,22421955:30935039,446948,141880
x1,100:5171562,22421955
k1,99:5355872,22421955:184310
x1,99:6629870,22421955
k1,99:6814180,22421955:184310
x1,99:7251291,22421955
k1,99:7435601,22421955:184310
x1,99:9473752,22421955
k1,99:9658063,22421955:184311
x1,99:11167999,22421955
k1,99:11432569,22421955:264570
x1,99:12451649,22421955
k1,99:12635959,22421955:184310
x1,99:13909957,22421955
k1,99:14094267,22421955:184310
x1,99:14567426,22421955
k1,99:14751737,22421955:184311
x1,99:17590710,22421955
k1,99:17775020,22421955:184310
x1,99:18284883,22421955
k1,99:18469193,22421955:184310
$1,99:18469193,22421955
x1,99:19165060,22421955
$1,99:19188573,22421955
k1,99:19372883,22421955:184310
x1,99:21702656,22421955
k1,99:21886966,22421955:184310
x1,99:22833302,22421955
k1,99:23017612,22421955:184310
x1,99:24547201,22421955
k1,99:24731512,22421955:184311
x1,99:26441983,22421955
k1,99:26626293,22421955:184310
x1,99:27791507,22421955
k1,99:27975817,22421955:184310
x1,99:28776656,22421955
k1,99:28960966,22421955:184310
$1,99:28960966,22421955
x1,99:29265741,22421955
$1,99:29294564,22421955
k1,99:29478874,22421955:184310
x1,99:31972487,22421955
k1,99:32237058,22421955:264571
x1,99:33875449,22421955
k1,99:34059759,22421955:184310
x1,99:34860598,22421955
k1,99:35044908,22421955:184310
$1,99:35044908,22421955
x1,99:35349683,22421955
$1,99:35378506,22421955
x1,99:35596738,22421955
k1,100:35596738,22421955:0
)
(1,100:4661699,23601603:30935039,447828,141880
x1,100:6991472,23601603
k1,99:7196525,23601603:205053
x1,99:7997364,23601603
k1,99:8202417,23601603:205053
x1,99:9404336,23601603
k1,99:9609389,23601603:205053
x1,99:11101619,23601603
k1,99:11306673,23601603:205054
x1,99:12471887,23601603
k1,99:12676940,23601603:205053
$1,99:12676940,23601603
x1,99:13150256,23601603
$1,99:13150256,23601603
k1,99:13355309,23601603:205053
x1,99:15320716,23601603
k1,99:15525769,23601603:205053
x1,99:15853449,23601603
x1,99:17627486,23601603
x1,99:17748734,23601603
k1,99:18075533,23601603:326799
x1,99:19094613,23601603
k1,99:19299667,23601603:205054
x1,99:19627347,23601603
x1,99:21401384,23601603
k1,99:21606437,23601603:205053
x1,99:22152349,23601603
k1,99:22357402,23601603:205053
x1,99:24432248,23601603
k1,99:24637301,23601603:205053
x1,99:25329357,23601603
x1,99:25786141,23601603
k1,99:25991194,23601603:205053
x1,99:26428305,23601603
k1,99:26633358,23601603:205053
x1,99:28090195,23601603
x1,99:28401491,23601603
x1,99:28846483,23601603
k1,99:29061839,23601603:215356
x1,99:29862678,23601603
k1,99:30067732,23601603:205054
x1,99:31887652,23601603
k1,99:32092705,23601603:205053
x1,99:33403425,23601603
k1,99:33608478,23601603:205053
x1,99:34954574,23601603
k1,99:35159627,23601603:205053
x1,99:35596738,23601603
k1,99:35596738,23601603:0
)
(1,100:4661699,24781251:30935039,446948,141880
x1,100:5280355,24781251
x1,99:5598211,24781251
x1,99:6250280,24781251
x1,99:6561576,24781251
x1,99:7006568,24781251
k1,99:7218976,24781251:212408
x1,99:8201998,24781251
k1,99:8404693,24781251:202695
x1,99:10698410,24781251
k1,99:10901104,24781251:202694
x1,99:11192080,24781251
k1,99:11394775,24781251:202695
x1,99:12013431,24781251
x1,99:12331287,24781251
x1,99:12983356,24781251
x1,99:13294652,24781251
x1,99:13575804,24781251
k1,99:13778499,24781251:202695
x1,99:14069475,24781251
x1,99:15253690,24781251
k1,99:15456384,24781251:202694
x1,99:16111744,24781251
k1,99:16314439,24781251:202695
x1,99:18971247,24781251
k1,99:19173941,24781251:202694
x1,99:19501621,24781251
x1,99:21275658,24781251
k1,99:21478353,24781251:202695
x1,99:22024265,24781251
k1,99:22226960,24781251:202695
x1,99:23592719,24781251
k1,99:23912443,24781251:319724
x1,99:25150402,24781251
k1,99:25353096,24781251:202694
x1,99:27573413,24781251
k1,99:27776108,24781251:202695
x1,99:28722444,24781251
k1,99:28925138,24781251:202694
x1,99:30127057,24781251
k1,99:30329752,24781251:202695
x1,99:31603104,24781251
k1,99:31805799,24781251:202695
x1,99:34062830,24781251
k1,99:34265524,24781251:202694
x1,99:34775387,24781251
k1,99:34978082,24781251:202695
x1,99:35596738,24781251
k1,99:35596738,24781251:0
)
(1,100:4661699,25960899:30935039,446948,141880
x1,100:6354465,25960899
k1,99:6547026,25960899:192561
x1,99:7566106,25960899
k1,99:7698149,25960899:132043
x1,99:8900068,25960899
k1,99:9032110,25960899:132042
x1,99:9469221,25960899
k1,99:9601263,25960899:132042
x1,99:13569411,25960899
k1,99:13701454,25960899:132043
x1,99:13865294,25960899
k1,99:14003695,25960899:138401
x1,99:16368862,25960899
k1,99:16500905,25960899:132043
x1,99:17301744,25960899
k1,99:17433786,25960899:132042
x1,99:18526257,25960899
k1,99:18658299,25960899:132042
x1,99:20878616,25960899
k1,99:21010659,25960899:132043
x1,99:22903969,25960899
k1,99:23036011,25960899:132042
x1,99:23473122,25960899
k1,99:23605164,25960899:132042
x1,99:25789450,25960899
k1,99:25921492,25960899:132042
x1,99:26867828,25960899
k1,99:26999871,25960899:132043
x1,99:29183510,25960899
k1,99:29315552,25960899:132042
x1,99:30116391,25960899
k1,99:30248433,25960899:132042
x1,99:31340904,25960899
k1,99:31472947,25960899:132043
x1,99:33693264,25960899
k1,99:33825306,25960899:132042
x1,99:34953170,25960899
x1,99:35596738,25960899
k1,99:35596738,25960899:0
)
(1,100:4661699,27140547:30935039,446948,141880
x1,100:5098810,27140547
k1,99:5276423,27140547:177613
x1,99:6113311,27140547
x1,99:6424607,27140547
x1,99:7379462,27140547
k1,99:7623942,27140547:244480
x1,99:8097110,27140547
x1,99:9650955,27140547
k1,99:9828568,27140547:177613
x1,99:11866710,27140547
k1,99:12044323,27140547:177613
x1,99:12590235,27140547
k1,99:12767848,27140547:177613
x1,99:14187999,27140547
k1,99:14365612,27140547:177613
x1,99:16585929,27140547
k1,99:16763543,27140547:177614
x1,99:17637127,27140547
k1,99:17814740,27140547:177613
x1,99:18870507,27140547
k1,99:19048120,27140547:177613
x1,99:20285432,27140547
k1,99:20463045,27140547:177613
x1,99:21482771,27140547
k1,99:21660384,27140547:177613
x1,99:23862375,27140547
k1,99:24106855,27140547:244480
x1,99:26036214,27140547
x1,99:26173845,27140547
k1,99:26354901,27140547:181056
x1,99:27373981,27140547
k1,99:27551594,27140547:177613
x1,99:28825592,27140547
k1,99:29003206,27140547:177614
x1,99:29621862,27140547
x1,99:30773981,27140547
k1,99:30951594,27140547:177613
x1,99:33317408,27140547
k1,99:33495021,27140547:177613
x1,99:33822701,27140547
x1,99:35596738,27140547
k1,99:35596738,27140547:0
)
(1,100:4661699,28320195:30935039,447828,141880
x1,100:5109164,28320195
(1,99:5109164,28418498:424241,197518,0
x1,99:5488293,28418498
)
$1,99:5533405,28320195
k1,99:5672886,28320195:139481
x1,99:7129085,28320195
k1,99:7268566,28320195:139481
x1,99:7814478,28320195
x1,99:9034085,28320195
k1,99:9229125,28320195:195040
x1,99:10320949,28320195
k1,99:10460430,28320195:139481
x1,99:10970293,28320195
k1,99:11109774,28320195:139481
x1,99:11910604,28320195
x1,99:12238284,28320195
x1,99:13618466,28320195
k1,99:13757947,28320195:139481
x1,99:15031963,28320195
x1,99:16233882,28320195
k1,99:16373363,28320195:139481
x1,99:16810474,28320195
k1,99:16949955,28320195:139481
x1,99:19788946,28320195
k1,99:19928426,28320195:139480
x1,99:20219402,28320195
k1,99:20358883,28320195:139481
x1,99:21887809,28320195
k1,99:22027290,28320195:139481
x1,99:24229927,28320195
k1,99:24374280,28320195:144353
x1,99:26739447,28320195
k1,99:26878928,28320195:139481
x1,99:28152944,28320195
k1,99:28292424,28320195:139480
x1,99:29311487,28320195
k1,99:29450968,28320195:139481
x1,99:31671285,28320195
k1,99:31810766,28320195:139481
x1,99:35596738,28320195
k1,99:35596738,28320195:0
)
(1,100:4661699,29499843:30935039,447828,141880
x1,100:5098810,29499843
k1,99:5267166,29499843:168356
x1,99:7433117,29499843
k1,99:7649827,29499843:216710
x1,99:8777691,29499843
k1,99:8946047,29499843:168356
x1,99:9273727,29499843
x1,99:11047764,29499843
k1,99:11216121,29499843:168357
x1,99:11653232,29499843
k1,99:11821588,29499843:168356
x1,99:14078619,29499843
k1,99:14246976,29499843:168357
x1,99:14720135,29499843
k1,99:14888491,29499843:168356
x1,99:17000032,29499843
k1,99:17168389,29499843:168357
x1,99:19224229,29499843
k1,99:19440938,29499843:216709
$1,99:19440938,29499843
x1,99:19823914,29499843
(1,99:19823914,29598146:424241,197518,0
x1,99:20203043,29598146
)
$1,99:20248155,29499843
k1,99:20416512,29499843:168357
x1,99:21362848,29499843
k1,99:21531204,29499843:168356
$1,99:21531204,29499843
x1,99:21914180,29499843
(1,99:21914180,29598146:555237,197518,0
x1,99:22436649,29598146
)
$1,99:22469417,29499843
k1,99:22637774,29499843:168357
x1,99:23437958,29499843
k1,99:23606314,29499843:168356
x1,99:24407153,29499843
k1,99:24575510,29499843:168357
x1,99:25048678,29499843
x1,99:25697467,29499843
k1,99:25865823,29499843:168356
x1,99:26812159,29499843
k1,99:26980516,29499843:168357
x1,99:29092057,29499843
k1,99:29260413,29499843:168356
x1,99:32554210,29499843
k1,99:32770920,29499843:216710
x1,99:33790000,29499843
k1,99:33958356,29499843:168356
x1,99:35596738,29499843
k1,99:35596738,29499843:0
)
(1,100:4661699,30679491:30935039,446948,141880
x1,100:5098810,30679491
g1,99:5262650,30679491
x1,99:5845258,30679491
x1,99:7549176,30679491
g1,99:7713016,30679491
x1,99:8222879,30679491
g1,99:8386719,30679491
x1,99:9916318,30679491
k1,100:35596738,30679491:25680420
g1,100:35596738,30679491
)
[1,105:4661699,45882042:30935039,14208703,0
[1,105:4661699,45882042:30935039,14208703,0
(1,104:4661699,44145339:30935039,12472000,0
k1,104:7321737,44145339:2660038
h1,103:7321737,44145339:0,0,0
(1,103:7321737,44145339:25614963,12472000,0
(1,103:7321737,44145339:25614963,12472000,0
(1,103:7321737,44145339:25615026,12472031,0
(1,103:7321737,44145339:25615026,12472031,0
(1,103:7321737,44145339:0,12472031,0
(1,103:7321737,44145339:0,31180554,0
(1,103:7321737,44145339:64038543,31180554,0
)
k1,103:7321737,44145339:-64038543
)
)
g1,103:32936763,44145339
)
)
)
)
g1,104:32936700,44145339
k1,104:35596738,44145339:2660038
)
(1,104:4661699,45557636:30935039,756937,324406
h1,104:4661699,45557636:0,0,0
g1,104:4661699,45557636
[1,104:4661699,45557636:30935039,756937,324406
(1,104:4661699,45557636:30935039,756937,324406
k1,104:17424898,45557636:12763199
h1,104:17424898,45557636:0,0,0
x1,104:18833972,45557636
x1,104:19085237,45557636
g1,104:19232693,45557636
x1,104:19724014,45557636
g1,104:19906858,45557636
r1,104:19906858,45557636:0,1081343,324406
g1,104:19906858,45557636
(1,104:19906858,45557636:0,0,0
(1,104:19906858,44476292:0,0,0
)
)
x1,104:20726116,45557636
x1,104:21146069,45557636
g1,104:21293525,45557636
x1,104:22833539,45557636
r1,104:22833539,45557636:0,324406,324406
g1,104:22833539,45557636
k1,104:35596738,45557636:12763199
)
]
g1,104:35596738,45557636
g1,104:35596738,45557636
)
]
]
]
(1,108:4661699,49403534:30935039,446948,9168
(1,108:4661699,49403534:30935039,446948,9168
k1,108:19965379,49403534:15303680
x1,108:20293059,49403534
k1,108:35596738,49403534:15303679
)
)
]
]
]
!26981
}3
!10
{4
[1,135:4736286,49403534:30860452,44667248,0
[1,135:4736286,4736286:0,0,0
(1,135:4736286,2171086:0,0,0
k1,135:4736286,2171086:140368
)
]
[1,135:4736286,49403534:30860452,44667248,0
h1,135:4736286,4736286:0,0,0
[1,135:4661699,49403534:30935039,47166667,0
[1,135:4661699,3023299:30935039,786432,0
(1,135:4661699,3023299:30935039,0,0
h1,135:4661699,3023299:30935039,0,0
)
]
[1,135:4661699,47437454:30935039,42775755,0
(1,107:4661699,5317059:30935039,446948,141880
h1,106:4661699,5317059:983040,0,0
x1,106:8848761,5317059
k1,106:9045097,5317059:196336
x1,106:9845936,5317059
k1,106:10042272,5317059:196336
x1,106:11243526,5317059
k1,106:11439862,5317059:196336
x1,106:14334555,5317059
k1,106:14539015,5317059:204460
x1,106:15339854,5317059
k1,106:15536191,5317059:196337
x1,106:17574343,5317059
x1,106:18868661,5317059
k1,106:19064997,5317059:196336
x1,106:19610909,5317059
k1,106:19807245,5317059:196336
x1,106:22793033,5317059
k1,106:22989369,5317059:196336
x1,106:23935705,5317059
k1,106:24132041,5317059:196336
x1,106:27261998,5317059
k1,106:27458334,5317059:196336
x1,106:29970300,5317059
k1,106:30166637,5317059:196337
x1,106:31076269,5317059
k1,106:31272605,5317059:196336
x1,106:31891261,5317059
k1,106:32087597,5317059:196336
x1,106:34854498,5317059
k1,106:35050834,5317059:196336
x1,106:35596738,5317059
k1,106:35596738,5317059:0
)
(1,107:4661699,6496707:30935039,446948,102232
x1,107:4879931,6496707
(1,106:4879931,6496707:655360,446948,9168
x1,106:5535291,6496707
)
x1,106:5699131,6496707
g1,106:5862971,6496707
(1,106:5862971,6496707:655360,446948,9168
x1,106:6518331,6496707
)
x1,106:6918746,6496707
k1,107:35596738,6496707:28677992
g1,107:35596738,6496707
)
(1,108:4661699,7676355:30935039,0,0
h1,108:4661699,7676355:983040,0,0
k1,108:35596738,7676355:29951999
g1,108:35596738,7676355
)
(1,115:4661699,9430901:30935039,898467,576976
k1,115:4661699,9430901:0
(1,115:4661699,9430901:26363703,898467,576976
(1,115:4661699,9430901:0,825750,353898
[1,115:4661699,9430901:0,825750,353898
(1,51:4661699,9430901:0,825750,353898
r1,115:4661699,9430901:0,1179648,353898
)
]
)
(1,115:16820268,9430901:6617900,898467,576976
$1,115:16820268,9430901
(1,115:16820268,9430901:6617900,898467,576976
(1,115:16820268,9430901:1210796,898467,449545
(1,115:16820268,9430901:1210796,898467,449545
h1,115:16820268,9430901:78643,0,0
[1,115:16898911,9430901:1053510,898467,449545
(1,115:16898911,8987545:1053510,455111,98303
x1,115:17246844,8987545
x1,115:17658418,8987545
(1,115:17658418,9085848:294003,295640,0
x1,115:17919653,9085848
)
)
(1,115:16898911,9880445:1053510,455111,0
k1,115:17046218,9880445:147307
x1,115:17394151,9880445
x1,115:17805115,9880445
k1,115:17952421,9880445:147306
)
]
h1,115:17952421,9430901:78643,0,0
)
)
g1,115:18176696,9430901
x1,115:18686422,9430901
g1,115:18832054,9430901
(1,115:18832054,9430901:1210796,898467,576976
(1,115:18832054,9430901:1210796,898467,576976
h1,115:18832054,9430901:78643,0,0
[1,115:18910697,9430901:1053510,898467,576976
(1,115:18910697,8987545:1053510,455111,98303
x1,115:19258630,8987545
x1,115:19670204,8987545
(1,115:19670204,9085848:294003,295640,0
x1,115:19931439,9085848
)
)
(1,115:18910697,9880445:1053510,455111,127431
k1,115:19072870,9880445:162173
x1,115:19420803,9880445
x1,115:19778522,9880445
k1,115:19964207,9880445:162172
)
]
h1,115:19964207,9430901:78643,0,0
)
)
g1,115:20188482,9430901
x1,115:20698208,9430901
g1,115:20843840,9430901
(1,115:20843840,9430901:1210796,898467,449545
(1,115:20843840,9430901:1210796,898467,449545
h1,115:20843840,9430901:78643,0,0
[1,115:20922483,9430901:1053510,898467,449545
(1,115:20922483,8987545:1053510,455111,98303
x1,115:21270416,8987545
x1,115:21681990,8987545
(1,115:21681990,9085848:294003,295640,0
x1,115:21943225,9085848
)
)
(1,115:20922483,9880445:1053510,455111,0
k1,115:21090269,9880445:167786
x1,115:21438202,9880445
x1,115:21779385,9880445
k1,115:21975993,9880445:167785
)
]
h1,115:21975993,9430901:78643,0,0
)
)
g1,115:22236676,9430901
x1,115:22746402,9430901
g1,115:22928442,9430901
x1,115:23438168,9430901
)
$1,115:23438168,9430901
)
k1,115:31025402,9430901:7587234
)
k1,115:35596738,9430901:4571336
(1,115:35596738,9430901:0,898467,576976
(1,115:35596738,9430901:0,825750,353898
k1,115:34832594,9430901:-764144
(1,115:34832594,9430901:764144,825750,353898
(1,115:34832594,9430901:0,825750,353898
[1,115:34832594,9430901:0,825750,353898
(1,51:34832594,9430901:0,825750,353898
r1,115:34832594,9430901:0,1179648,353898
)
]
)
(1,115:34832594,9430901:0,0,0
(1,115:34832594,8054645:0,0,0
)
)
(1,115:34832594,9430901:764144,446948,116320
x1,115:35378506,9430901
x1,115:35596738,9430901
)
)
)
)
k1,115:35596738,9430901:0
)
(1,115:4661699,11246842:30935039,976821,576976
k1,115:4661699,11246842:0
(1,115:4661699,11246842:26363703,976821,576976
(1,115:4661699,11246842:0,825750,353898
[1,115:4661699,11246842:0,825750,353898
(1,51:4661699,11246842:0,825750,353898
r1,115:4661699,11246842:0,1179648,353898
)
]
)
(1,115:9538898,11246842:21180641,976821,576976
$1,115:9538898,11246842
(1,115:9538898,11246842:21180641,976821,576976
x1,115:10121442,11246842
g1,115:10267074,11246842
x1,115:10776800,11246842
g1,115:10922432,11246842
x1,115:11395748,11246842
(1,115:11395748,11345145:305586,318577,0
x1,115:11668566,11345145
)
x1,115:12295028,11246842
(1,115:12295028,11345145:1350619,318577,89201
x1,115:12604572,11345145
x1,115:13561451,11345145
)
x1,115:14275676,11246842
(1,115:14275676,11345145:294003,295640,0
x1,115:14536911,11345145
)
(1,115:14569679,11246842:1210796,898467,449545
(1,115:14569679,11246842:1210796,898467,449545
h1,115:14569679,11246842:78643,0,0
[1,115:14648322,11246842:1053510,898467,449545
(1,115:14648322,10803486:1053510,455111,98303
x1,115:14996255,10803486
x1,115:15407829,10803486
(1,115:15407829,10901789:294003,295640,0
x1,115:15669064,10901789
)
)
(1,115:14648322,11696386:1053510,455111,0
k1,115:14795629,11696386:147307
x1,115:15143562,11696386
x1,115:15554526,11696386
k1,115:15701832,11696386:147306
)
]
h1,115:15701832,11246842:78643,0,0
)
)
g1,115:15926107,11246842
x1,115:16435833,11246842
g1,115:16581465,11246842
x1,115:16956631,11246842
(1,115:16956631,11345145:294003,295640,0
x1,115:17217866,11345145
)
(1,115:17250634,11246842:1210796,898467,576976
(1,115:17250634,11246842:1210796,898467,576976
h1,115:17250634,11246842:78643,0,0
[1,115:17329277,11246842:1053510,898467,576976
(1,115:17329277,10803486:1053510,455111,98303
x1,115:17677210,10803486
x1,115:18088784,10803486
(1,115:18088784,10901789:294003,295640,0
x1,115:18350019,10901789
)
)
(1,115:17329277,11696386:1053510,455111,127431
k1,115:17491450,11696386:162173
x1,115:17839383,11696386
x1,115:18197102,11696386
k1,115:18382787,11696386:162172
)
]
h1,115:18382787,11246842:78643,0,0
)
)
g1,115:18607062,11246842
x1,115:19116788,11246842
g1,115:19262420,11246842
x1,115:19637586,11246842
(1,115:19637586,11345145:294003,295640,0
x1,115:19898821,11345145
)
(1,115:19931589,11246842:1210796,898467,449545
(1,115:19931589,11246842:1210796,898467,449545
h1,115:19931589,11246842:78643,0,0
[1,115:20010232,11246842:1053510,898467,449545
(1,115:20010232,10803486:1053510,455111,98303
x1,115:20358165,10803486
x1,115:20769739,10803486
(1,115:20769739,10901789:294003,295640,0
x1,115:21030974,10901789
)
)
(1,115:20010232,11696386:1053510,455111,0
k1,115:20178018,11696386:167786
x1,115:20525951,11696386
x1,115:20867134,11696386
k1,115:21063742,11696386:167785
)
]
h1,115:21063742,11246842:78643,0,0
)
)
g1,115:21288017,11246842
x1,115:21797743,11246842
g1,115:21943375,11246842
x1,115:23119538,11246842
(1,115:23119538,11345145:294003,295640,0
x1,115:23380773,11345145
)
x1,115:23668404,11246842
g1,115:23850444,11246842
x1,115:24360170,11246842
g1,115:24542210,11246842
x1,115:25124754,11246842
g1,115:25270386,11246842
x1,115:25780112,11246842
g1,115:25925744,11246842
x1,115:26399060,11246842
(1,115:26399060,11345145:305586,318577,0
x1,115:26671878,11345145
)
x1,115:27354395,11246842
(1,115:27354395,11345145:1350619,318577,89201
x1,115:27663939,11345145
x1,115:28620818,11345145
)
(1,115:28705014,11246842:1504799,976821,449545
(1,115:28705014,11246842:1504799,976821,449545
h1,115:28705014,11246842:78643,0,0
[1,115:28783657,11246842:1347513,976821,449545
(1,115:28783657,10803486:1347513,533465,98303
x1,115:29131590,10803486
(1,115:29167998,10565661:294003,295640,0
x1,115:29429233,10565661
)
x1,115:29837167,10803486
(1,115:29837167,10901789:294003,295640,0
x1,115:30098402,10901789
)
)
(1,115:28783657,11696386:1347513,484966,0
k1,115:28951443,11696386:167786
x1,115:29299376,11696386
x1,115:29640559,11696386
(1,115:29669382,11507060:294003,295640,0
x1,115:29930617,11507060
)
k1,115:30131170,11696386:167785
)
]
h1,115:30131170,11246842:78643,0,0
)
)
x1,115:30719539,11246842
)
$1,115:30719539,11246842
)
k1,115:31025402,11246842:305863
)
k1,115:35596738,11246842:4571336
(1,115:35596738,11246842:0,976821,576976
(1,115:35596738,11246842:0,825750,353898
g1,115:35596738,11246842
(1,115:35596738,11246842:0,825750,353898
(1,115:35596738,11246842:0,825750,353898
[1,115:35596738,11246842:0,825750,353898
(1,51:35596738,11246842:0,825750,353898
r1,115:35596738,11246842:0,1179648,353898
)
]
)
)
)
)
k1,115:35596738,11246842:0
)
(1,115:4661699,13626071:30935039,1540109,1241187
k1,115:4661699,13626071:0
(1,115:4661699,13626071:26363703,1540109,1241187
(1,115:4661699,13626071:0,825750,353898
[1,115:4661699,13626071:0,825750,353898
(1,51:4661699,13626071:0,825750,353898
r1,115:4661699,13626071:0,1179648,353898
)
]
)
(1,115:9233035,13626071:21792367,1540109,1241187
$1,115:9233035,13626071
(1,115:9233035,13626071:21792367,1540109,1241187
x1,115:9815579,13626071
g1,115:9961211,13626071
x1,115:10470937,13626071
g1,115:10616569,13626071
x1,115:11089885,13626071
(1,115:11089885,13724374:305586,318577,0
x1,115:11362703,13724374
)
x1,115:12045220,13626071
(1,115:12045220,13724374:1350619,318577,89201
x1,115:12354764,13724374
x1,115:13311643,13724374
)
(1,115:13395839,13626071:875225,898467,449545
(1,115:13395839,13626071:875225,898467,449545
h1,115:13395839,13626071:78643,0,0
[1,115:13474482,13626071:717939,898467,449545
(1,115:13474482,13182715:717939,455111,0
k1,115:13641281,13182715:166799
x1,115:13989214,13182715
k1,115:14192421,13182715:166799
)
(1,115:13474482,14075615:717939,455111,0
x1,115:13822415,14075615
x1,115:14163598,14075615
)
]
h1,115:14192421,13626071:78643,0,0
)
)
g1,115:14380288,13626071
(1,115:14380288,13626071:6482730,1540109,1241187
[1,115:14380288,12112175:436908,26213,2726325
(1,115:14380288,12112175:436908,26213,1153446
x1,115:14817196,12112175
)
(1,115:14380288,13265621:436908,0,393220
x1,115:14817196,13265621
)
(1,115:14380288,13685054:436908,26213,1153446
x1,115:14817196,13685054
)
]
(1,115:14817196,13626071:4398118,865699,1241187
(1,115:14817196,13626071:4398118,865699,1241187
h1,115:14817196,13626071:78643,0,0
[1,115:14895839,13626071:4240832,865699,1241187
(1,115:14895839,13182715:4240832,422343,0
k1,115:16852415,13182715:1956576
x1,115:17180096,13182715
k1,115:19136671,13182715:1956575
)
(1,115:14895839,14441267:4240832,887291,425990
x1,115:15223520,14441267
g1,115:15369152,14441267
x1,115:15878878,14441267
g1,115:16024510,14441267
(1,115:16024510,14441267:2067851,753669,425990
(1,115:16024510,13713811:391396,26213,1153446
x1,115:16415906,13713811
)
(1,115:16415906,14441267:1285059,587273,386946
(1,115:16415906,14441267:1285059,587273,386946
h1,115:16415906,14441267:78643,0,0
[1,115:16494549,14441267:1127773,587273,386946
(1,115:16494549,14172571:1127773,318577,65536
k1,115:16621575,14172571:127026
x1,115:16901445,14172571
x1,115:17239520,14172571
(1,115:17239520,14238107:255776,211171,0
x1,115:17462528,14238107
)
k1,115:17622322,14172571:127026
)
(1,115:16494549,14685931:1127773,369185,142281
x1,115:16736237,14685931
[1,115:16736237,14828212:308797,511466,0
(1,115:16789258,14527917:255776,211171,0
x1,115:17012266,14527917
)
(1,115:16736237,14828212:255776,211171,0
x1,115:16959245,14828212
)
]
x1,115:17324904,14685931
x1,115:17603511,14685931
)
]
h1,115:17622322,14441267:78643,0,0
)
)
(1,115:17700965,13713811:391396,26213,1153446
x1,115:18092361,13713811
)
)
(1,115:18092361,13849616:1044310,295640,54614
x1,115:19103903,13849616
)
)
]
h1,115:19136671,13626071:78643,0,0
)
)
(1,115:19215314,13626071:1210796,898467,449545
(1,115:19215314,13626071:1210796,898467,449545
h1,115:19215314,13626071:78643,0,0
[1,115:19293957,13626071:1053510,898467,449545
(1,115:19293957,13182715:1053510,455111,98303
x1,115:19641890,13182715
x1,115:20053464,13182715
(1,115:20053464,13281018:294003,295640,0
x1,115:20314699,13281018
)
)
(1,115:19293957,14075615:1053510,455111,0
k1,115:19461743,14075615:167786
x1,115:19809676,14075615
x1,115:20150859,14075615
k1,115:20347467,14075615:167785
)
]
h1,115:20347467,13626071:78643,0,0
)
)
[1,115:20426110,12112175:436908,26213,2726325
(1,115:20426110,12112175:436908,26213,1153446
x1,115:20863018,12112175
)
(1,115:20426110,13265621:436908,0,393220
x1,115:20863018,13265621
)
(1,115:20426110,13685054:436908,26213,1153446
x1,115:20863018,13685054
)
]
)
g1,115:21008650,13626071
x1,115:21518376,13626071
g1,115:21664008,13626071
x1,115:22220609,13626071
x1,115:23343524,13626071
(1,115:23343524,13724374:294003,295640,0
x1,115:23604759,13724374
)
x1,115:23967255,13626071
g1,115:24112887,13626071
x1,115:24622613,13626071
g1,115:24768245,13626071
x1,115:25143411,13626071
(1,115:25143411,13724374:294003,295640,0
x1,115:25404646,13724374
)
x1,115:25692277,13626071
g1,115:25837909,13626071
x1,115:26347635,13626071
g1,115:26493267,13626071
(1,115:26493267,13626071:2048050,891184,449545
(1,115:26493267,13626071:2048050,891184,449545
h1,115:26493267,13626071:78643,0,0
[1,115:26571910,13626071:1890764,891184,449545
(1,115:26571910,13182715:1890764,447828,127431
x1,115:26945483,13182715
x1,115:27238877,13182715
(1,115:27238877,13281018:294003,295640,0
x1,115:27500112,13281018
)
x1,115:28168671,13182715
(1,115:28168671,13281018:294003,295640,0
x1,115:28429906,13281018
)
)
(1,115:26571910,14075615:1890764,422343,0
k1,115:27353452,14075615:781542
x1,115:27681133,14075615
k1,115:28462674,14075615:781541
)
]
h1,115:28462674,13626071:78643,0,0
)
)
x1,115:28846470,13626071
(1,115:28846470,13355478:1996887,344064,114688
x1,115:29767339,13355478
x1,115:30052315,13355478
x1,115:30791778,13355478
)
x1,115:31025402,13626071
)
$1,115:31025402,13626071
)
g1,115:31025402,13626071
)
k1,115:35596738,13626071:4571336
(1,115:35596738,13626071:0,1540109,1241187
(1,115:35596738,13626071:0,825750,353898
k1,115:34832594,13626071:-764144
(1,115:34832594,13626071:764144,825750,353898
(1,115:34832594,13626071:0,825750,353898
[1,115:34832594,13626071:0,825750,353898
(1,51:34832594,13626071:0,825750,353898
r1,115:34832594,13626071:0,1179648,353898
)
]
)
(1,115:34832594,13626071:0,0,0
(1,115:34832594,12249815:0,0,0
)
)
(1,115:34832594,13626071:764144,446948,116320
x1,115:35378506,13626071
x1,115:35596738,13626071
)
)
)
)
k1,115:35596738,13626071:0
)
(1,115:4661699,16106223:30935039,976821,576976
k1,115:4661699,16106223:0
(1,115:4661699,16106223:26363703,976821,576976
(1,115:4661699,16106223:0,825750,353898
[1,115:4661699,16106223:0,825750,353898
(1,51:4661699,16106223:0,825750,353898
r1,115:4661699,16106223:0,1179648,353898
)
]
)
(1,115:9538898,16106223:21180641,976821,576976
$1,115:9538898,16106223
(1,115:9538898,16106223:21180641,976821,576976
x1,115:10121442,16106223
g1,115:10267074,16106223
x1,115:10776800,16106223
g1,115:10922432,16106223
x1,115:11395748,16106223
(1,115:11395748,16204526:305586,318577,0
x1,115:11668566,16204526
)
x1,115:12295028,16106223
(1,115:12295028,16204526:1350619,318577,89201
x1,115:12604572,16204526
x1,115:13561451,16204526
)
x1,115:14275676,16106223
(1,115:14275676,16204526:294003,295640,0
x1,115:14536911,16204526
)
(1,115:14569679,16106223:1210796,898467,449545
(1,115:14569679,16106223:1210796,898467,449545
h1,115:14569679,16106223:78643,0,0
[1,115:14648322,16106223:1053510,898467,449545
(1,115:14648322,15662867:1053510,455111,98303
x1,115:14996255,15662867
x1,115:15407829,15662867
(1,115:15407829,15761170:294003,295640,0
x1,115:15669064,15761170
)
)
(1,115:14648322,16555767:1053510,455111,0
k1,115:14795629,16555767:147307
x1,115:15143562,16555767
x1,115:15554526,16555767
k1,115:15701832,16555767:147306
)
]
h1,115:15701832,16106223:78643,0,0
)
)
g1,115:15926107,16106223
x1,115:16435833,16106223
g1,115:16581465,16106223
x1,115:16956631,16106223
(1,115:16956631,16204526:294003,295640,0
x1,115:17217866,16204526
)
(1,115:17250634,16106223:1210796,898467,576976
(1,115:17250634,16106223:1210796,898467,576976
h1,115:17250634,16106223:78643,0,0
[1,115:17329277,16106223:1053510,898467,576976
(1,115:17329277,15662867:1053510,455111,98303
x1,115:17677210,15662867
x1,115:18088784,15662867
(1,115:18088784,15761170:294003,295640,0
x1,115:18350019,15761170
)
)
(1,115:17329277,16555767:1053510,455111,127431
k1,115:17491450,16555767:162173
x1,115:17839383,16555767
x1,115:18197102,16555767
k1,115:18382787,16555767:162172
)
]
h1,115:18382787,16106223:78643,0,0
)
)
g1,115:18607062,16106223
x1,115:19116788,16106223
g1,115:19262420,16106223
x1,115:19637586,16106223
(1,115:19637586,16204526:294003,295640,0
x1,115:19898821,16204526
)
(1,115:19931589,16106223:1210796,898467,449545
(1,115:19931589,16106223:1210796,898467,449545
h1,115:19931589,16106223:78643,0,0
[1,115:20010232,16106223:1053510,898467,449545
(1,115:20010232,15662867:1053510,455111,98303
x1,115:20358165,15662867
x1,115:20769739,15662867
(1,115:20769739,15761170:294003,295640,0
x1,115:21030974,15761170
)
)
(1,115:20010232,16555767:1053510,455111,0
k1,115:20178018,16555767:167786
x1,115:20525951,16555767
x1,115:20867134,16555767
k1,115:21063742,16555767:167785
)
]
h1,115:21063742,16106223:78643,0,0
)
)
g1,115:21288017,16106223
x1,115:21797743,16106223
g1,115:21943375,16106223
x1,115:23119538,16106223
(1,115:23119538,16204526:294003,295640,0
x1,115:23380773,16204526
)
x1,115:23668404,16106223
g1,115:23850444,16106223
x1,115:24360170,16106223
g1,115:24542210,16106223
x1,115:25124754,16106223
g1,115:25270386,16106223
x1,115:25780112,16106223
g1,115:25925744,16106223
x1,115:26399060,16106223
(1,115:26399060,16204526:305586,318577,0
x1,115:26671878,16204526
)
x1,115:27354395,16106223
(1,115:27354395,16204526:1350619,318577,89201
x1,115:27663939,16204526
x1,115:28620818,16204526
)
(1,115:28705014,16106223:1504799,976821,449545
(1,115:28705014,16106223:1504799,976821,449545
h1,115:28705014,16106223:78643,0,0
[1,115:28783657,16106223:1347513,976821,449545
(1,115:28783657,15662867:1347513,533465,98303
x1,115:29131590,15662867
(1,115:29167998,15425042:294003,295640,0
x1,115:29429233,15425042
)
x1,115:29837167,15662867
(1,115:29837167,15761170:294003,295640,0
x1,115:30098402,15761170
)
)
(1,115:28783657,16555767:1347513,484966,0
k1,115:28951443,16555767:167786
x1,115:29299376,16555767
x1,115:29640559,16555767
(1,115:29669382,16366441:294003,295640,0
x1,115:29930617,16366441
)
k1,115:30131170,16555767:167785
)
]
h1,115:30131170,16106223:78643,0,0
)
)
x1,115:30719539,16106223
)
$1,115:30719539,16106223
)
k1,115:31025402,16106223:305863
)
k1,115:35596738,16106223:4571336
(1,115:35596738,16106223:0,976821,576976
(1,115:35596738,16106223:0,825750,353898
g1,115:35596738,16106223
(1,115:35596738,16106223:0,825750,353898
(1,115:35596738,16106223:0,825750,353898
[1,115:35596738,16106223:0,825750,353898
(1,51:35596738,16106223:0,825750,353898
r1,115:35596738,16106223:0,1179648,353898
)
]
)
)
)
)
k1,115:35596738,16106223:0
)
(1,115:4661699,18485452:30935039,1540109,1241187
k1,115:4661699,18485452:0
(1,115:4661699,18485452:26363703,1540109,1241187
(1,115:4661699,18485452:0,825750,353898
[1,115:4661699,18485452:0,825750,353898
(1,51:4661699,18485452:0,825750,353898
r1,115:4661699,18485452:0,1179648,353898
)
]
)
(1,115:11808575,18485452:16641287,1540109,1241187
$1,115:11808575,18485452
(1,115:11808575,18485452:16641287,1540109,1241187
x1,115:12391119,18485452
g1,115:12536751,18485452
x1,115:13046477,18485452
g1,115:13192109,18485452
x1,115:13665425,18485452
(1,115:13665425,18583755:305586,318577,0
x1,115:13938243,18583755
)
x1,115:14620760,18485452
(1,115:14620760,18583755:1350619,318577,89201
x1,115:14930304,18583755
x1,115:15887183,18583755
)
(1,115:15971379,18485452:875225,898467,449545
(1,115:15971379,18485452:875225,898467,449545
h1,115:15971379,18485452:78643,0,0
[1,115:16050022,18485452:717939,898467,449545
(1,115:16050022,18042096:717939,455111,0
k1,115:16216821,18042096:166799
x1,115:16564754,18042096
k1,115:16767961,18042096:166799
)
(1,115:16050022,18934996:717939,455111,0
x1,115:16397955,18934996
x1,115:16739138,18934996
)
]
h1,115:16767961,18485452:78643,0,0
)
)
g1,115:16955828,18485452
(1,115:16955828,18485452:6482730,1540109,1241187
[1,115:16955828,16971556:436908,26213,2726325
(1,115:16955828,16971556:436908,26213,1153446
x1,115:17392736,16971556
)
(1,115:16955828,18125002:436908,0,393220
x1,115:17392736,18125002
)
(1,115:16955828,18544435:436908,26213,1153446
x1,115:17392736,18544435
)
]
(1,115:17392736,18485452:4398118,865699,1241187
(1,115:17392736,18485452:4398118,865699,1241187
h1,115:17392736,18485452:78643,0,0
[1,115:17471379,18485452:4240832,865699,1241187
(1,115:17471379,18042096:4240832,422343,0
k1,115:19427955,18042096:1956576
x1,115:19755636,18042096
k1,115:21712211,18042096:1956575
)
(1,115:17471379,19300648:4240832,887291,425990
x1,115:17799060,19300648
g1,115:17944692,19300648
x1,115:18454418,19300648
g1,115:18600050,19300648
(1,115:18600050,19300648:2067851,753669,425990
(1,115:18600050,18573192:391396,26213,1153446
x1,115:18991446,18573192
)
(1,115:18991446,19300648:1285059,587273,386946
(1,115:18991446,19300648:1285059,587273,386946
h1,115:18991446,19300648:78643,0,0
[1,115:19070089,19300648:1127773,587273,386946
(1,115:19070089,19031952:1127773,318577,65536
k1,115:19197115,19031952:127026
x1,115:19476985,19031952
x1,115:19815060,19031952
(1,115:19815060,19097488:255776,211171,0
x1,115:20038068,19097488
)
k1,115:20197862,19031952:127026
)
(1,115:19070089,19545312:1127773,369185,142281
x1,115:19311777,19545312
[1,115:19311777,19687593:308797,511466,0
(1,115:19364798,19387298:255776,211171,0
x1,115:19587806,19387298
)
(1,115:19311777,19687593:255776,211171,0
x1,115:19534785,19687593
)
]
x1,115:19900444,19545312
x1,115:20179051,19545312
)
]
h1,115:20197862,19300648:78643,0,0
)
)
(1,115:20276505,18573192:391396,26213,1153446
x1,115:20667901,18573192
)
)
(1,115:20667901,18708997:1044310,295640,54614
x1,115:21679443,18708997
)
)
]
h1,115:21712211,18485452:78643,0,0
)
)
(1,115:21790854,18485452:1210796,898467,449545
(1,115:21790854,18485452:1210796,898467,449545
h1,115:21790854,18485452:78643,0,0
[1,115:21869497,18485452:1053510,898467,449545
(1,115:21869497,18042096:1053510,455111,98303
x1,115:22217430,18042096
x1,115:22629004,18042096
(1,115:22629004,18140399:294003,295640,0
x1,115:22890239,18140399
)
)
(1,115:21869497,18934996:1053510,455111,0
k1,115:22037283,18934996:167786
x1,115:22385216,18934996
x1,115:22726399,18934996
k1,115:22923007,18934996:167785
)
]
h1,115:22923007,18485452:78643,0,0
)
)
[1,115:23001650,16971556:436908,26213,2726325
(1,115:23001650,16971556:436908,26213,1153446
x1,115:23438558,16971556
)
(1,115:23001650,18125002:436908,0,393220
x1,115:23438558,18125002
)
(1,115:23001650,18544435:436908,26213,1153446
x1,115:23438558,18544435
)
]
)
g1,115:23584190,18485452
x1,115:24093916,18485452
g1,115:24239548,18485452
x1,115:24796149,18485452
x1,115:25919064,18485452
(1,115:25919064,18583755:294003,295640,0
x1,115:26180299,18583755
)
x1,115:26542795,18485452
g1,115:26688427,18485452
x1,115:27198153,18485452
g1,115:27343785,18485452
x1,115:27718951,18485452
(1,115:27718951,18583755:294003,295640,0
x1,115:27980186,18583755
)
x1,115:28449862,18485452
)
$1,115:28449862,18485452
)
k1,115:31025402,18485452:2575540
)
k1,115:35596738,18485452:4571336
(1,115:35596738,18485452:0,1540109,1241187
(1,115:35596738,18485452:0,825750,353898
k1,115:34832594,18485452:-764144
(1,115:34832594,18485452:764144,825750,353898
(1,115:34832594,18485452:0,825750,353898
[1,115:34832594,18485452:0,825750,353898
(1,51:34832594,18485452:0,825750,353898
r1,115:34832594,18485452:0,1179648,353898
)
]
)
(1,115:34832594,18485452:0,0,0
(1,115:34832594,17109196:0,0,0
)
)
(1,115:34832594,18485452:764144,446948,116320
x1,115:35378506,18485452
x1,115:35596738,18485452
)
)
)
)
k1,115:35596738,18485452:0
)
(1,115:4661699,20965604:30935039,976821,576976
k1,115:4661699,20965604:0
(1,115:4661699,20965604:26363703,976821,576976
(1,115:4661699,20965604:0,825750,353898
[1,115:4661699,20965604:0,825750,353898
(1,51:4661699,20965604:0,825750,353898
r1,115:4661699,20965604:0,1179648,353898
)
]
)
(1,115:10544262,20965604:19169912,976821,576976
$1,115:10544262,20965604
(1,115:10544262,20965604:19169912,976821,576976
x1,115:11606356,20965604
(1,115:11606356,21063907:436975,313481,0
x1,115:11940021,21063907
)
x1,115:12298194,20965604
(1,115:12298194,21063907:1350619,318577,89201
x1,115:12607738,21063907
x1,115:13564617,21063907
)
x1,115:14278842,20965604
(1,115:14278842,21063907:294003,295640,0
x1,115:14540077,21063907
)
(1,115:14572845,20965604:1015626,898467,449545
(1,115:14572845,20965604:1015626,898467,449545
h1,115:14572845,20965604:78643,0,0
[1,115:14651488,20965604:858340,898467,449545
(1,115:14651488,20522248:858340,455111,0
x1,115:14999421,20522248
x1,115:15418805,20522248
)
(1,115:14651488,21415148:858340,455111,0
k1,115:14701210,21415148:49722
x1,115:15049143,21415148
x1,115:15460107,21415148
k1,115:15509828,21415148:49721
)
]
h1,115:15509828,20965604:78643,0,0
)
)
g1,115:15734103,20965604
x1,115:16243829,20965604
g1,115:16389461,20965604
(1,115:16389461,20965604:669169,282168,98303
x1,115:16764627,20965604
(1,115:16764627,21063907:294003,295640,0
x1,115:17025862,21063907
)
)
(1,115:17058630,20965604:1015626,898467,576976
(1,115:17058630,20965604:1015626,898467,576976
h1,115:17058630,20965604:78643,0,0
[1,115:17137273,20965604:858340,898467,576976
(1,115:17137273,20522248:858340,455111,0
x1,115:17485206,20522248
x1,115:17904590,20522248
)
(1,115:17137273,21415148:858340,455111,127431
k1,115:17201861,21415148:64588
x1,115:17549794,21415148
x1,115:17907513,21415148
k1,115:17995613,21415148:64587
)
]
h1,115:17995613,20965604:78643,0,0
)
)
g1,115:18219888,20965604
x1,115:18729614,20965604
g1,115:18875246,20965604
(1,115:18875246,20965604:669169,282168,98303
x1,115:19250412,20965604
(1,115:19250412,21063907:294003,295640,0
x1,115:19511647,21063907
)
)
(1,115:19544415,20965604:1015626,898467,449545
(1,115:19544415,20965604:1015626,898467,449545
h1,115:19544415,20965604:78643,0,0
[1,115:19623058,20965604:858340,898467,449545
(1,115:19623058,20522248:858340,455111,0
x1,115:19970991,20522248
x1,115:20390375,20522248
)
(1,115:19623058,21415148:858340,455111,0
k1,115:19693259,21415148:70201
x1,115:20041192,21415148
x1,115:20382375,21415148
k1,115:20481398,21415148:70200
)
]
h1,115:20481398,20965604:78643,0,0
)
)
x1,115:20814904,20965604
g1,115:20996944,20965604
x1,115:21506670,20965604
g1,115:21688710,20965604
x1,115:22029893,20965604
(1,115:22029893,21063907:1350619,318577,89201
x1,115:22339437,21063907
x1,115:23296316,21063907
)
(1,115:23380512,20965604:1309629,976821,449545
(1,115:23380512,20965604:1309629,976821,449545
h1,115:23380512,20965604:78643,0,0
[1,115:23459155,20965604:1152343,976821,449545
(1,115:23459155,20522248:1152343,533465,0
x1,115:23807088,20522248
(1,115:23843496,20284423:294003,295640,0
x1,115:24104731,20284423
)
x1,115:24520475,20522248
)
(1,115:23459155,21415148:1152343,484966,0
k1,115:23529356,21415148:70201
x1,115:23877289,21415148
x1,115:24218472,21415148
(1,115:24247295,21225822:294003,295640,0
x1,115:24508530,21225822
)
k1,115:24611498,21415148:70200
)
]
h1,115:24611498,20965604:78643,0,0
)
)
g1,115:24835773,20965604
x1,115:25345499,20965604
g1,115:25491131,20965604
(1,115:25491131,20965604:1570377,891184,547848
(1,115:25491131,20965604:1570377,891184,547848
h1,115:25491131,20965604:78643,0,0
[1,115:25569774,20965604:1413091,891184,547848
(1,115:25569774,20522248:1413091,447828,187504
x1,115:25908605,20522248
(1,115:25908605,20620551:302930,197518,89201
x1,115:26178767,20620551
)
x1,115:26679935,20522248
(1,115:26679935,20620551:302930,197518,89201
x1,115:26950097,20620551
)
)
(1,115:25569774,21415148:1413091,282168,98303
k1,115:25926646,21415148:356872
x1,115:26213139,21415148
(1,115:26213139,21513451:412854,313481,0
x1,115:26522683,21513451
)
k1,115:26982865,21415148:356872
)
]
h1,115:26982865,20965604:78643,0,0
)
)
x1,115:27699347,20965604
(1,115:27699347,21063907:302930,197518,89201
x1,115:27969509,21063907
)
g1,115:28147909,20965604
x1,115:28657635,20965604
g1,115:28803267,20965604
x1,115:29186243,20965604
x1,115:29714174,20965604
)
$1,115:29714174,20965604
)
k1,115:31025402,20965604:1311228
)
k1,115:35596738,20965604:4571336
(1,115:35596738,20965604:0,976821,576976
(1,115:35596738,20965604:0,825750,353898
k1,115:34832594,20965604:-764144
(1,115:34832594,20965604:764144,825750,353898
(1,115:34832594,20965604:0,825750,353898
[1,115:34832594,20965604:0,825750,353898
(1,51:34832594,20965604:0,825750,353898
r1,115:34832594,20965604:0,1179648,353898
)
]
)
(1,115:34832594,20965604:0,0,0
(1,115:34832594,19589348:0,0,0
)
)
(1,115:34832594,20965604:764144,446948,116320
x1,115:35378506,20965604
x1,115:35596738,20965604
)
)
)
)
k1,115:35596738,20965604:0
)
(1,117:4661699,22720150:30935039,446948,141880
x1,117:5026075,22720150
x1,116:5562163,22720150
g1,116:5726003,22720150
x1,116:7146154,22720150
g1,116:7309994,22720150
x1,116:8802234,22720150
k1,117:35596738,22720150:26794504
g1,117:35596738,22720150
)
(1,122:4661699,24474697:30935039,898467,576976
k1,122:4661699,24474697:0
(1,122:4661699,24474697:24015385,898467,576976
(1,122:4661699,24474697:0,825750,353898
[1,122:4661699,24474697:0,825750,353898
(1,51:4661699,24474697:0,825750,353898
r1,122:4661699,24474697:0,1179648,353898
)
]
)
(1,122:16415025,24474697:7428386,898467,576976
$1,122:16415025,24474697
(1,122:16415025,24474697:7428386,898467,576976
(1,122:16415025,24474697:1480958,898467,449545
(1,122:16415025,24474697:1480958,898467,449545
h1,122:16415025,24474697:78643,0,0
[1,122:16493668,24474697:1323672,898467,449545
(1,122:16493668,24031341:1323672,455111,187504
x1,122:16841601,24031341
x1,122:17253175,24031341
(1,122:17253175,24129644:564165,295640,89201
x1,122:17784572,24129644
)
)
(1,122:16493668,24924241:1323672,455111,0
k1,122:16776056,24924241:282388
x1,122:17123989,24924241
x1,122:17534953,24924241
k1,122:17817340,24924241:282387
)
]
h1,122:17817340,24474697:78643,0,0
)
)
g1,122:18041615,24474697
x1,122:18551341,24474697
g1,122:18696973,24474697
(1,122:18696973,24474697:1480958,898467,576976
(1,122:18696973,24474697:1480958,898467,576976
h1,122:18696973,24474697:78643,0,0
[1,122:18775616,24474697:1323672,898467,576976
(1,122:18775616,24031341:1323672,455111,187504
x1,122:19123549,24031341
x1,122:19535123,24031341
(1,122:19535123,24129644:564165,295640,89201
x1,122:20066520,24129644
)
)
(1,122:18775616,24924241:1323672,455111,127431
k1,122:19072870,24924241:297254
x1,122:19420803,24924241
x1,122:19778522,24924241
k1,122:20099288,24924241:297253
)
]
h1,122:20099288,24474697:78643,0,0
)
)
g1,122:20323563,24474697
x1,122:20833289,24474697
g1,122:20978921,24474697
(1,122:20978921,24474697:1480958,898467,449545
(1,122:20978921,24474697:1480958,898467,449545
h1,122:20978921,24474697:78643,0,0
[1,122:21057564,24474697:1323672,898467,449545
(1,122:21057564,24031341:1323672,455111,187504
x1,122:21405497,24031341
x1,122:21817071,24031341
(1,122:21817071,24129644:564165,295640,89201
x1,122:22348468,24129644
)
)
(1,122:21057564,24924241:1323672,455111,0
k1,122:21360431,24924241:302867
x1,122:21708364,24924241
x1,122:22049547,24924241
k1,122:22381236,24924241:302866
)
]
h1,122:22381236,24474697:78643,0,0
)
)
g1,122:22641919,24474697
x1,122:23151645,24474697
g1,122:23333685,24474697
x1,122:23843411,24474697
)
$1,122:23843411,24474697
)
k1,122:28677084,24474697:4833673
)
k1,122:35596738,24474697:6919654
(1,122:35596738,24474697:0,898467,576976
(1,122:35596738,24474697:0,825750,353898
k1,122:34832594,24474697:-764144
(1,122:34832594,24474697:764144,825750,353898
(1,122:34832594,24474697:0,825750,353898
[1,122:34832594,24474697:0,825750,353898
(1,51:34832594,24474697:0,825750,353898
r1,122:34832594,24474697:0,1179648,353898
)
]
)
(1,122:34832594,24474697:0,0,0
(1,122:34832594,23098441:0,0,0
)
)
(1,122:34832594,24474697:764144,446948,116320
x1,122:35378506,24474697
x1,122:35596738,24474697
)
)
)
)
k1,122:35596738,24474697:0
)
(1,122:4661699,26212284:30935039,898467,576976
k1,122:4661699,26212284:0
(1,122:4661699,26212284:24015385,898467,576976
(1,122:4661699,26212284:0,825750,353898
[1,122:4661699,26212284:0,825750,353898
(1,51:4661699,26212284:0,825750,353898
r1,122:4661699,26212284:0,1179648,353898
)
]
)
(1,122:11581353,26212284:17095731,898467,576976
$1,122:11581353,26212284
(1,122:11581353,26212284:17095731,898467,576976
x1,122:12211382,26212284
(1,122:12211382,26310587:564165,295640,89201
x1,122:12742779,26310587
)
(1,122:12775547,26212284:1480958,898467,449545
(1,122:12775547,26212284:1480958,898467,449545
h1,122:12775547,26212284:78643,0,0
[1,122:12854190,26212284:1323672,898467,449545
(1,122:12854190,25768928:1323672,455111,187504
x1,122:13202123,25768928
x1,122:13613697,25768928
(1,122:13613697,25867231:564165,295640,89201
x1,122:14145094,25867231
)
)
(1,122:12854190,26661828:1323672,455111,0
k1,122:13136578,26661828:282388
x1,122:13484511,26661828
x1,122:13895475,26661828
k1,122:14177862,26661828:282387
)
]
h1,122:14177862,26212284:78643,0,0
)
)
g1,122:14402137,26212284
x1,122:14911863,26212284
g1,122:15057495,26212284
x1,122:15432661,26212284
(1,122:15432661,26310587:564165,295640,89201
x1,122:15964058,26310587
)
(1,122:15996826,26212284:1480958,898467,576976
(1,122:15996826,26212284:1480958,898467,576976
h1,122:15996826,26212284:78643,0,0
[1,122:16075469,26212284:1323672,898467,576976
(1,122:16075469,25768928:1323672,455111,187504
x1,122:16423402,25768928
x1,122:16834976,25768928
(1,122:16834976,25867231:564165,295640,89201
x1,122:17366373,25867231
)
)
(1,122:16075469,26661828:1323672,455111,127431
k1,122:16372723,26661828:297254
x1,122:16720656,26661828
x1,122:17078375,26661828
k1,122:17399141,26661828:297253
)
]
h1,122:17399141,26212284:78643,0,0
)
)
g1,122:17623416,26212284
x1,122:18133142,26212284
g1,122:18278774,26212284
x1,122:18653940,26212284
(1,122:18653940,26310587:564165,295640,89201
x1,122:19185337,26310587
)
(1,122:19218105,26212284:1480958,898467,449545
(1,122:19218105,26212284:1480958,898467,449545
h1,122:19218105,26212284:78643,0,0
[1,122:19296748,26212284:1323672,898467,449545
(1,122:19296748,25768928:1323672,455111,187504
x1,122:19644681,25768928
x1,122:20056255,25768928
(1,122:20056255,25867231:564165,295640,89201
x1,122:20587652,25867231
)
)
(1,122:19296748,26661828:1323672,455111,0
k1,122:19599615,26661828:302867
x1,122:19947548,26661828
x1,122:20288731,26661828
k1,122:20620420,26661828:302866
)
]
h1,122:20620420,26212284:78643,0,0
)
)
g1,122:20844695,26212284
x1,122:21354421,26212284
g1,122:21500053,26212284
x1,122:22676216,26212284
(1,122:22676216,26310587:564165,295640,89201
x1,122:23207613,26310587
)
x1,122:23495244,26212284
g1,122:23677284,26212284
x1,122:24187010,26212284
g1,122:24369050,26212284
(1,122:24369050,26212284:1206773,891184,576976
(1,122:24369050,26212284:1206773,891184,576976
h1,122:24369050,26212284:78643,0,0
[1,122:24447693,26212284:1049487,891184,576976
(1,122:24447693,25768928:1049487,447828,0
x1,122:25004294,25768928
x1,122:25497180,25768928
)
(1,122:24447693,26661828:1049487,282168,127431
k1,122:24803021,26661828:355328
x1,122:25141852,26661828
k1,122:25497180,26661828:355328
)
]
h1,122:25497180,26212284:78643,0,0
)
)
x1,122:26205852,26212284
(1,122:26205852,26310587:294003,295640,0
x1,122:26467087,26310587
)
g1,122:26645487,26212284
x1,122:27155213,26212284
g1,122:27300845,26212284
x1,122:27676011,26212284
(1,122:27676011,26310587:564165,295640,89201
x1,122:28207408,26310587
)
x1,122:28677084,26212284
)
$1,122:28677084,26212284
)
g1,122:28677084,26212284
)
k1,122:35596738,26212284:6919654
(1,122:35596738,26212284:0,898467,576976
(1,122:35596738,26212284:0,825750,353898
k1,122:34832594,26212284:-764144
(1,122:34832594,26212284:764144,825750,353898
(1,122:34832594,26212284:0,825750,353898
[1,122:34832594,26212284:0,825750,353898
(1,51:34832594,26212284:0,825750,353898
r1,122:34832594,26212284:0,1179648,353898
)
]
)
(1,122:34832594,26212284:0,0,0
(1,122:34832594,24836028:0,0,0
)
)
(1,122:34832594,26212284:764144,446948,116320
x1,122:35378506,26212284
x1,122:35596738,26212284
)
)
)
)
k1,122:35596738,26212284:0
)
(1,122:4661699,27949871:30935039,898467,576976
k1,122:4661699,27949871:0
(1,122:4661699,27949871:24015385,898467,576976
(1,122:4661699,27949871:0,825750,353898
[1,122:4661699,27949871:0,825750,353898
(1,51:4661699,27949871:0,825750,353898
r1,122:4661699,27949871:0,1179648,353898
)
]
)
(1,122:11581353,27949871:17095731,898467,576976
$1,122:11581353,27949871
(1,122:11581353,27949871:17095731,898467,576976
x1,122:12211382,27949871
(1,122:12211382,28048174:564165,295640,89201
x1,122:12742779,28048174
)
(1,122:12775547,27949871:1480958,898467,449545
(1,122:12775547,27949871:1480958,898467,449545
h1,122:12775547,27949871:78643,0,0
[1,122:12854190,27949871:1323672,898467,449545
(1,122:12854190,27506515:1323672,455111,187504
x1,122:13202123,27506515
x1,122:13613697,27506515
(1,122:13613697,27604818:564165,295640,89201
x1,122:14145094,27604818
)
)
(1,122:12854190,28399415:1323672,455111,0
k1,122:13136578,28399415:282388
x1,122:13484511,28399415
x1,122:13895475,28399415
k1,122:14177862,28399415:282387
)
]
h1,122:14177862,27949871:78643,0,0
)
)
g1,122:14402137,27949871
x1,122:14911863,27949871
g1,122:15057495,27949871
x1,122:15432661,27949871
(1,122:15432661,28048174:564165,295640,89201
x1,122:15964058,28048174
)
(1,122:15996826,27949871:1480958,898467,576976
(1,122:15996826,27949871:1480958,898467,576976
h1,122:15996826,27949871:78643,0,0
[1,122:16075469,27949871:1323672,898467,576976
(1,122:16075469,27506515:1323672,455111,187504
x1,122:16423402,27506515
x1,122:16834976,27506515
(1,122:16834976,27604818:564165,295640,89201
x1,122:17366373,27604818
)
)
(1,122:16075469,28399415:1323672,455111,127431
k1,122:16372723,28399415:297254
x1,122:16720656,28399415
x1,122:17078375,28399415
k1,122:17399141,28399415:297253
)
]
h1,122:17399141,27949871:78643,0,0
)
)
g1,122:17623416,27949871
x1,122:18133142,27949871
g1,122:18278774,27949871
x1,122:18653940,27949871
(1,122:18653940,28048174:564165,295640,89201
x1,122:19185337,28048174
)
(1,122:19218105,27949871:1480958,898467,449545
(1,122:19218105,27949871:1480958,898467,449545
h1,122:19218105,27949871:78643,0,0
[1,122:19296748,27949871:1323672,898467,449545
(1,122:19296748,27506515:1323672,455111,187504
x1,122:19644681,27506515
x1,122:20056255,27506515
(1,122:20056255,27604818:564165,295640,89201
x1,122:20587652,27604818
)
)
(1,122:19296748,28399415:1323672,455111,0
k1,122:19599615,28399415:302867
x1,122:19947548,28399415
x1,122:20288731,28399415
k1,122:20620420,28399415:302866
)
]
h1,122:20620420,27949871:78643,0,0
)
)
g1,122:20844695,27949871
x1,122:21354421,27949871
g1,122:21500053,27949871
x1,122:22676216,27949871
(1,122:22676216,28048174:564165,295640,89201
x1,122:23207613,28048174
)
x1,122:23495244,27949871
g1,122:23677284,27949871
x1,122:24187010,27949871
g1,122:24369050,27949871
(1,122:24369050,27949871:1206773,891184,576976
(1,122:24369050,27949871:1206773,891184,576976
h1,122:24369050,27949871:78643,0,0
[1,122:24447693,27949871:1049487,891184,576976
(1,122:24447693,27506515:1049487,447828,0
x1,122:25004294,27506515
x1,122:25497180,27506515
)
(1,122:24447693,28399415:1049487,282168,127431
k1,122:24803021,28399415:355328
x1,122:25141852,28399415
k1,122:25497180,28399415:355328
)
]
h1,122:25497180,27949871:78643,0,0
)
)
x1,122:26205852,27949871
(1,122:26205852,28048174:294003,295640,0
x1,122:26467087,28048174
)
g1,122:26645487,27949871
x1,122:27155213,27949871
g1,122:27300845,27949871
x1,122:27676011,27949871
(1,122:27676011,28048174:564165,295640,89201
x1,122:28207408,28048174
)
x1,122:28677084,27949871
)
$1,122:28677084,27949871
)
g1,122:28677084,27949871
)
k1,122:35596738,27949871:6919654
(1,122:35596738,27949871:0,898467,576976
(1,122:35596738,27949871:0,825750,353898
k1,122:34832594,27949871:-764144
(1,122:34832594,27949871:764144,825750,353898
(1,122:34832594,27949871:0,825750,353898
[1,122:34832594,27949871:0,825750,353898
(1,51:34832594,27949871:0,825750,353898
r1,122:34832594,27949871:0,1179648,353898
)
]
)
(1,122:34832594,27949871:0,0,0
(1,122:34832594,26573615:0,0,0
)
)
(1,122:34832594,27949871:764144,446948,116320
x1,122:35378506,27949871
x1,122:35596738,27949871
)
)
)
)
k1,122:35596738,27949871:0
)
(1,122:4661699,29687458:30935039,898467,576976
k1,122:4661699,29687458:0
(1,122:4661699,29687458:24015385,898467,576976
(1,122:4661699,29687458:0,825750,353898
[1,122:4661699,29687458:0,825750,353898
(1,51:4661699,29687458:0,825750,353898
r1,122:4661699,29687458:0,1179648,353898
)
]
)
(1,122:12752888,29687458:14752660,898467,576976
$1,122:12752888,29687458
(1,122:12752888,29687458:14752660,898467,576976
x1,122:13091719,29687458
(1,122:13091719,29785761:302930,197518,89201
x1,122:13361881,29785761
)
x1,122:13678260,29687458
(1,122:13678260,29785761:302930,197518,89201
x1,122:13948422,29785761
)
x1,122:14611219,29687458
(1,122:14611219,29785761:564165,295640,89201
x1,122:15142616,29785761
)
(1,122:15175384,29687458:1227533,898467,449545
(1,122:15175384,29687458:1227533,898467,449545
h1,122:15175384,29687458:78643,0,0
[1,122:15254027,29687458:1070247,898467,449545
(1,122:15254027,29244102:1070247,455111,187504
x1,122:15601960,29244102
x1,122:16021344,29244102
(1,122:16021344,29342405:302930,197518,89201
x1,122:16291506,29342405
)
)
(1,122:15254027,30137002:1070247,455111,0
k1,122:15409702,30137002:155675
x1,122:15757635,30137002
x1,122:16168599,30137002
k1,122:16324274,30137002:155675
)
]
h1,122:16324274,29687458:78643,0,0
)
)
g1,122:16548549,29687458
x1,122:17058275,29687458
g1,122:17203907,29687458
x1,122:17579073,29687458
(1,122:17579073,29785761:564165,295640,89201
x1,122:18110470,29785761
)
(1,122:18143238,29687458:1227533,898467,576976
(1,122:18143238,29687458:1227533,898467,576976
h1,122:18143238,29687458:78643,0,0
[1,122:18221881,29687458:1070247,898467,576976
(1,122:18221881,29244102:1070247,455111,187504
x1,122:18569814,29244102
x1,122:18989198,29244102
(1,122:18989198,29342405:302930,197518,89201
x1,122:19259360,29342405
)
)
(1,122:18221881,30137002:1070247,455111,127431
k1,122:18392422,30137002:170541
x1,122:18740355,30137002
x1,122:19098074,30137002
k1,122:19292128,30137002:170541
)
]
h1,122:19292128,29687458:78643,0,0
)
)
g1,122:19516403,29687458
x1,122:20026129,29687458
g1,122:20171761,29687458
x1,122:20546927,29687458
(1,122:20546927,29785761:564165,295640,89201
x1,122:21078324,29785761
)
(1,122:21111092,29687458:1227533,898467,449545
(1,122:21111092,29687458:1227533,898467,449545
h1,122:21111092,29687458:78643,0,0
[1,122:21189735,29687458:1070247,898467,449545
(1,122:21189735,29244102:1070247,455111,187504
x1,122:21537668,29244102
x1,122:21957052,29244102
(1,122:21957052,29342405:302930,197518,89201
x1,122:22227214,29342405
)
)
(1,122:21189735,30137002:1070247,455111,0
k1,122:21365889,30137002:176154
x1,122:21713822,30137002
x1,122:22055005,30137002
k1,122:22259982,30137002:176154
)
]
h1,122:22259982,29687458:78643,0,0
)
)
x1,122:22593488,29687458
g1,122:22775528,29687458
x1,122:23285254,29687458
g1,122:23467294,29687458
(1,122:23467294,29687458:1385588,725524,547848
(1,122:23467294,29687458:1385588,725524,547848
h1,122:23467294,29687458:78643,0,0
[1,122:23545937,29687458:1228302,725524,547848
(1,122:23545937,29244102:1228302,282168,187504
x1,122:23884768,29244102
(1,122:23884768,29342405:302930,197518,89201
x1,122:24154930,29342405
)
x1,122:24471309,29244102
(1,122:24471309,29342405:302930,197518,89201
x1,122:24741471,29342405
)
)
(1,122:23545937,30137002:1228302,282168,98303
k1,122:23810415,30137002:264478
x1,122:24096908,30137002
(1,122:24096908,30235305:412854,313481,0
x1,122:24406452,30235305
)
k1,122:24774239,30137002:264477
)
]
h1,122:24774239,29687458:78643,0,0
)
)
x1,122:25490721,29687458
g1,122:25727376,29687458
x1,122:26237102,29687458
g1,122:26382734,29687458
x1,122:26765710,29687458
(1,122:26765710,29785761:302930,197518,89201
x1,122:27035872,29785761
)
x1,122:27505548,29687458
)
$1,122:27505548,29687458
)
k1,122:28677084,29687458:1171536
)
k1,122:35596738,29687458:6919654
(1,122:35596738,29687458:0,898467,576976
(1,122:35596738,29687458:0,825750,353898
k1,122:34832594,29687458:-764144
(1,122:34832594,29687458:764144,825750,353898
(1,122:34832594,29687458:0,825750,353898
[1,122:34832594,29687458:0,825750,353898
(1,51:34832594,29687458:0,825750,353898
r1,122:34832594,29687458:0,1179648,353898
)
]
)
(1,122:34832594,29687458:0,0,0
(1,122:34832594,28311202:0,0,0
)
)
(1,122:34832594,29687458:764144,446948,116320
x1,122:35378506,29687458
x1,122:35596738,29687458
)
)
)
)
k1,122:35596738,29687458:0
)
(1,125:4661699,31442004:30935039,446948,141880
h1,124:4661699,31442004:983040,0,0
x1,124:6663819,31442004
g1,124:6827659,31442004
x1,124:9812137,31442004
g1,124:9975977,31442004
x1,124:12451265,31442004
g1,124:12615105,31442004
x1,124:15345958,31442004
g1,124:15509798,31442004
x1,124:16309982,31442004
g1,124:16473822,31442004
x1,124:16692054,31442004
(1,124:16692054,31442004:655360,446948,9168
x1,124:17347414,31442004
)
x1,124:17511254,31442004
g1,124:17675094,31442004
(1,124:17675094,31442004:655360,446948,9168
x1,124:18330454,31442004
)
x1,124:18730869,31442004
k1,125:35596738,31442004:16865869
g1,125:35596738,31442004
)
(1,128:4661699,33196550:30935039,825750,353898
k1,128:4661699,33196550:0
(1,128:4661699,33196550:25733961,825750,353898
(1,128:4661699,33196550:0,825750,353898
[1,128:4661699,33196550:0,825750,353898
(1,51:4661699,33196550:0,825750,353898
r1,128:4661699,33196550:0,1179648,353898
)
]
)
(1,128:13390206,33196550:13478025,447828,127431
$1,128:13390206,33196550
(1,128:13390206,33196550:13478025,447828,127431
x1,128:13765372,33196550
(1,128:13765372,33294853:294003,295640,0
x1,128:14026607,33294853
)
g1,128:14241415,33196550
x1,128:14751141,33196550
g1,128:14933181,33196550
x1,128:15380646,33196550
(1,128:15380646,33294853:424241,197518,0
x1,128:15759775,33294853
)
g1,128:15986927,33196550
x1,128:16496653,33196550
g1,128:16678693,33196550
x1,128:17581710,33196550
g1,128:17745550,33196550
g1,128:17854774,33196550
x1,128:18229940,33196550
(1,128:18229940,33294853:294003,295640,0
x1,128:18491175,33294853
)
g1,128:18705983,33196550
x1,128:19215709,33196550
g1,128:19397749,33196550
x1,128:19772915,33196550
(1,128:19772915,33294853:294003,295640,0
x1,128:20034150,33294853
)
g1,128:20248958,33196550
x1,128:20758684,33196550
g1,128:20940724,33196550
x1,128:21450450,33196550
g1,128:21614290,33196550
g1,128:21723514,33196550
x1,128:22106490,33196550
g1,128:22379553,33196550
x1,128:22889279,33196550
g1,128:23071319,33196550
x1,128:23454295,33196550
(1,128:23454295,33294853:424241,197518,0
x1,128:23833424,33294853
)
x1,128:24060581,33196550
g1,128:24224421,33196550
g1,128:24333645,33196550
x1,128:24987261,33196550
g1,128:25151101,33196550
x1,128:25455876,33196550
g1,128:25666739,33196550
x1,128:26176465,33196550
g1,128:26358505,33196550
x1,128:26868231,33196550
)
$1,128:26868231,33196550
)
k1,128:30395660,33196550:3527429
)
k1,128:35596738,33196550:5201078
(1,128:35596738,33196550:0,825750,353898
(1,128:35596738,33196550:0,825750,353898
k1,128:34832594,33196550:-764144
(1,128:34832594,33196550:764144,825750,353898
(1,128:34832594,33196550:0,825750,353898
[1,128:34832594,33196550:0,825750,353898
(1,51:34832594,33196550:0,825750,353898
r1,128:34832594,33196550:0,1179648,353898
)
]
)
(1,128:34832594,33196550:0,0,0
(1,128:34832594,31820294:0,0,0
)
)
(1,128:34832594,33196550:764144,446948,116320
x1,128:35378506,33196550
x1,128:35596738,33196550
)
)
)
)
k1,128:35596738,33196550:0
)
(1,128:4661699,34572806:30935039,825750,353898
k1,128:4661699,34572806:0
(1,128:4661699,34572806:25733961,825750,353898
(1,128:4661699,34572806:0,825750,353898
[1,128:4661699,34572806:0,825750,353898
(1,51:4661699,34572806:0,825750,353898
r1,128:4661699,34572806:0,1179648,353898
)
]
)
(1,128:9862776,34572806:20532884,447828,187504
$1,128:9862776,34572806
(1,128:9862776,34572806:20532884,447828,187504
x1,128:10237942,34572806
(1,128:10237942,34671109:294003,295640,0
x1,128:10499177,34671109
)
x1,128:10861673,34572806
g1,128:11043713,34572806
x1,128:11553439,34572806
g1,128:11735479,34572806
x1,128:12110645,34572806
(1,128:12110645,34671109:294003,295640,0
x1,128:12371880,34671109
)
g1,128:12586688,34572806
x1,128:13096414,34572806
g1,128:13278454,34572806
x1,128:13788180,34572806
g1,128:13952020,34572806
g1,128:14061244,34572806
x1,128:14436410,34572806
(1,128:14436410,34671109:294003,295640,0
x1,128:14697645,34671109
)
x1,128:15060141,34572806
g1,128:15242181,34572806
x1,128:15751907,34572806
g1,128:15933947,34572806
x1,128:16309113,34572806
(1,128:16309113,34671109:294003,295640,0
x1,128:16570348,34671109
)
g1,128:16785156,34572806
x1,128:17294882,34572806
g1,128:17476922,34572806
x1,128:17986648,34572806
g1,128:18150488,34572806
g1,128:18259712,34572806
(1,128:18259712,34572806:998897,282168,127431
x1,128:18634878,34572806
(1,128:18634878,34671109:294003,295640,0
x1,128:18896113,34671109
)
x1,128:19258609,34572806
)
g1,128:19440649,34572806
x1,128:20096010,34572806
g1,128:20278050,34572806
(1,128:20278050,34572806:669169,282168,98303
x1,128:20653216,34572806
(1,128:20653216,34671109:294003,295640,0
x1,128:20914451,34671109
)
)
x1,128:21129264,34572806
g1,128:21293104,34572806
g1,128:21402328,34572806
x1,128:21785304,34572806
g1,128:22058367,34572806
x1,128:22713728,34572806
g1,128:22895768,34572806
x1,128:23278744,34572806
(1,128:23278744,34671109:555237,197518,0
x1,128:23801213,34671109
)
x1,128:24016026,34572806
g1,128:24179866,34572806
g1,128:24289090,34572806
(1,128:24289090,34572806:685906,447828,187504
x1,128:24672066,34572806
(1,128:24672066,34671109:302930,197518,89201
x1,128:24942228,34671109
)
)
g1,128:25157036,34572806
x1,128:25812397,34572806
g1,128:25994437,34572806
x1,128:26377413,34572806
(1,128:26377413,34671109:555237,197518,0
x1,128:26899882,34671109
)
x1,128:27114695,34572806
g1,128:27278535,34572806
g1,128:27387759,34572806
x1,128:28041375,34572806
g1,128:28205215,34572806
x1,128:28509990,34572806
g1,128:28720853,34572806
x1,128:29376214,34572806
g1,128:29558254,34572806
x1,128:30395660,34572806
)
$1,128:30395660,34572806
)
g1,128:30395660,34572806
)
k1,128:35596738,34572806:5201078
(1,128:35596738,34572806:0,825750,353898
(1,128:35596738,34572806:0,825750,353898
k1,128:34504914,34572806:-1091824
(1,128:34504914,34572806:1091824,825750,353898
(1,128:34504914,34572806:0,825750,353898
[1,128:34504914,34572806:0,825750,353898
(1,51:34504914,34572806:0,825750,353898
r1,128:34504914,34572806:0,1179648,353898
)
]
)
(1,128:34504914,34572806:0,0,0
(1,128:34504914,33196550:0,0,0
)
)
(1,128:34504914,34572806:1091824,446948,116320
x1,128:35378506,34572806
x1,128:35596738,34572806
)
)
)
)
k1,128:35596738,34572806:0
)
(1,130:4661699,36327352:30935039,491520,163840
x1,130:6098891,36327352
k1,129:6273856,36327352:174965
x1,129:6492088,36327352
$1,129:6492088,36327352
(1,129:6492088,36327352:669169,282168,98303
x1,129:6867254,36327352
(1,129:6867254,36425655:294003,295640,0
x1,129:7128489,36425655
)
)
x1,129:7343302,36327352
k1,129:7452526,36327352:109224
(1,129:7452526,36327352:669169,282168,98303
x1,129:7827692,36327352
(1,129:7827692,36425655:294003,295640,0
x1,129:8088927,36425655
)
)
x1,129:8303740,36327352
k1,129:8412964,36327352:109224
(1,129:8412964,36327352:669169,282168,98303
x1,129:8788130,36327352
(1,129:8788130,36425655:294003,295640,0
x1,129:9049365,36425655
)
)
$1,129:9082133,36327352
x1,129:9300365,36327352
k1,129:9473105,36327352:172740
x1,129:10273289,36327352
k1,129:10446029,36327352:172740
x1,129:10773709,36327352
x1,129:12948153,36327352
k1,129:13120893,36327352:172740
x1,129:16033291,36327352
k1,129:16206031,36327352:172740
x1,129:16715894,36327352
k1,129:16888634,36327352:172740
$1,129:16888634,36327352
x1,129:17700098,36327352
k1,129:17809322,36327352:109224
x1,129:18130633,36327352
x1,129:18336191,36327352
k1,129:18445415,36327352:109224
x1,129:18750190,36327352
x1,129:19033876,36327352
$1,129:19033876,36327352
k1,129:19206615,36327352:172739
x1,129:21955156,36327352
k1,129:22185016,36327352:229860
x1,129:23422975,36327352
k1,129:23595715,36327352:172740
x1,129:25816032,36327352
k1,129:25988772,36327352:172740
x1,129:26316452,36327352
x1,129:28090489,36327352
k1,129:28263229,36327352:172740
x1,129:31430555,36327352
k1,129:31603295,36327352:172740
x1,129:32403479,36327352
k1,129:32576219,36327352:172740
x1,129:35596738,36327352
k1,129:35596738,36327352:0
)
(1,130:4661699,37507000:30935039,447828,141880
x1,130:5317059,37507000
k1,129:5511923,37507000:194864
x1,129:5730155,37507000
$1,129:5730155,37507000
(1,129:5730155,37507000:998897,282168,127431
x1,129:6105321,37507000
(1,129:6105321,37605303:294003,295640,0
x1,129:6366556,37605303
)
x1,129:6729052,37507000
)
x1,129:6911097,37507000
k1,129:7020321,37507000:109224
(1,129:7020321,37507000:998897,282168,127431
x1,129:7395487,37507000
(1,129:7395487,37605303:294003,295640,0
x1,129:7656722,37605303
)
x1,129:8019218,37507000
)
x1,129:8201263,37507000
k1,129:8310487,37507000:109224
(1,129:8310487,37507000:998897,282168,127431
x1,129:8685653,37507000
(1,129:8685653,37605303:294003,295640,0
x1,129:8946888,37605303
)
x1,129:9309384,37507000
)
$1,129:9309384,37507000
x1,129:9691456,37507000
k1,129:9894075,37507000:202619
$1,129:9894075,37507000
x1,129:10367391,37507000
$1,129:10367391,37507000
k1,129:10562254,37507000:194863
x1,129:12564357,37507000
k1,129:12759221,37507000:194864
x1,129:13560060,37507000
k1,129:13754924,37507000:194864
x1,129:15939210,37507000
k1,129:16134073,37507000:194863
x1,129:16461753,37507000
x1,129:18235790,37507000
x1,129:18357038,37507000
k1,129:18559658,37507000:202620
$1,129:18559658,37507000
x1,129:19007123,37507000
(1,129:19007123,37605303:424241,197518,0
x1,129:19386252,37605303
)
$1,129:19431364,37507000
k1,129:19626227,37507000:194863
x1,129:21628330,37507000
k1,129:21823194,37507000:194864
x1,129:22624033,37507000
k1,129:22818896,37507000:194863
x1,129:25657869,37507000
k1,129:25852733,37507000:194864
x1,129:26180413,37507000
x1,129:27954450,37507000
k1,129:28149314,37507000:194864
x1,129:31061712,37507000
k1,129:31256575,37507000:194863
x1,129:31766438,37507000
k1,129:31961302,37507000:194864
$1,129:31961302,37507000
x1,129:32335858,37507000
$1,129:32335858,37507000
x1,129:32554090,37507000
x1,129:35047703,37507000
k1,129:35250322,37507000:202619
$1,129:35250322,37507000
x1,129:35596738,37507000
$1,129:35596738,37507000
k1,130:35596738,37507000:0
)
(1,130:4661699,38686648:30935039,447828,187504
x1,130:5098810,38686648
k1,129:5315951,38686648:217141
x1,129:8154924,38686648
k1,129:8372066,38686648:217142
x1,129:10556352,38686648
k1,129:10773493,38686648:217141
x1,129:11755860,38686648
k1,129:11973001,38686648:217141
x1,129:12191233,38686648
$1,129:12191233,38686648
x1,129:12537649,38686648
$1,129:12537649,38686648
k1,129:12754791,38686648:217142
x1,129:13191902,38686648
k1,129:13409043,38686648:217141
x1,129:14865880,38686648
x1,129:15177176,38686648
x1,129:15840400,38686648
k1,129:16070866,38686648:230466
$1,129:16070866,38686648
x1,129:16409697,38686648
(1,129:16409697,38784951:1350619,318577,89201
x1,129:16719241,38784951
x1,129:17676120,38784951
)
$1,129:17760316,38686648
k1,129:17977458,38686648:217142
x1,129:18414569,38686648
k1,129:18631710,38686648:217141
x1,129:20525020,38686648
k1,129:20742161,38686648:217141
x1,129:21542991,38686648
x1,129:21870671,38686648
x1,129:23250853,38686648
k1,129:23467995,38686648:217142
x1,129:26435440,38686648
k1,129:26665906,38686648:230466
$1,129:26665906,38686648
x1,129:27004737,38686648
(1,129:27004737,38784951:302930,197518,89201
x1,129:27274899,38784951
)
$1,129:27307667,38686648
k1,129:27524808,38686648:217141
x1,129:27961919,38686648
k1,129:28179061,38686648:217142
x1,129:29271532,38686648
k1,129:29488673,38686648:217141
x1,129:31708990,38686648
k1,129:31926131,38686648:217141
x1,129:33819441,38686648
x1,129:33940689,38686648
k1,129:34171156,38686648:230467
$1,129:34171156,38686648
x1,129:34639556,38686648
(1,129:34639556,38784951:302930,197518,89201
x1,129:34909718,38784951
)
$1,129:34942486,38686648
k1,129:35159627,38686648:217141
x1,129:35596738,38686648
k1,129:35596738,38686648:0
)
(1,130:4661699,39866296:30935039,447828,187504
x1,130:5754170,39866296
k1,129:5910971,39866296:156801
x1,129:8131288,39866296
k1,129:8288090,39866296:156802
x1,129:12019015,39866296
k1,129:12177224,39866296:158209
$1,129:12177224,39866296
x1,129:12560200,39866296
$1,129:12651223,39866296
k1,129:12808024,39866296:156801
x1,129:13245135,39866296
k1,129:13401936,39866296:156801
x1,129:14931525,39866296
k1,129:15088327,39866296:156802
x1,129:18382124,39866296
k1,129:18540333,39866296:158209
$1,129:18540333,39866296
x1,129:18923309,39866296
(1,129:18923309,39964599:302930,197518,89201
x1,129:19193471,39964599
)
$1,129:19226239,39866296
k1,129:19383040,39866296:156801
x1,129:19820151,39866296
k1,129:19976953,39866296:156802
x1,129:21069424,39866296
k1,129:21226225,39866296:156801
x1,129:23446542,39866296
k1,129:23603343,39866296:156801
x1,129:26897140,39866296
k1,129:27055349,39866296:158209
$1,129:27055349,39866296
x1,129:27338960,39866296
(1,129:27338960,39964599:302930,197518,89201
x1,129:27609122,39964599
)
$1,129:27641890,39866296
k1,129:27798692,39866296:156802
x1,129:28235803,39866296
k1,129:28392604,39866296:156801
x1,129:29739347,39866296
x1,129:30394699,39866296
k1,129:30551500,39866296:156801
x1,129:32553593,39866296
k1,129:32710395,39866296:156802
x1,129:34894025,39866296
k1,129:35050826,39866296:156801
x1,129:35596738,39866296
k1,129:35596738,39866296:0
)
(1,130:4661699,41045944:30935039,455111,187504
x1,130:6355128,41045944
k1,129:6524205,41045944:169077
$1,129:6524205,41045944
x1,129:6865388,41045944
(1,129:6865388,41144247:1350619,318577,89201
x1,129:7174932,41144247
x1,129:8131811,41144247
)
$1,129:8216007,41045944
k1,129:8384036,41045944:168029
x1,129:8821147,41045944
k1,129:8989177,41045944:168030
x1,129:10991270,41045944
k1,129:11159299,41045944:168029
x1,129:13416337,41045944
x1,129:14419679,41045944
k1,129:14587709,41045944:168030
x1,129:15133621,41045944
k1,129:15301650,41045944:168029
x1,129:16102480,41045944
x1,129:16430160,41045944
x1,129:17974182,41045944
k1,129:18143259,41045944:169077
$1,129:18143259,41045944
x1,129:18429752,41045944
(1,129:18429752,41144247:412854,313481,0
x1,129:18739296,41144247
)
$1,129:18842606,41045944
k1,129:19010636,41045944:168030
x1,129:19447747,41045944
k1,129:19615776,41045944:168029
x1,129:21617869,41045944
k1,129:21785899,41045944:168030
x1,129:23898078,41045944
k1,129:24066107,41045944:168029
x1,129:25395152,41045944
k1,129:25564229,41045944:169077
$1,129:25564229,41045944
x1,129:26120830,41045944
$1,129:26167706,41045944
k1,129:26335736,41045944:168030
x1,129:26772847,41045944
k1,129:26940876,41045944:168029
x1,129:29125162,41045944
k1,129:29293192,41045944:168030
x1,129:29839104,41045944
k1,129:30007133,41045944:168029
x1,129:31209052,41045944
x1,129:31711707,41045944
x1,129:31930595,41045944
k1,129:32098625,41045944:168030
x1,129:33263193,41045944
k1,129:33431222,41045944:168029
x1,129:34377558,41045944
k1,129:34545588,41045944:168030
$1,129:34545588,41045944
x1,129:34991598,41045944
$1,129:34991598,41045944
k1,129:35159627,41045944:168029
x1,129:35596738,41045944
k1,129:35596738,41045944:0
)
(1,130:4661699,42225592:30935039,446948,7531
x1,130:6408865,42225592
x1,130:8447662,42225592
g1,129:8611502,42225592
x1,129:8829734,42225592
x1,129:10133228,42225592
x1,129:10261028,42225592
k1,130:35596738,42225592:25335710
g1,130:35596738,42225592
)
(1,130:4661699,44536611:30935039,451540,133360
(1,130:4661699,44536611:819200,451540,9171
g1,130:4661699,44536611
x1,130:5153219,44536611
g1,130:5480899,44536611
)
x1,130:8757664,44536611
g1,130:8921504,44536611
x1,130:9977936,44536611
g1,130:10141776,44536611
x1,130:12908680,44536611
x1,130:14464486,44536611
g1,130:14628326,44536611
x1,130:18704604,44536611
k1,130:35596738,44536611:16892134
g1,130:35596738,44536611
)
(1,133:4661699,46257806:30935039,447828,141880
h1,131:4661699,46257806:983040,0,0
x1,131:6663819,46257806
g1,131:6827659,46257806
x1,131:7628498,46257806
x1,131:8684273,46257806
x1,131:9339633,46257806
x1,131:9918968,46257806
x1,131:10101151,46257806
x1,131:10865286,46257806
g1,131:11029126,46257806
x1,131:11938758,46257806
x1,131:12738942,46257806
x1,131:13212101,46257806
x1,131:13867444,46257806
x1,131:14777714,46257806
g1,131:14941554,46257806
x1,131:15487466,46257806
g1,131:15651306,46257806
$1,131:15651306,46257806
x1,131:16034282,46257806
x1,131:16850978,46257806
(1,131:16850978,46356109:294003,295640,0
x1,131:17112213,46356109
)
$1,131:17144981,46257806
x1,131:17308821,46257806
g1,131:17472661,46257806
$1,131:17472661,46257806
x1,131:18108452,46257806
x1,131:18492489,46257806
x1,131:19015895,46257806
$1,131:19034100,46257806
x1,131:19197940,46257806
g1,131:19361780,46257806
$1,131:19361780,46257806
x1,131:19830180,46257806
x1,131:20376949,46257806
x1,131:20816587,46257806
x1,131:21212763,46257806
(1,131:21212763,46356109:294003,295640,0
x1,131:21473998,46356109
)
x1,131:22006659,46257806
(1,131:22006659,46356109:294003,295640,0
x1,131:22267894,46356109
)
$1,131:22300662,46257806
g1,131:22464502,46257806
x1,131:24320461,46257806
g1,131:24484301,46257806
x1,131:24811981,46257806
x1,131:25136388,46257806
x1,131:26192163,46257806
g1,131:26356003,46257806
x1,131:27630019,46257806
x1,131:28322065,46257806
x1,131:29159608,46257806
g1,131:29323448,46257806
x1,131:30123632,46257806
g1,131:30287472,46257806
x1,131:30505704,46257806
(1,131:30505704,46257806:655360,446948,9168
x1,131:31161064,46257806
)
x1,131:31561479,46257806
k1,132:35596738,46257806:4035259
g1,133:35596738,46257806
)
(1,133:4661699,47437454:30935039,446948,141880
x1,133:4989380,47437454
$1,132:4989380,47437454
x1,132:5153220,47437454
g1,132:5356380,47437454
x1,132:5829548,47437454
x1,132:6227338,47437454
x1,132:7100922,47437454
x1,132:7792968,47437454
k1,133:35596738,47437454:27803770
g1,133:35596738,47437454
)
]
(1,135:4661699,49403534:30935039,446948,0
(1,135:4661699,49403534:30935039,446948,0
k1,135:19965379,49403534:15303680
x1,135:20293059,49403534
k1,135:35596738,49403534:15303679
)
)
]
]
]
!62435
}4
!10
{5
[1,184:4736286,49403534:30860452,44667248,9168
[1,184:4736286,4736286:0,0,0
(1,184:4736286,2171086:0,0,0
k1,184:4736286,2171086:140368
)
]
[1,184:4736286,49403534:30860452,44667248,9168
h1,184:4736286,4736286:0,0,0
[1,184:4661699,49403534:30935039,47166667,9168
[1,184:4661699,3023299:30935039,786432,0
(1,184:4661699,3023299:30935039,0,0
h1,184:4661699,3023299:30935039,0,0
)
]
[1,184:4661699,47437454:30935039,42775755,0
(1,133:4661699,5317059:30935039,0,0
g1,133:4661699,5317059
)
(1,135:4661699,7152067:30935039,825750,353898
k1,135:4661699,7152067:0
(1,135:4661699,7152067:22524817,825750,353898
(1,135:4661699,7152067:0,825750,353898
[1,135:4661699,7152067:0,825750,353898
(1,51:4661699,7152067:0,825750,353898
r1,135:4661699,7152067:0,1179648,353898
)
]
)
(1,135:13071921,7152067:14114595,566233,187504
$1,135:13071921,7152067
(1,135:13071921,7152067:14114595,566233,187504
x1,135:13466807,7152067
(1,135:13466807,7250370:1350619,318577,89201
x1,135:13776351,7250370
x1,135:14733230,7250370
)
g1,135:14999466,7152067
x1,135:15509192,7152067
g1,135:15691232,7152067
(1,135:15691232,7152067:734630,282168,187504
x1,135:16086118,7152067
(1,135:16086118,7250370:339744,318577,89201
x1,135:16341666,7250370
)
)
(1,135:16425862,7152067:10578609,566233,163840
x1,135:17008406,7152067
g1,135:17154038,7152067
x1,135:17663764,7152067
g1,135:17809396,7152067
x1,135:18282712,7152067
(1,135:18282712,7250370:294003,295640,0
x1,135:18543947,7250370
)
x1,135:18831578,7152067
(1,135:18831578,6881474:1120487,295640,54614
x1,135:19919297,6881474
)
x1,135:20534609,7152067
g1,135:20680241,7152067
x1,135:21189967,7152067
g1,135:21335599,7152067
x1,135:21808915,7152067
(1,135:21808915,7250370:294003,295640,0
x1,135:22070150,7250370
)
x1,135:22357781,7152067
(1,135:22357781,6881474:1120487,295640,54614
x1,135:23445500,6881474
)
x1,135:24060812,7152067
g1,135:24206444,7152067
x1,135:24716170,7152067
g1,135:24861802,7152067
x1,135:25335118,7152067
(1,135:25335118,7250370:294003,295640,0
x1,135:25596353,7250370
)
x1,135:25883984,7152067
(1,135:25883984,6881474:1120487,295640,54614
x1,135:26971703,6881474
)
)
x1,135:27186516,7152067
)
$1,135:27186516,7152067
)
g1,135:27186516,7152067
)
k1,135:35596738,7152067:8410222
(1,135:35596738,7152067:0,825750,353898
(1,135:35596738,7152067:0,825750,353898
g1,135:35596738,7152067
(1,135:35596738,7152067:0,825750,353898
(1,135:35596738,7152067:0,825750,353898
[1,135:35596738,7152067:0,825750,353898
(1,51:35596738,7152067:0,825750,353898
r1,135:35596738,7152067:0,1179648,353898
)
]
)
)
)
)
k1,135:35596738,7152067:0
)
(1,137:4661699,8987075:30935039,446948,141880
$1,136:4661699,8987075
x1,136:4989380,8987075
$1,136:4989380,8987075
x1,136:5153220,8987075
g1,136:5356380,8987075
x1,136:6448204,8987075
x1,136:7395178,8987075
k1,137:35596738,8987075:28201560
g1,137:35596738,8987075
)
(1,137:4661699,10166723:30935039,0,0
g1,137:4661699,10166723
)
(1,139:4661699,12001731:30935039,950279,622600
k1,139:4661699,12001731:0
(1,139:4661699,12001731:25773664,950279,622600
(1,139:4661699,12001731:0,825750,353898
[1,139:4661699,12001731:0,825750,353898
(1,51:4661699,12001731:0,825750,353898
r1,139:4661699,12001731:0,1179648,353898
)
]
)
(1,139:9823074,12001731:20612289,950279,622600
$1,139:9823074,12001731
(1,139:9823074,12001731:20612289,950279,622600
x1,139:10161905,12001731
(1,139:10161905,12100034:1350619,318577,89201
x1,139:10471449,12100034
x1,139:11428328,12100034
)
g1,139:11694564,12001731
x1,139:12204290,12001731
g1,139:12386330,12001731
(1,139:12386330,12001731:345886,950279,622600
$1,139:12386330,12001731
(1,139:12386330,12001731:345886,950279,622600
(1,139:12386330,11077665:345886,26213,1546666
x1,139:12732216,11077665
)
v1,139:12732216,12001731:0,950269,622589
h1,139:12732216,12001731:0,0,0
)
$1,139:12732216,12001731
)
x1,139:13314760,12001731
g1,139:13460392,12001731
x1,139:13970118,12001731
g1,139:14115750,12001731
x1,139:14589066,12001731
(1,139:14589066,12100034:294003,295640,0
x1,139:14850301,12100034
)
x1,139:15137932,12001731
(1,139:15137932,12001731:345886,950279,622600
$1,139:15137932,12001731
(1,139:15137932,12001731:345886,950279,622600
(1,139:15137932,11077665:345886,26213,1546666
x1,139:15483818,11077665
)
v1,139:15483818,12001731:0,950269,622589
h1,139:15483818,12001731:0,0,0
)
$1,139:15483818,12001731
)
x1,139:16066362,12001731
g1,139:16211994,12001731
x1,139:16721720,12001731
g1,139:16867352,12001731
x1,139:17340668,12001731
(1,139:17340668,12100034:294003,295640,0
x1,139:17601903,12100034
)
x1,139:17889534,12001731
(1,139:17889534,12001731:482420,950279,622600
$1,139:17889534,12001731
(1,139:17889534,12001731:482420,950279,622600
(1,139:17889534,11077665:482420,26213,1546666
x1,139:18371954,11077665
)
v1,139:18371954,12001731:0,950269,622589
h1,139:18371954,12001731:0,0,0
)
$1,139:18371954,12001731
)
x1,139:18954498,12001731
g1,139:19100130,12001731
x1,139:19609856,12001731
g1,139:19755488,12001731
x1,139:20228804,12001731
(1,139:20228804,12100034:294003,295640,0
x1,139:20490039,12100034
)
x1,139:21371364,12001731
(1,139:21371364,12100034:339744,318577,89201
x1,139:21626912,12100034
)
g1,139:21856740,12001731
x1,139:22366466,12001731
g1,139:22512098,12001731
x1,139:22850929,12001731
(1,139:22850929,12100034:294003,295640,0
x1,139:23112164,12100034
)
x1,139:23618248,12001731
(1,139:23618248,12100034:294003,295640,0
x1,139:23879483,12100034
)
x1,139:24167114,12001731
(1,139:24167114,12001731:482420,950279,622600
$1,139:24167114,12001731
(1,139:24167114,12001731:482420,950279,622600
(1,139:24167114,11077665:482420,26213,1546666
x1,139:24649534,11077665
)
v1,139:24649534,12001731:0,950269,622589
h1,139:24649534,12001731:0,0,0
)
$1,139:24649534,12001731
)
g1,139:24795166,12001731
x1,139:25304892,12001731
g1,139:25450524,12001731
x1,139:26044218,12001731
(1,139:26044218,12100034:294003,295640,0
x1,139:26305453,12100034
)
x1,139:26811537,12001731
(1,139:26811537,12100034:294003,295640,0
x1,139:27072772,12100034
)
x1,139:27360403,12001731
(1,139:27360403,12001731:345886,950279,622600
$1,139:27360403,12001731
(1,139:27360403,12001731:345886,950279,622600
(1,139:27360403,11077665:345886,26213,1546666
x1,139:27706289,11077665
)
v1,139:27706289,12001731:0,950269,622589
h1,139:27706289,12001731:0,0,0
)
$1,139:27706289,12001731
)
g1,139:27851921,12001731
x1,139:28361647,12001731
g1,139:28507279,12001731
x1,139:28846110,12001731
(1,139:28846110,12100034:294003,295640,0
x1,139:29107345,12100034
)
x1,139:29613429,12001731
(1,139:29613429,12100034:294003,295640,0
x1,139:29874664,12100034
)
(1,139:29907432,12001731:345886,950279,622600
$1,139:29907432,12001731
(1,139:29907432,12001731:345886,950279,622600
(1,139:29907432,11077665:345886,26213,1546666
x1,139:30253318,11077665
)
v1,139:30253318,12001731:0,950269,622589
h1,139:30253318,12001731:0,0,0
)
$1,139:30253318,12001731
)
x1,139:30435363,12001731
)
$1,139:30435363,12001731
)
g1,139:30435363,12001731
)
k1,139:35596738,12001731:5161375
(1,139:35596738,12001731:0,950279,622600
(1,139:35596738,12001731:0,825750,353898
g1,139:35596738,12001731
(1,139:35596738,12001731:0,825750,353898
(1,139:35596738,12001731:0,825750,353898
[1,139:35596738,12001731:0,825750,353898
(1,51:35596738,12001731:0,825750,353898
r1,139:35596738,12001731:0,1179648,353898
)
]
)
)
)
)
k1,139:35596738,12001731:0
)
(1,141:4661699,13836739:30935039,446948,141880
$1,140:4661699,13836739
x1,140:4989380,13836739
$1,140:4989380,13836739
x1,140:5153220,13836739
g1,140:5356380,13836739
x1,140:6593683,13836739
g1,140:6757523,13836739
x1,140:8104275,13836739
x1,140:8796321,13836739
k1,141:35596738,13836739:26800417
g1,141:35596738,13836739
)
(1,141:4661699,15016387:30935039,0,0
g1,141:4661699,15016387
)
(1,143:4661699,16851395:30935039,950279,622600
k1,143:4661699,16851395:0
(1,143:4661699,16851395:28483534,950279,622600
(1,143:4661699,16851395:0,825750,353898
[1,143:4661699,16851395:0,825750,353898
(1,51:4661699,16851395:0,825750,353898
r1,143:4661699,16851395:0,1179648,353898
)
]
)
(1,143:7113203,16851395:26032030,950279,622600
$1,143:7113203,16851395
(1,143:7113203,16851395:26032030,950279,622600
x1,143:8175297,16851395
(1,143:8175297,16949698:302930,197518,89201
x1,143:8445459,16949698
)
x1,143:8733090,16851395
(1,143:8733090,16949698:1350619,318577,89201
x1,143:9042634,16949698
x1,143:9999513,16949698
)
g1,143:10265749,16851395
x1,143:10775475,16851395
g1,143:10957515,16851395
x1,143:11540059,16851395
g1,143:11685691,16851395
x1,143:12195417,16851395
g1,143:12341049,16851395
x1,143:12814365,16851395
(1,143:12814365,16949698:294003,295640,0
x1,143:13075600,16949698
)
x1,143:13363231,16851395
(1,143:13363231,16851395:482420,950279,622600
$1,143:13363231,16851395
(1,143:13363231,16851395:482420,950279,622600
(1,143:13363231,15927329:482420,26213,1546666
x1,143:13845651,15927329
)
v1,143:13845651,16851395:0,950269,622589
h1,143:13845651,16851395:0,0,0
)
$1,143:13845651,16851395
)
x1,143:14428195,16851395
g1,143:14573827,16851395
x1,143:15083553,16851395
g1,143:15229185,16851395
x1,143:15702501,16851395
(1,143:15702501,16949698:294003,295640,0
x1,143:15963736,16949698
)
x1,143:16251367,16851395
(1,143:16251367,16851395:345886,950279,622600
$1,143:16251367,16851395
(1,143:16251367,16851395:345886,950279,622600
(1,143:16251367,15927329:345886,26213,1546666
x1,143:16597253,15927329
)
v1,143:16597253,16851395:0,950269,622589
h1,143:16597253,16851395:0,0,0
)
$1,143:16597253,16851395
)
x1,143:17179797,16851395
g1,143:17325429,16851395
x1,143:17835155,16851395
g1,143:17980787,16851395
x1,143:18454103,16851395
(1,143:18454103,16949698:294003,295640,0
x1,143:18715338,16949698
)
x1,143:20065063,16851395
(1,143:20065063,16949698:302930,197518,89201
x1,143:20335225,16949698
)
x1,143:20622856,16851395
(1,143:20622856,16949698:339744,318577,89201
x1,143:20878404,16949698
)
g1,143:21108232,16851395
x1,143:21617958,16851395
g1,143:21763590,16851395
x1,143:22825684,16851395
(1,143:22825684,16949698:302930,197518,89201
x1,143:23095846,16949698
)
x1,143:23383477,16851395
(1,143:23383477,16949698:535898,197518,65536
x1,143:23630831,16949698
(1,143:23630831,17015234:255776,211171,0
x1,143:23853839,17015234
)
)
x1,143:24392691,16851395
(1,143:24392691,16949698:294003,295640,0
x1,143:24653926,16949698
)
(1,143:24686694,16851395:345886,950279,622600
$1,143:24686694,16851395
(1,143:24686694,16851395:345886,950279,622600
(1,143:24686694,15927329:345886,26213,1546666
x1,143:25032580,15927329
)
v1,143:25032580,16851395:0,950269,622589
h1,143:25032580,16851395:0,0,0
)
$1,143:25032580,16851395
)
g1,143:25178212,16851395
x1,143:25687938,16851395
g1,143:25833570,16851395
x1,143:26895664,16851395
(1,143:26895664,16949698:302930,197518,89201
x1,143:27165826,16949698
)
x1,143:27453457,16851395
(1,143:27453457,16949698:535898,197518,65536
x1,143:27700811,16949698
(1,143:27700811,17015234:255776,211171,0
x1,143:27923819,17015234
)
)
x1,143:28462671,16851395
(1,143:28462671,16949698:294003,295640,0
x1,143:28723906,16949698
)
(1,143:28756674,16851395:482420,950279,622600
$1,143:28756674,16851395
(1,143:28756674,16851395:482420,950279,622600
(1,143:28756674,15927329:482420,26213,1546666
x1,143:29239094,15927329
)
v1,143:29239094,16851395:0,950269,622589
h1,143:29239094,16851395:0,0,0
)
$1,143:29239094,16851395
)
g1,143:29384726,16851395
x1,143:29894452,16851395
g1,143:30040084,16851395
x1,143:31102178,16851395
(1,143:31102178,16949698:302930,197518,89201
x1,143:31372340,16949698
)
x1,143:31659971,16851395
(1,143:31659971,16949698:535898,197518,65536
x1,143:31907325,16949698
(1,143:31907325,17015234:255776,211171,0
x1,143:32130333,17015234
)
)
x1,143:32669185,16851395
(1,143:32669185,16949698:294003,295640,0
x1,143:32930420,16949698
)
x1,143:33145233,16851395
)
$1,143:33145233,16851395
)
g1,143:33145233,16851395
)
k1,143:35596738,16851395:2451505
(1,143:35596738,16851395:0,950279,622600
(1,143:35596738,16851395:0,825750,353898
g1,143:35596738,16851395
(1,143:35596738,16851395:0,825750,353898
(1,143:35596738,16851395:0,825750,353898
[1,143:35596738,16851395:0,825750,353898
(1,51:35596738,16851395:0,825750,353898
r1,143:35596738,16851395:0,1179648,353898
)
]
)
)
)
)
k1,143:35596738,16851395:0
)
(1,145:4661699,18686403:30935039,446948,141880
$1,144:4661699,18686403
x1,144:4989380,18686403
$1,144:4989380,18686403
x1,144:5153220,18686403
g1,144:5356380,18686403
x1,144:6375460,18686403
x1,144:7576714,18686403
g1,144:7740554,18686403
x1,144:8833034,18686403
x1,144:9779370,18686403
x1,144:10143736,18686403
x1,144:10455032,18686403
x1,144:11147078,18686403
k1,145:35596738,18686403:24449660
g1,145:35596738,18686403
)
(1,145:4661699,19866051:30935039,0,0
g1,145:4661699,19866051
)
(1,149:4661699,21701059:30935039,934876,637049
k1,149:4661699,21701059:0
(1,149:4661699,21701059:20959811,934876,637049
(1,149:4661699,21701059:0,825750,353898
[1,149:4661699,21701059:0,825750,353898
(1,51:4661699,21701059:0,825750,353898
r1,149:4661699,21701059:0,1179648,353898
)
]
)
(1,149:15295776,21701059:9666885,934876,637049
$1,149:15295776,21701059
(1,149:15295776,21701059:9666885,934876,637049
(1,149:15295776,21701059:1162179,898467,637049
(1,149:15295776,21701059:1162179,898467,637049
h1,149:15295776,21701059:78643,0,0
[1,149:15374419,21701059:1004893,898467,637049
(1,149:15374419,21257703:1004893,455111,187504
x1,149:15715602,21257703
(1,149:15715602,21356006:663710,318577,89201
x1,149:16295116,21356006
)
)
(1,149:15374419,22150603:1004893,455111,187504
k1,149:15536402,22150603:161983
x1,149:15877585,22150603
(1,149:15877585,22248906:339744,318577,89201
x1,149:16133133,22248906
)
k1,149:16379312,22150603:161983
)
]
h1,149:16379312,21701059:78643,0,0
)
)
g1,149:16639995,21701059
x1,149:17149721,21701059
g1,149:17331761,21701059
(1,149:17331761,21701059:7448855,934876,637049
(1,149:17331761,21701059:7448855,934876,637049
h1,149:17331761,21701059:78643,0,0
[1,149:17410404,21701059:7291569,934876,637049
(1,149:17410404,21257703:7291569,491520,187504
x1,149:17751587,21257703
(1,149:17751587,21356006:294003,295640,0
x1,149:18012822,21356006
)
g1,149:18191222,21257703
x1,149:18700948,21257703
g1,149:18846580,21257703
x1,149:19515444,21257703
(1,149:19515444,21356006:663710,318577,89201
x1,149:20094958,21356006
)
g1,149:20324786,21257703
x1,149:20834512,21257703
g1,149:20980144,21257703
x1,149:21781141,21257703
(1,149:21781141,21356006:294003,295640,0
x1,149:22042376,21356006
)
x1,149:22671190,21257703
(1,149:22671190,21356006:339744,318577,89201
x1,149:22926738,21356006
)
g1,149:23156566,21257703
x1,149:23666292,21257703
g1,149:23811924,21257703
x1,149:24153107,21257703
(1,149:24153107,21356006:294003,295640,0
x1,149:24414342,21356006
)
x1,149:24701973,21257703
)
(1,149:17410404,22150603:7291569,491520,187504
k1,149:17574245,22150603:163841
x1,149:17915428,22150603
(1,149:17915428,22248906:294003,295640,0
x1,149:18176663,22248906
)
g1,149:18355063,22150603
x1,149:18864789,22150603
g1,149:19010421,22150603
x1,149:19679285,22150603
(1,149:19679285,22248906:663710,318577,89201
x1,149:20258799,22248906
)
g1,149:20488627,22150603
x1,149:20998353,22150603
g1,149:21143985,22150603
x1,149:21617301,22150603
(1,149:21617301,22248906:294003,295640,0
x1,149:21878536,22248906
)
x1,149:22507350,22150603
(1,149:22507350,22248906:339744,318577,89201
x1,149:22762898,22248906
)
g1,149:22992726,22150603
x1,149:23502452,22150603
g1,149:23648084,22150603
x1,149:23989267,22150603
(1,149:23989267,22248906:294003,295640,0
x1,149:24250502,22248906
)
x1,149:24538133,22150603
k1,149:24701973,22150603:163840
)
]
h1,149:24701973,21701059:78643,0,0
)
)
x1,149:24962661,21701059
)
$1,149:24962661,21701059
)
k1,149:25621510,21701059:658849
)
k1,149:35596738,21701059:9975228
(1,149:35596738,21701059:0,934876,637049
(1,149:35596738,21701059:0,825750,353898
g1,149:35596738,21701059
(1,149:35596738,21701059:0,825750,353898
(1,149:35596738,21701059:0,825750,353898
[1,149:35596738,21701059:0,825750,353898
(1,51:35596738,21701059:0,825750,353898
r1,149:35596738,21701059:0,1179648,353898
)
]
)
)
)
)
k1,149:35596738,21701059:0
)
(1,149:4661699,23535128:30935039,934876,637049
k1,149:4661699,23535128:0
(1,149:4661699,23535128:20959811,934876,637049
(1,149:4661699,23535128:0,825750,353898
[1,149:4661699,23535128:0,825750,353898
(1,51:4661699,23535128:0,825750,353898
r1,149:4661699,23535128:0,1179648,353898
)
]
)
(1,149:14980381,23535128:10297674,934876,637049
$1,149:14980381,23535128
(1,149:14980381,23535128:10297674,934876,637049
(1,149:14980381,23535128:1469002,898467,637049
(1,149:14980381,23535128:1469002,898467,637049
h1,149:14980381,23535128:78643,0,0
[1,149:15059024,23535128:1311716,898467,637049
(1,149:15059024,23091772:1311716,455111,187504
x1,149:15400207,23091772
(1,149:15400207,23190075:970533,318577,89201
x1,149:16286544,23190075
)
)
(1,149:15059024,23984672:1311716,455111,187504
k1,149:15212436,23984672:153412
x1,149:15553619,23984672
(1,149:15553619,24082975:663710,318577,89201
x1,149:16133133,24082975
)
k1,149:16370740,23984672:153411
)
]
h1,149:16370740,23535128:78643,0,0
)
)
g1,149:16631423,23535128
x1,149:17141149,23535128
g1,149:17323189,23535128
(1,149:17323189,23535128:7772821,934876,637049
(1,149:17323189,23535128:7772821,934876,637049
h1,149:17323189,23535128:78643,0,0
[1,149:17401832,23535128:7615535,934876,637049
(1,149:17401832,23091772:7615535,491520,187504
x1,149:17743015,23091772
(1,149:17743015,23190075:294003,295640,0
x1,149:18004250,23190075
)
g1,149:18182650,23091772
x1,149:18692376,23091772
g1,149:18838008,23091772
x1,149:19506872,23091772
(1,149:19506872,23190075:663710,318577,89201
x1,149:20086386,23190075
)
g1,149:20316214,23091772
x1,149:20825940,23091772
g1,149:20971572,23091772
x1,149:21772569,23091772
(1,149:21772569,23190075:294003,295640,0
x1,149:22033804,23190075
)
x1,149:22662618,23091772
(1,149:22662618,23190075:663710,318577,89201
x1,149:23242132,23190075
)
g1,149:23471960,23091772
x1,149:23981686,23091772
g1,149:24127318,23091772
x1,149:24468501,23091772
(1,149:24468501,23190075:294003,295640,0
x1,149:24729736,23190075
)
x1,149:25017367,23091772
)
(1,149:17401832,23984672:7615535,491520,187504
k1,149:17565673,23984672:163841
x1,149:17906856,23984672
(1,149:17906856,24082975:294003,295640,0
x1,149:18168091,24082975
)
g1,149:18346491,23984672
x1,149:18856217,23984672
g1,149:19001849,23984672
x1,149:19670713,23984672
(1,149:19670713,24082975:663710,318577,89201
x1,149:20250227,24082975
)
g1,149:20480055,23984672
x1,149:20989781,23984672
g1,149:21135413,23984672
x1,149:21608729,23984672
(1,149:21608729,24082975:294003,295640,0
x1,149:21869964,24082975
)
x1,149:22498778,23984672
(1,149:22498778,24082975:663710,318577,89201
x1,149:23078292,24082975
)
g1,149:23308120,23984672
x1,149:23817846,23984672
g1,149:23963478,23984672
x1,149:24304661,23984672
(1,149:24304661,24082975:294003,295640,0
x1,149:24565896,24082975
)
x1,149:24853527,23984672
k1,149:25017367,23984672:163840
)
]
h1,149:25017367,23535128:78643,0,0
)
)
x1,149:25278055,23535128
)
$1,149:25278055,23535128
)
k1,149:25621510,23535128:343455
)
k1,149:35596738,23535128:9975228
(1,149:35596738,23535128:0,934876,637049
(1,149:35596738,23535128:0,825750,353898
g1,149:35596738,23535128
(1,149:35596738,23535128:0,825750,353898
(1,149:35596738,23535128:0,825750,353898
[1,149:35596738,23535128:0,825750,353898
(1,51:35596738,23535128:0,825750,353898
r1,149:35596738,23535128:0,1179648,353898
)
]
)
)
)
)
k1,149:35596738,23535128:0
)
(1,149:4661699,25369197:30935039,934876,637049
k1,149:4661699,25369197:0
(1,149:4661699,25369197:20959811,934876,637049
(1,149:4661699,25369197:0,825750,353898
[1,149:4661699,25369197:0,825750,353898
(1,51:4661699,25369197:0,825750,353898
r1,149:4661699,25369197:0,1179648,353898
)
]
)
(1,149:14636927,25369197:10984583,934876,637049
$1,149:14636927,25369197
(1,149:14636927,25369197:10984583,934876,637049
(1,149:14636927,25369197:1849088,898467,637049
(1,149:14636927,25369197:1849088,898467,637049
h1,149:14636927,25369197:78643,0,0
[1,149:14715570,25369197:1691802,898467,637049
(1,149:14715570,24925841:1691802,455111,187504
x1,149:15056753,24925841
(1,149:15056753,25024144:1350619,318577,89201
x1,149:15366297,25024144
x1,149:16323176,25024144
)
)
(1,149:14715570,25818741:1691802,455111,187504
k1,149:14905613,25818741:190043
x1,149:15246796,25818741
(1,149:15246796,25917044:970533,318577,89201
x1,149:16133133,25917044
)
k1,149:16407372,25818741:190043
)
]
h1,149:16407372,25369197:78643,0,0
)
)
g1,149:16668055,25369197
x1,149:17177781,25369197
g1,149:17359821,25369197
(1,149:17359821,25369197:8079644,934876,637049
(1,149:17359821,25369197:8079644,934876,637049
h1,149:17359821,25369197:78643,0,0
[1,149:17438464,25369197:7922358,934876,637049
(1,149:17438464,24925841:7922358,491520,187504
x1,149:17779647,24925841
(1,149:17779647,25024144:294003,295640,0
x1,149:18040882,25024144
)
g1,149:18219282,24925841
x1,149:18729008,24925841
g1,149:18874640,24925841
x1,149:19543504,24925841
(1,149:19543504,25024144:663710,318577,89201
x1,149:20123018,25024144
)
g1,149:20352846,24925841
x1,149:20862572,24925841
g1,149:21008204,24925841
x1,149:21809201,24925841
(1,149:21809201,25024144:294003,295640,0
x1,149:22070436,25024144
)
x1,149:22699250,24925841
(1,149:22699250,25024144:970533,318577,89201
x1,149:23585587,25024144
)
g1,149:23815415,24925841
x1,149:24325141,24925841
g1,149:24470773,24925841
x1,149:24811956,24925841
(1,149:24811956,25024144:294003,295640,0
x1,149:25073191,25024144
)
x1,149:25360822,24925841
)
(1,149:17438464,25818741:7922358,491520,187504
k1,149:17602305,25818741:163841
x1,149:17943488,25818741
(1,149:17943488,25917044:294003,295640,0
x1,149:18204723,25917044
)
g1,149:18383123,25818741
x1,149:18892849,25818741
g1,149:19038481,25818741
x1,149:19707345,25818741
(1,149:19707345,25917044:663710,318577,89201
x1,149:20286859,25917044
)
g1,149:20516687,25818741
x1,149:21026413,25818741
g1,149:21172045,25818741
x1,149:21645361,25818741
(1,149:21645361,25917044:294003,295640,0
x1,149:21906596,25917044
)
x1,149:22535410,25818741
(1,149:22535410,25917044:970533,318577,89201
x1,149:23421747,25917044
)
g1,149:23651575,25818741
x1,149:24161301,25818741
g1,149:24306933,25818741
x1,149:24648116,25818741
(1,149:24648116,25917044:294003,295640,0
x1,149:24909351,25917044
)
x1,149:25196982,25818741
k1,149:25360822,25818741:163840
)
]
h1,149:25360822,25369197:78643,0,0
)
)
x1,149:25621510,25369197
)
$1,149:25621510,25369197
)
g1,149:25621510,25369197
)
k1,149:35596738,25369197:9975228
(1,149:35596738,25369197:0,934876,637049
(1,149:35596738,25369197:0,825750,353898
g1,149:35596738,25369197
(1,149:35596738,25369197:0,825750,353898
(1,149:35596738,25369197:0,825750,353898
[1,149:35596738,25369197:0,825750,353898
(1,51:35596738,25369197:0,825750,353898
r1,149:35596738,25369197:0,1179648,353898
)
]
)
)
)
)
k1,149:35596738,25369197:0
)
(1,165:4661699,27204205:30935039,0,0
k1,165:35596738,27204205:30935039
g1,165:35596738,27204205
)
[1,164:4661699,35176106:30935039,7185469,0
[1,164:4661699,35176106:30935039,7185469,0
(1,151:4661699,28747574:30935039,756937,324406
h1,151:4661699,28747574:0,0,0
g1,151:4661699,28747574
[1,151:4661699,28747574:30935039,756937,324406
(1,151:4661699,28747574:30935039,756937,324406
k1,151:10145967,28747574:5484268
h1,151:10145967,28747574:0,0,0
x1,151:10539375,28747574
x1,151:11533808,28747574
g1,151:11681264,28747574
x1,151:12172585,28747574
g1,151:12355429,28747574
r1,151:12355429,28747574:0,1081343,324406
g1,151:12355429,28747574
(1,151:12355429,28747574:0,0,0
(1,151:12355429,27666230:0,0,0
)
)
x1,151:15042640,28747574
x1,151:16442865,28747574
g1,151:16590321,28747574
x1,151:17180137,28747574
x1,151:19167817,28747574
g1,151:19315273,28747574
x1,151:19806594,28747574
g1,151:19954050,28747574
x1,151:21199750,28747574
g1,151:21347206,28747574
x1,151:22264362,28747574
g1,151:22411818,28747574
x1,151:24574076,28747574
g1,151:24721532,28747574
x1,151:25672320,28747574
g1,151:25819776,28747574
x1,151:27260704,28747574
g1,151:27408160,28747574
x1,151:28522323,28747574
g1,151:28669779,28747574
x1,151:29817558,28747574
g1,151:29965014,28747574
x1,151:30112470,28747574
r1,151:30112470,28747574:0,324406,324406
g1,151:30112470,28747574
k1,151:35596738,28747574:5484268
)
]
g1,151:35596738,28747574
g1,151:35596738,28747574
)
(1,164:4661699,32615563:30935039,2888223,2560543
k1,164:7313511,32615563:2651812
h1,155:7313511,32615563:0,0,0
$1,163:7313511,32615563
[1,163:7313511,32615563:25631415,2888223,2560543
(1,158:7313511,30788927:25631415,825750,353898
g1,157:7313511,30788927
(1,157:7313511,30788927:7623739,825750,353898
r1,157:7313511,30788927:0,1179648,353898
g1,157:8624231,30788927
$1,157:8624231,30788927
(1,157:8624231,30788927:5002299,446948,141880
x1,157:9316287,30788927
x1,157:10841940,30788927
g1,157:11005780,30788927
x1,157:13626530,30788927
)
$1,157:13626530,30788927
g1,157:13626530,30788927
g1,157:14937250,30788927
)
g1,157:14937250,30788927
(1,157:14937250,30788927:4441890,825750,353898
g1,157:16247970,30788927
$1,157:16247970,30788927
(1,157:16247970,30788927:1262214,446948,138372
(1,157:16247970,30788927:1262214,446948,138372
x1,157:16648394,30788927
x1,157:17280808,30788927
(1,157:17280808,30927299:229376,312863,0
$1,157:17280808,30927299
(1,157:17280808,30927299:229376,312863,0
(1,157:17280808,30927299:229376,312863,0
x1,157:17510184,30927299
)
)
$1,157:17510184,30927299
)
)
)
$1,157:17510184,30788927
k1,157:18068420,30788927:558236
g1,157:19379140,30788927
)
g1,157:19379140,30788927
(1,157:19379140,30788927:4004896,825750,353898
g1,157:20689860,30788927
$1,157:20689860,30788927
(1,157:20689860,30788927:1383456,446948,141880
(1,157:20689860,30788927:1383456,446948,141880
x1,157:22073316,30788927
)
)
$1,157:22073316,30788927
g1,157:22073316,30788927
g1,157:23384036,30788927
)
g1,157:23384036,30788927
(1,157:23384036,30788927:5119000,825750,353898
g1,157:24694756,30788927
$1,157:24694756,30788927
(1,157:24694756,30788927:2497560,446948,138372
(1,157:24694756,30788927:2497560,446948,138372
x1,157:26260396,30788927
(1,157:26260396,30927299:229376,312863,0
$1,157:26260396,30927299
(1,157:26260396,30927299:229376,312863,0
(1,157:26260396,30927299:229376,312863,0
x1,157:26489772,30927299
)
)
$1,157:26489772,30927299
)
x1,157:26962940,30788927
(1,157:26962940,30927299:229376,312863,0
$1,157:26962940,30927299
(1,157:26962940,30927299:229376,312863,0
(1,157:26962940,30927299:229376,312863,0
x1,157:27192316,30927299
)
)
$1,157:27192316,30927299
)
)
)
$1,157:27192316,30788927
g1,157:27192316,30788927
g1,157:28503036,30788927
)
g1,157:28503036,30788927
(1,158:28503036,30788927:4441890,825750,353898
g1,157:29813756,30788927
$1,157:29813756,30788927
(1,157:29813756,30788927:1175712,446948,138372
(1,157:29813756,30788927:1175712,446948,138372
x1,157:30286924,30788927
(1,157:30286924,30927299:229376,312863,0
$1,157:30286924,30927299
(1,157:30286924,30927299:229376,312863,0
(1,157:30286924,30927299:229376,312863,0
x1,157:30516300,30927299
)
)
$1,157:30516300,30927299
)
x1,157:30989468,30788927
)
)
$1,157:30989468,30788927
$1,158:30989468,30788927
h1,158:30989468,30788927:0,0,0
$1,158:30989468,30788927
k1,158:31634206,30788927:644738
g1,158:32944926,30788927
)
g1,158:32944926,30788927
)
(1,160:7313511,32297617:25631415,825750,353898
g1,159:7313511,32297617
(1,159:7313511,32297617:7623739,825750,353898
r1,159:7313511,32297617:0,1179648,353898
g1,159:8624231,32297617
$1,159:8624231,32297617
x1,159:8963062,32297617
$1,159:8963062,32297617
k1,159:13626530,32297617:4663468
g1,159:14937250,32297617
)
g1,159:14937250,32297617
(1,159:14937250,32297617:4441890,825750,353898
g1,159:16247970,32297617
$1,159:16247970,32297617
x1,159:18068420,32297617
$1,159:18068420,32297617
g1,159:18068420,32297617
g1,159:19379140,32297617
)
g1,159:19379140,32297617
(1,159:19379140,32297617:4004896,825750,353898
g1,159:20689860,32297617
$1,159:20689860,32297617
x1,159:22000584,32297617
$1,159:22000584,32297617
k1,159:22073316,32297617:72732
g1,159:23384036,32297617
)
g1,159:23384036,32297617
(1,159:23384036,32297617:5119000,825750,353898
g1,159:24694756,32297617
$1,159:24694756,32297617
x1,159:26005480,32297617
$1,159:26005480,32297617
k1,159:27192316,32297617:1186836
g1,159:28503036,32297617
)
g1,159:28503036,32297617
(1,160:28503036,32297617:4441890,825750,353898
g1,159:29813756,32297617
$1,159:29813756,32297617
x1,159:31634206,32297617
$1,159:31634206,32297617
$1,160:31634206,32297617
h1,160:31634206,32297617:0,0,0
$1,160:31634206,32297617
g1,160:31634206,32297617
g1,160:32944926,32297617
)
g1,160:32944926,32297617
)
(1,161:7313511,33477265:25631415,825750,353898
g1,160:7313511,33477265
(1,160:7313511,33477265:7623739,825750,353898
r1,160:7313511,33477265:0,1179648,353898
g1,160:8624231,33477265
$1,160:8624231,33477265
x1,160:9092631,33477265
(1,160:9092631,33575568:302930,197518,89201
x1,160:9362793,33575568
)
$1,160:9395561,33477265
k1,160:13626530,33477265:4230969
g1,160:14937250,33477265
)
g1,160:14937250,33477265
(1,160:14937250,33477265:4441890,825750,353898
g1,160:16247970,33477265
$1,160:16247970,33477265
x1,160:17740739,33477265
$1,160:17740739,33477265
k1,160:18068420,33477265:327681
g1,160:19379140,33477265
)
g1,160:19379140,33477265
(1,160:19379140,33477265:4004896,825750,353898
g1,160:20689860,33477265
$1,160:20689860,33477265
x1,160:21672903,33477265
$1,160:21672903,33477265
k1,160:22073316,33477265:400413
g1,160:23384036,33477265
)
g1,160:23384036,33477265
(1,160:23384036,33477265:5119000,825750,353898
g1,160:24694756,33477265
$1,160:24694756,33477265
x1,160:25677799,33477265
$1,160:25677799,33477265
k1,160:27192316,33477265:1514517
g1,160:28503036,33477265
)
g1,160:28503036,33477265
(1,161:28503036,33477265:4441890,825750,353898
g1,160:29813756,33477265
$1,160:29813756,33477265
x1,160:31124480,33477265
$1,160:31124480,33477265
$1,161:31124480,33477265
h1,161:31124480,33477265:0,0,0
$1,161:31124480,33477265
k1,161:31634206,33477265:509726
g1,161:32944926,33477265
)
g1,161:32944926,33477265
)
(1,162:7313511,34656913:25631415,825750,353898
g1,161:7313511,34656913
(1,161:7313511,34656913:7623739,825750,353898
r1,161:7313511,34656913:0,1179648,353898
g1,161:8624231,34656913
$1,161:8624231,34656913
x1,161:9001822,34656913
$1,161:9001822,34656913
k1,161:13626530,34656913:4624708
g1,161:14937250,34656913
)
g1,161:14937250,34656913
(1,161:14937250,34656913:4441890,825750,353898
g1,161:16247970,34656913
$1,161:16247970,34656913
x1,161:18068420,34656913
$1,161:18068420,34656913
g1,161:18068420,34656913
g1,161:19379140,34656913
)
g1,161:19379140,34656913
(1,161:19379140,34656913:4004896,825750,353898
g1,161:20689860,34656913
$1,161:20689860,34656913
x1,161:21345222,34656913
$1,161:21345222,34656913
k1,161:22073316,34656913:728094
g1,161:23384036,34656913
)
g1,161:23384036,34656913
(1,161:23384036,34656913:5119000,825750,353898
g1,161:24694756,34656913
$1,161:24694756,34656913
x1,161:25532163,34656913
$1,161:25532163,34656913
k1,161:27192316,34656913:1660153
g1,161:28503036,34656913
)
g1,161:28503036,34656913
(1,162:28503036,34656913:4441890,825750,353898
g1,161:29813756,34656913
$1,161:29813756,34656913
x1,161:31306525,34656913
$1,161:31306525,34656913
$1,162:31306525,34656913
h1,162:31306525,34656913:0,0,0
$1,162:31306525,34656913
k1,162:31634206,34656913:327681
g1,162:32944926,34656913
)
g1,162:32944926,34656913
)
]
$1,163:32944926,32615563
g1,164:32944926,32615563
k1,164:35596738,32615563:2651812
)
]
]
(1,165:4661699,38321834:30935039,451540,133360
(1,165:4661699,38321834:819200,451540,9171
g1,165:4661699,38321834
x1,165:5153219,38321834
g1,165:5480899,38321834
)
x1,165:8284487,38321834
g1,165:8448327,38321834
x1,165:9431359,38321834
x1,165:9732830,38321834
x1,165:11437396,38321834
k1,165:35596738,38321834:24159342
g1,165:35596738,38321834
)
(1,167:4661699,40091306:30935039,446948,141880
h1,166:4661699,40091306:983040,0,0
x1,166:6263395,40091306
x1,166:6501946,40091306
g1,166:6665786,40091306
x1,166:8922817,40091306
g1,166:9086657,40091306
x1,166:9887496,40091306
g1,166:10051336,40091306
x1,166:11289294,40091306
x1,166:12583621,40091306
g1,166:12747461,40091306
x1,166:15731939,40091306
g1,166:15895779,40091306
x1,166:19754487,40091306
g1,166:19918327,40091306
x1,166:20136559,40091306
(1,166:20136559,40091306:655360,446948,9168
x1,166:20791919,40091306
)
x1,166:21173991,40091306
k1,167:35596738,40091306:14422747
g1,167:35596738,40091306
)
(1,174:4661699,44289878:30935039,3335796,3008116
k1,174:4661699,44289878:0
(1,174:4661699,44289878:25431085,3335796,3008116
(1,174:4661699,44289878:0,825750,353898
[1,174:4661699,44289878:0,825750,353898
(1,51:4661699,44289878:0,825750,353898
r1,174:4661699,44289878:0,1179648,353898
)
]
)
(1,174:10165652,44289878:19927132,3335796,3008116
$1,174:10165652,44289878
(1,174:10165652,44289878:19927132,3335796,3008116
(1,174:10165652,44289878:19927132,3335796,3008116
h1,174:10165652,44289878:78643,0,0
h1,174:10244295,44289878:0,0,0
[1,174:10244295,44289878:19265946,3335796,3008116
(1,174:10244295,41966208:19265946,1012126,586966
g1,174:10244295,41966208
(1,174:10244295,41966208:19265946,1012126,586966
k1,174:11865267,41966208:1620972
(1,174:11865267,41966208:0,825750,353898
[1,174:11865267,41966208:0,825750,353898
(1,51:11865267,41966208:0,825750,353898
r1,174:11865267,41966208:0,1179648,353898
)
]
)
$1,174:11865267,41966208
(1,174:11865267,41966208:17644974,1012126,586966
x1,174:12151988,41966208
g1,174:12364179,41966208
x1,174:12873905,41966208
g1,174:13055945,41966208
(1,174:13055945,41966208:1178101,1012126,586966
(1,174:13055945,41006508:655361,26213,1546666
x1,174:13711306,41006508
)
[1,174:13711306,41966208:522740,1012126,449545
(1,174:13711306,41966208:522740,725524,449545
h1,174:13711306,41966208:78643,0,0
[1,174:13789949,41966208:365454,725524,449545
(1,174:13789949,41522852:365454,282168,0
k1,174:13799468,41522852:9519
x1,174:14145884,41522852
k1,174:14155403,41522852:9519
)
(1,174:13789949,42415752:365454,282168,0
x1,174:14113685,42415752
)
]
h1,174:14155403,41966208:78643,0,0
)
]
)
x1,174:14538821,41966208
x1,174:14749689,41966208
g1,174:14913529,41966208
g1,174:15022753,41966208
x1,174:15397919,41966208
(1,174:15397919,42064511:294003,295640,0
x1,174:15659154,42064511
)
g1,174:15873962,41966208
x1,174:16383688,41966208
g1,174:16565728,41966208
x1,174:17286700,41966208
(1,174:17286700,41966208:838771,447828,98303
x1,174:17831468,41966208
(1,174:17831468,42064511:294003,295640,0
x1,174:18092703,42064511
)
)
(1,174:18125471,41680398:183865,254863,0
x1,174:18276568,41680398
)
x1,174:18850920,41966208
x1,174:19317979,41966208
g1,174:19481819,41966208
g1,174:19591043,41966208
x1,174:19966209,41966208
(1,174:19966209,42064511:294003,295640,0
x1,174:20227444,42064511
)
g1,174:20442252,41966208
x1,174:20951978,41966208
g1,174:21134018,41966208
x1,174:22399758,41966208
(1,174:22399758,42064511:294003,295640,0
x1,174:22660993,42064511
)
x1,174:23235345,41966208
x1,174:23702404,41966208
g1,174:23866244,41966208
g1,174:23975468,41966208
x1,174:24350634,41966208
(1,174:24350634,42064511:294003,295640,0
x1,174:24611869,42064511
)
g1,174:24826677,41966208
x1,174:25336403,41966208
g1,174:25518443,41966208
x1,174:26953184,41966208
x1,174:27249765,41966208
(1,174:27249765,41695615:413062,387287,157909
h1,174:27249765,41695615:78643,0,0
[1,174:27328408,41695615:223008,387287,157909
(1,174:27328408,41519499:223008,211171,0
x1,174:27551416,41519499
)
(1,174:27328408,41853523:223008,211171,0
x1,174:27551416,41853523
)
]
h1,174:27551416,41695615:78643,0,0
)
x1,174:28207595,41966208
(1,174:28207595,42064511:294003,295640,0
x1,174:28468830,42064511
)
x1,174:29043182,41966208
x1,174:29510241,41966208
)
$1,174:29510241,41966208
)
g1,174:29510241,41966208
)
(1,174:10244295,43641068:19265946,825750,353898
g1,174:10244295,43641068
(1,174:10244295,43641068:19265946,825750,353898
k1,174:22000537,43641068:11756242
(1,174:22000537,43641068:0,825750,353898
[1,174:22000537,43641068:0,825750,353898
(1,51:22000537,43641068:0,825750,353898
r1,174:22000537,43641068:0,1179648,353898
)
]
)
$1,174:22000537,43641068
(1,174:22000537,43641068:7509704,491520,163840
x1,174:22308192,43641068
x1,174:22906666,43641068
x1,174:23822881,43641068
(1,174:23822881,43739371:424241,197518,0
x1,174:24202010,43739371
)
g1,174:24392754,43641068
x1,174:24902480,43641068
g1,174:25048112,43641068
x1,174:25431088,43641068
(1,174:25431088,43739371:555237,197518,0
x1,174:25953557,43739371
)
x1,174:26241188,43641068
g1,174:26423228,43641068
x1,174:26932954,43641068
g1,174:27114994,43641068
x1,174:27497970,43641068
g1,174:27734625,43641068
x1,174:28244351,43641068
g1,174:28389983,43641068
x1,174:28772959,43641068
(1,174:28772959,43739371:555237,197518,0
x1,174:29295428,43739371
)
x1,174:29510241,43641068
)
$1,174:29510241,43641068
)
g1,174:29510241,43641068
(1,174:29510241,43641068:-655360,825750,353898
$1,174:29510241,43641068
(1,174:29510241,43641068:-655360,0,0
h1,174:29510241,43641068:0,0,0
)
$1,174:28854881,43641068
g1,174:28854881,43641068
)
g1,174:29510241,43641068
)
(1,174:10244295,45269236:19265946,1012126,586966
g1,174:10244295,45269236
(1,174:10244295,45269236:19265946,1012126,586966
g1,174:10244295,45269236
(1,174:10244295,45269236:0,825750,353898
[1,174:10244295,45269236:0,825750,353898
(1,51:10244295,45269236:0,825750,353898
r1,174:10244295,45269236:0,1179648,353898
)
]
)
$1,174:10244295,45269236
(1,174:10244295,45269236:19265946,1012126,586966
x1,174:10531016,45269236
g1,174:10743207,45269236
x1,174:11252933,45269236
g1,174:11434973,45269236
(1,174:11434973,45269236:1178101,1012126,586966
(1,174:11434973,44309536:655361,26213,1546666
x1,174:12090334,44309536
)
[1,174:12090334,45269236:522740,1012126,449545
(1,174:12090334,45269236:522740,725524,449545
h1,174:12090334,45269236:78643,0,0
[1,174:12168977,45269236:365454,725524,449545
(1,174:12168977,44825880:365454,282168,0
k1,174:12178496,44825880:9519
x1,174:12524912,44825880
k1,174:12534431,44825880:9519
)
(1,174:12168977,45718780:365454,282168,0
x1,174:12492713,45718780
)
]
h1,174:12534431,45269236:78643,0,0
)
]
)
x1,174:12917849,45269236
x1,174:13128717,45269236
g1,174:13292557,45269236
g1,174:13401781,45269236
x1,174:13776947,45269236
(1,174:13776947,45367539:564165,295640,89201
x1,174:14308344,45367539
)
g1,174:14523152,45269236
x1,174:15032878,45269236
g1,174:15214918,45269236
x1,174:15935890,45269236
(1,174:15935890,45269236:1108933,447828,187504
x1,174:16480658,45269236
(1,174:16480658,45367539:564165,295640,89201
x1,174:17012055,45367539
)
)
(1,174:17044823,44983426:183865,254863,0
x1,174:17195920,44983426
)
x1,174:17770272,45269236
x1,174:18237331,45269236
g1,174:18401171,45269236
g1,174:18510395,45269236
x1,174:18885561,45269236
(1,174:18885561,45367539:564165,295640,89201
x1,174:19416958,45367539
)
g1,174:19631766,45269236
x1,174:20141492,45269236
g1,174:20323532,45269236
x1,174:21589272,45269236
(1,174:21589272,45367539:564165,295640,89201
x1,174:22120669,45367539
)
x1,174:22695021,45269236
x1,174:23162080,45269236
g1,174:23325920,45269236
g1,174:23435144,45269236
x1,174:23810310,45269236
(1,174:23810310,45367539:564165,295640,89201
x1,174:24341707,45367539
)
g1,174:24556515,45269236
x1,174:25066241,45269236
g1,174:25248281,45269236
x1,174:26683022,45269236
x1,174:26979603,45269236
(1,174:26979603,44998643:413062,387287,157909
h1,174:26979603,44998643:78643,0,0
[1,174:27058246,44998643:223008,387287,157909
(1,174:27058246,44822527:223008,211171,0
x1,174:27281254,44822527
)
(1,174:27058246,45156551:223008,211171,0
x1,174:27281254,45156551
)
]
h1,174:27281254,44998643:78643,0,0
)
x1,174:27937433,45269236
(1,174:27937433,45367539:564165,295640,89201
x1,174:28468830,45367539
)
x1,174:29043182,45269236
x1,174:29510241,45269236
)
$1,174:29510241,45269236
)
g1,174:29510241,45269236
(1,174:29510241,45269236:-655360,1012126,586966
$1,174:29510241,45269236
(1,174:29510241,45269236:-655360,0,0
h1,174:29510241,45269236:0,0,0
)
$1,174:28854881,45269236
g1,174:28854881,45269236
)
g1,174:29510241,45269236
)
(1,174:10244295,46944096:19265946,825750,353898
g1,174:10244295,46944096
(1,174:10244295,46944096:19265946,825750,353898
k1,174:21369860,46944096:11125565
(1,174:21369860,46944096:0,825750,353898
[1,174:21369860,46944096:0,825750,353898
(1,51:21369860,46944096:0,825750,353898
r1,174:21369860,46944096:0,1179648,353898
)
]
)
$1,174:21369860,46944096
(1,174:21369860,46944096:8140381,491520,187504
x1,174:21677515,46944096
(1,174:21677515,47042399:302930,197518,89201
x1,174:21947677,47042399
)
x1,174:22560714,46944096
x1,174:23476929,46944096
(1,174:23476929,47042399:424241,197518,0
x1,174:23856058,47042399
)
g1,174:24046802,46944096
x1,174:24556528,46944096
g1,174:24702160,46944096
x1,174:25085136,46944096
(1,174:25085136,47042399:555237,197518,0
x1,174:25607605,47042399
)
x1,174:25895236,46944096
g1,174:26077276,46944096
x1,174:26587002,46944096
g1,174:26769042,46944096
(1,174:26769042,46944096:819951,447828,98303
x1,174:27152018,46944096
(1,174:27152018,47042399:436975,313481,0
x1,174:27485683,47042399
)
)
g1,174:27734625,46944096
x1,174:28244351,46944096
g1,174:28389983,46944096
x1,174:28772959,46944096
(1,174:28772959,47042399:555237,197518,0
x1,174:29295428,47042399
)
x1,174:29510241,46944096
)
$1,174:29510241,46944096
)
g1,174:29510241,46944096
(1,174:29510241,46944096:-655360,825750,353898
$1,174:29510241,46944096
(1,174:29510241,46944096:-655360,0,0
h1,174:29510241,46944096:0,0,0
)
$1,174:28854881,46944096
g1,174:28854881,46944096
)
g1,174:29510241,46944096
)
]
[1,174:29510241,40980278:582543,0,6291520
(1,174:29510241,40980278:582543,0,589830
x1,174:30092784,40980278
)
(1,174:29510241,41570108:582543,0,196610
x1,174:30092784,41570108
)
(1,174:29510241,41766718:582543,0,196610
x1,174:30092784,41766718
)
(1,174:29510241,41963328:582543,0,196610
x1,174:30092784,41963328
)
(1,174:29510241,42159938:582543,0,196610
x1,174:30092784,42159938
)
(1,174:29510241,42356548:582543,0,196610
x1,174:30092784,42356548
)
(1,174:29510241,42553158:582543,0,196610
x1,174:30092784,42553158
)
(1,174:29510241,42749768:582543,0,196610
x1,174:30092784,42749768
)
(1,174:29510241,42946378:582543,0,196610
x1,174:30092784,42946378
)
(1,174:29510241,43142988:582543,0,196610
x1,174:30092784,43142988
)
(1,174:29510241,43339598:582543,0,196610
x1,174:30092784,43339598
)
(1,174:29510241,43536208:582543,0,1179660
x1,174:30092784,43536208
)
(1,174:29510241,44715868:582543,0,196610
x1,174:30092784,44715868
)
(1,174:29510241,44912478:582543,0,196610
x1,174:30092784,44912478
)
(1,174:29510241,45109088:582543,0,196610
x1,174:30092784,45109088
)
(1,174:29510241,45305698:582543,0,196610
x1,174:30092784,45305698
)
(1,174:29510241,45502308:582543,0,196610
x1,174:30092784,45502308
)
(1,174:29510241,45698918:582543,0,196610
x1,174:30092784,45698918
)
(1,174:29510241,45895528:582543,0,196610
x1,174:30092784,45895528
)
(1,174:29510241,46092138:582543,0,196610
x1,174:30092784,46092138
)
(1,174:29510241,46288748:582543,0,196610
x1,174:30092784,46288748
)
(1,174:29510241,46485358:582543,0,196610
x1,174:30092784,46485358
)
(1,174:29510241,46681968:582543,0,589830
x1,174:30092784,46681968
)
]
)
)
$1,174:30092784,44289878
)
g1,174:30092784,44289878
)
k1,174:35596738,44289878:5503954
(1,174:35596738,44289878:0,3335796,3008116
(1,174:35596738,44289878:0,825750,353898
k1,174:34504914,44289878:-1091824
(1,174:34504914,44289878:1091824,825750,353898
(1,174:34504914,44289878:0,825750,353898
[1,174:34504914,44289878:0,825750,353898
(1,51:34504914,44289878:0,825750,353898
r1,174:34504914,44289878:0,1179648,353898
)
]
)
(1,174:34504914,44289878:0,0,0
(1,174:34504914,42913622:0,0,0
)
)
(1,174:34504914,44289878:1091824,446948,116320
x1,174:35378506,44289878
x1,174:35596738,44289878
)
)
)
)
k1,174:35596738,44289878:0
)
]
(1,184:4661699,49403534:30935039,446948,9168
(1,184:4661699,49403534:30935039,446948,9168
k1,184:19965379,49403534:15303680
x1,184:20293059,49403534
k1,184:35596738,49403534:15303679
)
)
]
]
]
!43607
}5
!10
{6
[1,230:4736286,49403534:30860452,44667248,9168
[1,230:4736286,4736286:0,0,0
(1,230:4736286,2171086:0,0,0
k1,230:4736286,2171086:140368
)
]
[1,230:4736286,49403534:30860452,44667248,9168
h1,230:4736286,4736286:0,0,0
[1,230:4661699,49403534:30935039,47166667,9168
[1,230:4661699,3023299:30935039,786432,0
(1,230:4661699,3023299:30935039,0,0
h1,230:4661699,3023299:30935039,0,0
)
]
[1,230:4661699,47437454:30935039,42775755,0
(1,177:4661699,5317059:30935039,446948,141880
h1,176:4661699,5317059:983040,0,0
x1,176:6536683,5317059
g1,176:6739843,5317059
x1,176:7503987,5317059
g1,176:7667827,5317059
x1,176:8104938,5317059
g1,176:8268778,5317059
x1,176:11035661,5317059
g1,176:11199501,5317059
x1,176:12364699,5317059
x1,176:13511571,5317059
g1,176:13714731,5317059
x1,176:14479531,5317059
g1,176:14643371,5317059
x1,176:16828302,5317059
g1,176:16992142,5317059
x1,176:17792981,5317059
g1,176:17956821,5317059
x1,176:19158075,5317059
g1,176:19321915,5317059
x1,176:22088816,5317059
g1,176:22252656,5317059
x1,176:26366292,5317059
g1,176:26530132,5317059
x1,176:27039995,5317059
g1,176:27203835,5317059
x1,176:28350707,5317059
g1,176:28553867,5317059
x1,176:29536243,5317059
x1,176:30791907,5317059
g1,176:30955747,5317059
x1,176:31719891,5317059
g1,176:31883731,5317059
x1,176:32684570,5317059
k1,177:35596738,5317059:2912168
g1,177:35596738,5317059
)
(1,178:4661699,6496707:30935039,0,0
h1,178:4661699,6496707:983040,0,0
k1,178:35596738,6496707:29951999
g1,178:35596738,6496707
)
(1,184:4661699,8089993:30935039,976821,1869487
k1,184:4661699,8089993:0
(1,184:4661699,8089993:30919342,976821,1869487
(1,184:4661699,8089993:0,825750,353898
[1,184:4661699,8089993:0,825750,353898
(1,51:4661699,8089993:0,825750,353898
r1,184:4661699,8089993:0,1179648,353898
)
]
)
(1,184:4677395,8089993:30903646,976821,624303
$1,184:4677395,8089993
(1,184:4677395,8089993:30903646,976821,624303
(1,184:4677395,8089993:2574585,934876,547848
(1,184:4677395,8089993:2574585,934876,547848
h1,184:4677395,8089993:78643,0,0
[1,184:4756038,8089993:2417299,934876,547848
(1,184:4756038,7646637:2417299,491520,163840
x1,184:5338582,7646637
g1,184:5484214,7646637
x1,184:5993940,7646637
g1,184:6139572,7646637
x1,184:6612888,7646637
(1,184:6612888,7744940:305586,318577,0
x1,184:6885706,7744940
)
x1,184:7173337,7646637
)
(1,184:4756038,8539537:2417299,447828,98303
k1,184:5223310,8539537:467272
x1,184:5670685,8539537
(1,184:5670685,8637840:294003,295640,0
x1,184:5931920,8637840
)
x1,184:6412063,8539537
(1,184:6412063,8637840:294003,295640,0
x1,184:6673298,8637840
)
k1,184:7173337,8539537:467271
)
]
h1,184:7173337,8089993:78643,0,0
)
)
(1,184:7251980,8089993:482420,950279,622600
$1,184:7251980,8089993
(1,184:7251980,8089993:482420,950279,622600
(1,184:7251980,7165927:482420,26213,1546666
x1,184:7734400,7165927
)
v1,184:7734400,8089993:0,950269,622589
h1,184:7734400,8089993:0,0,0
)
$1,184:7734400,8089993
)
(1,184:7734400,8089993:6624126,976821,624303
(1,184:7734400,8089993:6624126,976821,624303
h1,184:7734400,8089993:78643,0,0
[1,184:7813043,8089993:6466840,976821,624303
(1,184:7813043,7646637:6466840,533465,163840
x1,184:8140724,7646637
g1,184:8286356,7646637
x1,184:8796082,7646637
g1,184:8941714,7646637
x1,184:9524258,7646637
g1,184:9669890,7646637
x1,184:10179616,7646637
g1,184:10325248,7646637
x1,184:10744483,7646637
x1,184:11753731,7646637
[1,184:11753731,7809304:294003,655355,0
(1,184:11786612,7408812:183865,254863,0
x1,184:11937709,7408812
)
(1,184:11753731,7809304:294003,295640,0
x1,184:12014966,7809304
)
]
x1,184:12592502,7646637
[1,184:12592502,7809304:388208,655355,0
(1,184:12645748,7408812:334962,254863,0
x1,184:12947942,7408812
)
(1,184:12592502,7809304:294003,295640,0
x1,184:12853737,7809304
)
]
x1,184:13235573,7646637
(1,184:13235573,7408812:1044310,295640,54614
x1,184:14247115,7408812
)
)
(1,184:7813043,8539537:6466840,491520,174758
k1,184:8441208,8539537:628165
x1,184:9023752,8539537
g1,184:9169384,8539537
x1,184:9679110,8539537
g1,184:9824742,8539537
x1,184:10576701,8539537
[1,184:10576701,8714295:294003,655355,0
(1,184:10609582,8313803:183865,254863,0
x1,184:10760679,8313803
)
(1,184:10576701,8714295:294003,295640,0
x1,184:10837936,8714295
)
]
x1,184:11415472,8539537
[1,184:11415472,8714295:388208,655355,0
(1,184:11468718,8313803:334962,254863,0
x1,184:11770912,8313803
)
(1,184:11415472,8714295:294003,295640,0
x1,184:11676707,8714295
)
]
x1,184:12058543,8539537
(1,184:12058543,8350211:1044310,295640,54614
x1,184:13070085,8350211
)
x1,184:13357716,8539537
(1,184:13357716,8350211:294003,295640,0
x1,184:13618951,8350211
)
k1,184:14279883,8539537:628164
)
]
h1,184:14279883,8089993:78643,0,0
)
)
(1,184:14358526,8089993:482420,950279,622600
$1,184:14358526,8089993
(1,184:14358526,8089993:482420,950279,622600
(1,184:14358526,7165927:482420,26213,1546666
x1,184:14840946,7165927
)
v1,184:14840946,8089993:0,950269,622589
h1,184:14840946,8089993:0,0,0
)
$1,184:14840946,8089993
)
x1,184:15385714,8089993
[1,184:15385714,8252009:539305,687472,0
(1,184:15438960,7819400:486059,254863,0
x1,184:15892251,7819400
)
(1,184:15385714,8252009:294003,295640,0
x1,184:15646949,8252009
)
]
g1,184:16070651,8089993
x1,184:16580377,8089993
g1,184:16726009,8089993
x1,184:17308553,8089993
g1,184:17454185,8089993
x1,184:17963911,8089993
g1,184:18109543,8089993
x1,184:18582859,8089993
(1,184:18582859,8188296:305586,318577,0
x1,184:18855677,8188296
)
x1,184:19942939,8089993
(1,184:19942939,8188296:294003,295640,0
x1,184:20204174,8188296
)
x1,184:20781710,8089993
[1,184:20781710,8252009:388208,687472,0
(1,184:20834956,7819400:334962,254863,0
x1,184:21137150,7819400
)
(1,184:20781710,8252009:294003,295640,0
x1,184:21042945,8252009
)
]
g1,184:21315550,8089993
x1,184:21825276,8089993
g1,184:21970908,8089993
x1,184:22669277,8089993
x1,184:23248633,8089993
(1,184:23248633,8188296:294003,295640,0
x1,184:23509868,8188296
)
g1,184:23688268,8089993
x1,184:24197994,8089993
g1,184:24343626,8089993
x1,184:24888394,8089993
[1,184:24888394,8252009:498346,728249,0
(1,184:24941640,7819400:445100,295640,0
x1,184:25353972,7819400
)
(1,184:24888394,8252009:294003,295640,0
x1,184:25149629,8252009
)
]
x1,184:25641603,8089993
g1,184:25787235,8089993
x1,184:26296961,8089993
g1,184:26442593,8089993
(1,184:26442593,8089993:1490022,898467,547848
(1,184:26442593,8089993:1490022,898467,547848
h1,184:26442593,8089993:78643,0,0
[1,184:26521236,8089993:1332736,898467,547848
(1,184:26521236,7646637:1332736,455111,127431
x1,184:26891924,7646637
(1,184:26891924,7744940:311374,197518,0
x1,184:27154070,7744940
)
x1,184:27542598,7646637
(1,184:27542598,7744940:311374,197518,0
x1,184:27804744,7744940
)
)
(1,184:26521236,8539537:1332736,447828,98303
k1,184:26816915,8539537:295679
x1,184:27264290,8539537
(1,184:27264290,8637840:294003,295640,0
x1,184:27525525,8637840
)
k1,184:27853972,8539537:295679
)
]
h1,184:27853972,8089993:78643,0,0
)
)
x1,184:28732246,8089993
[1,184:28732246,8252009:564165,687472,89201
(1,184:28785492,7819400:183865,254863,0
x1,184:28936589,7819400
)
(1,184:28732246,8252009:564165,295640,89201
x1,184:29263643,8252009
)
]
g1,184:29442043,8089993
x1,184:29951769,8089993
g1,184:30097401,8089993
x1,184:30642169,8089993
[1,184:30642169,8252009:294003,687472,0
(1,184:30695415,7819400:183865,254863,0
x1,184:30846512,7819400
)
(1,184:30642169,8252009:294003,295640,0
x1,184:30903404,8252009
)
]
x1,184:31191035,8089993
g1,184:31336667,8089993
x1,184:31846393,8089993
g1,184:31992025,8089993
(1,184:31992025,8089993:898664,891184,547848
(1,184:31992025,8089993:898664,891184,547848
h1,184:31992025,8089993:78643,0,0
[1,184:32070668,8089993:741378,891184,547848
(1,184:32070668,7646637:741378,447828,0
k1,184:32183719,7646637:113051
x1,184:32652119,7646637
k1,184:32812046,7646637:113051
)
(1,184:32070668,8539537:741378,447828,98303
x1,184:32518043,8539537
(1,184:32518043,8637840:294003,295640,0
x1,184:32779278,8637840
)
)
]
h1,184:32812046,8089993:78643,0,0
)
)
x1,184:33195842,8089993
(1,184:33195842,7819400:1001667,318577,89201
x1,184:34148281,7819400
)
g1,184:34379549,8089993
x1,184:34889275,8089993
g1,184:35071315,8089993
x1,184:35581041,8089993
)
$1,184:35581041,8089993
)
g1,184:35581041,8089993
)
k1,184:35596738,8089993:15697
(1,184:35596738,8089993:0,976821,1869487
(1,184:35596738,8089993:0,0,1869487
k1,184:34504914,8089993:-1091824
[1,184:34504914,8089993:1091824,0,1869487
h1,184:34504914,8089993:0,0,624303
(1,184:34504914,9605582:1091824,825750,353898
(1,184:34504914,9605582:0,825750,353898
[1,184:34504914,9605582:0,825750,353898
(1,51:34504914,9605582:0,825750,353898
r1,184:34504914,9605582:0,1179648,353898
)
]
)
(1,184:34504914,9605582:0,0,0
(1,184:34504914,8229326:0,0,0
)
)
(1,184:34504914,9605582:1091824,446948,116320
x1,184:35378506,9605582
x1,184:35596738,9605582
)
)
]
)
)
k1,184:35596738,8089993:0
)
(1,184:4661699,11198445:30935039,976821,624303
k1,184:4661699,11198445:0
(1,184:4661699,11198445:30919342,976821,624303
(1,184:4661699,11198445:0,825750,353898
[1,184:4661699,11198445:0,825750,353898
(1,51:4661699,11198445:0,825750,353898
r1,184:4661699,11198445:0,1179648,353898
)
]
)
(1,184:5440157,11198445:28286298,976821,624303
$1,184:5440157,11198445
(1,184:5440157,11198445:28286298,976821,624303
(1,184:5440157,11198445:2574585,934876,547848
(1,184:5440157,11198445:2574585,934876,547848
h1,184:5440157,11198445:78643,0,0
[1,184:5518800,11198445:2417299,934876,547848
(1,184:5518800,10755089:2417299,491520,163840
x1,184:6101344,10755089
g1,184:6246976,10755089
x1,184:6756702,10755089
g1,184:6902334,10755089
x1,184:7375650,10755089
(1,184:7375650,10853392:305586,318577,0
x1,184:7648468,10853392
)
x1,184:7936099,10755089
)
(1,184:5518800,11647989:2417299,447828,98303
k1,184:5986072,11647989:467272
x1,184:6433447,11647989
(1,184:6433447,11746292:294003,295640,0
x1,184:6694682,11746292
)
x1,184:7174825,11647989
(1,184:7174825,11746292:294003,295640,0
x1,184:7436060,11746292
)
k1,184:7936099,11647989:467271
)
]
h1,184:7936099,11198445:78643,0,0
)
)
(1,184:8014742,11198445:482420,950279,622600
$1,184:8014742,11198445
(1,184:8014742,11198445:482420,950279,622600
(1,184:8014742,10274379:482420,26213,1546666
x1,184:8497162,10274379
)
v1,184:8497162,11198445:0,950269,622589
h1,184:8497162,11198445:0,0,0
)
$1,184:8497162,11198445
)
(1,184:8497162,11198445:6624126,976821,624303
(1,184:8497162,11198445:6624126,976821,624303
h1,184:8497162,11198445:78643,0,0
[1,184:8575805,11198445:6466840,976821,624303
(1,184:8575805,10755089:6466840,533465,163840
x1,184:8903486,10755089
g1,184:9049118,10755089
x1,184:9558844,10755089
g1,184:9704476,10755089
x1,184:10287020,10755089
g1,184:10432652,10755089
x1,184:10942378,10755089
g1,184:11088010,10755089
x1,184:11507245,10755089
x1,184:12516493,10755089
[1,184:12516493,10917756:294003,655355,0
(1,184:12549374,10517264:183865,254863,0
x1,184:12700471,10517264
)
(1,184:12516493,10917756:294003,295640,0
x1,184:12777728,10917756
)
]
x1,184:13355264,10755089
[1,184:13355264,10917756:388208,655355,0
(1,184:13408510,10517264:334962,254863,0
x1,184:13710704,10517264
)
(1,184:13355264,10917756:294003,295640,0
x1,184:13616499,10917756
)
]
x1,184:13998335,10755089
(1,184:13998335,10517264:1044310,295640,54614
x1,184:15009877,10517264
)
)
(1,184:8575805,11647989:6466840,491520,174758
k1,184:9203970,11647989:628165
x1,184:9786514,11647989
g1,184:9932146,11647989
x1,184:10441872,11647989
g1,184:10587504,11647989
x1,184:11339463,11647989
[1,184:11339463,11822747:294003,655355,0
(1,184:11372344,11422255:183865,254863,0
x1,184:11523441,11422255
)
(1,184:11339463,11822747:294003,295640,0
x1,184:11600698,11822747
)
]
x1,184:12178234,11647989
[1,184:12178234,11822747:388208,655355,0
(1,184:12231480,11422255:334962,254863,0
x1,184:12533674,11422255
)
(1,184:12178234,11822747:294003,295640,0
x1,184:12439469,11822747
)
]
x1,184:12821305,11647989
(1,184:12821305,11458663:1044310,295640,54614
x1,184:13832847,11458663
)
x1,184:14120478,11647989
(1,184:14120478,11458663:294003,295640,0
x1,184:14381713,11458663
)
k1,184:15042645,11647989:628164
)
]
h1,184:15042645,11198445:78643,0,0
)
)
(1,184:15121288,11198445:482420,950279,622600
$1,184:15121288,11198445
(1,184:15121288,11198445:482420,950279,622600
(1,184:15121288,10274379:482420,26213,1546666
x1,184:15603708,10274379
)
v1,184:15603708,11198445:0,950269,622589
h1,184:15603708,11198445:0,0,0
)
$1,184:15603708,11198445
)
x1,184:16148476,11198445
[1,184:16148476,11360461:388208,687472,0
(1,184:16201722,10927852:334962,254863,0
x1,184:16503916,10927852
)
(1,184:16148476,11360461:294003,295640,0
x1,184:16409711,11360461
)
]
g1,184:16682316,11198445
x1,184:17192042,11198445
g1,184:17337674,11198445
x1,184:17920218,11198445
g1,184:18065850,11198445
x1,184:18575576,11198445
g1,184:18721208,11198445
x1,184:19194524,11198445
(1,184:19194524,11296748:305586,318577,0
x1,184:19467342,11296748
)
x1,184:20554604,11198445
(1,184:20554604,11296748:294003,295640,0
x1,184:20815839,11296748
)
x1,184:21393375,11198445
[1,184:21393375,11360461:294003,687472,0
(1,184:21446621,10927852:183865,254863,0
x1,184:21597718,10927852
)
(1,184:21393375,11360461:294003,295640,0
x1,184:21654610,11360461
)
]
g1,184:21833010,11198445
x1,184:22342736,11198445
g1,184:22488368,11198445
x1,184:23186737,11198445
x1,184:23766093,11198445
[1,184:23766093,11360461:294003,687472,0
(1,184:23819339,10927852:183865,254863,0
x1,184:23970436,10927852
)
(1,184:23766093,11360461:294003,295640,0
x1,184:24027328,11360461
)
]
g1,184:24205728,11198445
x1,184:24715454,11198445
g1,184:24861086,11198445
x1,184:25405854,11198445
[1,184:25405854,11360461:294003,687472,0
(1,184:25459100,10927852:183865,254863,0
x1,184:25610197,10927852
)
(1,184:25405854,11360461:294003,295640,0
x1,184:25667089,11360461
)
]
x1,184:26244625,11198445
(1,184:26244625,11296748:294003,295640,0
x1,184:26505860,11296748
)
x1,184:26793491,11198445
g1,184:26939123,11198445
x1,184:27448849,11198445
g1,184:27594481,11198445
(1,184:27594481,11198445:1490022,898467,547848
(1,184:27594481,11198445:1490022,898467,547848
h1,184:27594481,11198445:78643,0,0
[1,184:27673124,11198445:1332736,898467,547848
(1,184:27673124,10755089:1332736,455111,127431
x1,184:28043812,10755089
(1,184:28043812,10853392:311374,197518,0
x1,184:28305958,10853392
)
x1,184:28694486,10755089
(1,184:28694486,10853392:311374,197518,0
x1,184:28956632,10853392
)
)
(1,184:27673124,11647989:1332736,447828,98303
k1,184:27968803,11647989:295679
x1,184:28416178,11647989
(1,184:28416178,11746292:294003,295640,0
x1,184:28677413,11746292
)
k1,184:29005860,11647989:295679
)
]
h1,184:29005860,11198445:78643,0,0
)
)
x1,184:29884134,11198445
(1,184:29884134,11296748:564165,295640,89201
x1,184:30415531,11296748
)
g1,184:30593931,11198445
x1,184:31103657,11198445
g1,184:31249289,11198445
x1,184:31794057,11198445
(1,184:31794057,11296748:294003,295640,0
x1,184:32055292,11296748
)
x1,184:32342923,11198445
g1,184:32524963,11198445
x1,184:33034689,11198445
g1,184:33216729,11198445
x1,184:33726455,11198445
)
$1,184:33726455,11198445
)
k1,184:35581041,11198445:1854586
)
k1,184:35596738,11198445:15697
(1,184:35596738,11198445:0,976821,624303
(1,184:35596738,11198445:0,825750,353898
k1,184:34504914,11198445:-1091824
(1,184:34504914,11198445:1091824,825750,353898
(1,184:34504914,11198445:0,825750,353898
[1,184:34504914,11198445:0,825750,353898
(1,51:34504914,11198445:0,825750,353898
r1,184:34504914,11198445:0,1179648,353898
)
]
)
(1,184:34504914,11198445:0,0,0
(1,184:34504914,9822189:0,0,0
)
)
(1,184:34504914,11198445:1091824,446948,116320
x1,184:35378506,11198445
x1,184:35596738,11198445
)
)
)
)
k1,184:35596738,11198445:0
)
(1,184:4661699,12976076:30935039,891184,547848
k1,184:4661699,12976076:0
(1,184:4661699,12976076:30919342,891184,547848
(1,184:4661699,12976076:0,825750,353898
[1,184:4661699,12976076:0,825750,353898
(1,51:4661699,12976076:0,825750,353898
r1,184:4661699,12976076:0,1179648,353898
)
]
)
(1,184:14981687,12976076:10295062,891184,547848
$1,184:14981687,12976076
(1,184:14981687,12976076:10295062,891184,547848
(1,184:14981687,12976076:982935,865699,449545
(1,184:14981687,12976076:982935,865699,449545
h1,184:14981687,12976076:78643,0,0
[1,184:15060330,12976076:825649,865699,449545
(1,184:15060330,12532720:825649,422343,0
k1,184:15309314,12532720:248984
x1,184:15636995,12532720
k1,184:15885979,12532720:248984
)
(1,184:15060330,13425620:825649,447828,0
x1,184:15481080,13425620
x1,184:15867774,13425620
)
]
h1,184:15885979,12976076:78643,0,0
)
)
(1,184:15964622,12976076:898664,891184,547848
(1,184:15964622,12976076:898664,891184,547848
h1,184:15964622,12976076:78643,0,0
[1,184:16043265,12976076:741378,891184,547848
(1,184:16043265,12532720:741378,447828,98303
x1,184:16490640,12532720
(1,184:16490640,12631023:294003,295640,0
x1,184:16751875,12631023
)
)
(1,184:16043265,13425620:741378,447828,98303
x1,184:16490640,13425620
(1,184:16490640,13523923:294003,295640,0
x1,184:16751875,13523923
)
)
]
h1,184:16784643,12976076:78643,0,0
)
)
x1,184:17170941,12976076
(1,184:17189146,12705483:334962,254863,0
x1,184:17491340,12705483
)
g1,184:17669740,12976076
x1,184:18179466,12976076
g1,184:18325098,12976076
x1,184:18869866,12976076
(1,184:18869866,13074379:294003,295640,0
x1,184:19131101,13074379
)
x1,184:19471524,12976076
(1,184:19489729,12705483:183865,254863,0
x1,184:19640826,12705483
)
g1,184:19819226,12976076
x1,184:20328952,12976076
g1,184:20474584,12976076
x1,184:20813884,12976076
(1,184:20813884,13074379:230742,282169,0
x1,184:21011858,13074379
)
x1,184:21415314,12976076
(1,184:21415314,13074379:230742,282169,0
x1,184:21613288,13074379
)
x1,184:22208574,12976076
(1,184:22208574,13074379:302930,197518,89201
x1,184:22478736,13074379
)
g1,184:22657136,12976076
x1,184:23166862,12976076
g1,184:23312494,12976076
x1,184:23620149,12976076
x1,184:23893217,12976076
g1,184:24075257,12976076
x1,184:24584983,12976076
g1,184:24767023,12976076
x1,184:25276749,12976076
)
$1,184:25276749,12976076
)
k1,184:35581041,12976076:10304292
)
k1,184:35596738,12976076:15697
(1,184:35596738,12976076:0,891184,547848
(1,184:35596738,12976076:0,825750,353898
k1,184:34504914,12976076:-1091824
(1,184:34504914,12976076:1091824,825750,353898
(1,184:34504914,12976076:0,825750,353898
[1,184:34504914,12976076:0,825750,353898
(1,51:34504914,12976076:0,825750,353898
r1,184:34504914,12976076:0,1179648,353898
)
]
)
(1,184:34504914,12976076:0,0,0
(1,184:34504914,11599820:0,0,0
)
)
(1,184:34504914,12976076:1091824,446948,116320
x1,184:35378506,12976076
x1,184:35596738,12976076
)
)
)
)
k1,184:35596738,12976076:0
)
(1,186:4661699,14569362:30935039,446948,141880
x1,186:5026075,14569362
x1,185:5562163,14569362
g1,185:5726003,14569362
x1,185:6526842,14569362
g1,185:6690682,14569362
x1,185:8110833,14569362
g1,185:8274673,14569362
x1,185:9402529,14569362
k1,186:35596738,14569362:26194209
g1,186:35596738,14569362
)
(1,190:4661699,16162649:30935039,825750,353898
k1,190:4661699,16162649:0
(1,190:4661699,16162649:22824942,825750,353898
(1,190:4661699,16162649:0,825750,353898
[1,190:4661699,16162649:0,825750,353898
(1,51:4661699,16162649:0,825750,353898
r1,190:4661699,16162649:0,1179648,353898
)
]
)
(1,190:13189810,16162649:13878816,566233,251217
$1,190:13189810,16162649
(1,190:13189810,16162649:13878816,566233,251217
x1,190:13734578,16162649
[1,190:13734578,16324665:564165,728249,89201
(1,190:13787824,15892056:445100,295640,0
x1,190:14200156,15892056
)
(1,190:13734578,16324665:564165,295640,89201
x1,190:14265975,16324665
)
]
g1,190:14444375,16162649
x1,190:14954101,16162649
g1,190:15099733,16162649
x1,190:15644501,16162649
(1,190:15644501,16260952:294003,295640,0
x1,190:15905736,16260952
)
x1,190:16813000,16162649
[1,190:16813000,16324665:388208,687472,0
(1,190:16866246,15892056:334962,254863,0
x1,190:17168440,15892056
)
(1,190:16813000,16324665:294003,295640,0
x1,190:17074235,16324665
)
]
x1,190:17530936,16162649
g1,190:17676568,16162649
x1,190:18186294,16162649
g1,190:18331926,16162649
x1,190:19030295,16162649
x1,190:19609651,16162649
(1,190:19609651,16260952:294003,295640,0
x1,190:19870886,16260952
)
x1,190:20233382,16162649
g1,190:20379014,16162649
x1,190:20888740,16162649
g1,190:21034372,16162649
x1,190:21405060,16162649
(1,190:21405060,16260952:311374,197518,0
x1,190:21667206,16260952
)
x1,190:22055734,16162649
(1,190:22055734,16260952:311374,197518,0
x1,190:22317880,16260952
)
x1,190:23166739,16162649
[1,190:23166739,16324665:294003,687472,0
(1,190:23219985,15892056:183865,254863,0
x1,190:23371082,15892056
)
(1,190:23166739,16324665:294003,295640,0
x1,190:23427974,16324665
)
]
x1,190:23790470,16162649
g1,190:23936102,16162649
x1,190:24445828,16162649
g1,190:24591460,16162649
x1,190:25136228,16162649
[1,190:25136228,16324665:294003,687472,0
(1,190:25189474,15892056:183865,254863,0
x1,190:25340571,15892056
)
(1,190:25136228,16324665:294003,295640,0
x1,190:25397463,16324665
)
]
x1,190:25685094,16162649
g1,190:25867134,16162649
x1,190:26376860,16162649
g1,190:26558900,16162649
x1,190:27068626,16162649
)
$1,190:27068626,16162649
)
k1,190:27486641,16162649:418015
)
k1,190:35596738,16162649:8110097
(1,190:35596738,16162649:0,825750,353898
(1,190:35596738,16162649:0,825750,353898
k1,190:34504914,16162649:-1091824
(1,190:34504914,16162649:1091824,825750,353898
(1,190:34504914,16162649:0,825750,353898
[1,190:34504914,16162649:0,825750,353898
(1,51:34504914,16162649:0,825750,353898
r1,190:34504914,16162649:0,1179648,353898
)
]
)
(1,190:34504914,16162649:0,0,0
(1,190:34504914,14786393:0,0,0
)
)
(1,190:34504914,16162649:1091824,446948,116320
x1,190:35378506,16162649
x1,190:35596738,16162649
)
)
)
)
k1,190:35596738,16162649:0
)
(1,190:4661699,17538905:30935039,825750,353898
k1,190:4661699,17538905:0
(1,190:4661699,17538905:22824942,825750,353898
(1,190:4661699,17538905:0,825750,353898
[1,190:4661699,17538905:0,825750,353898
(1,51:4661699,17538905:0,825750,353898
r1,190:4661699,17538905:0,1179648,353898
)
]
)
(1,190:12771795,17538905:14714846,525456,251217
$1,190:12771795,17538905
(1,190:12771795,17538905:14714846,525456,251217
x1,190:13316563,17538905
[1,190:13316563,17700921:564165,687472,89201
(1,190:13369809,17268312:183865,254863,0
x1,190:13520906,17268312
)
(1,190:13316563,17700921:564165,295640,89201
x1,190:13847960,17700921
)
]
x1,190:14425496,17538905
(1,190:14425496,17637208:564165,295640,89201
x1,190:14956893,17637208
)
g1,190:15135293,17538905
x1,190:15645019,17538905
g1,190:15790651,17538905
x1,190:16335419,17538905
(1,190:16335419,17637208:564165,295640,89201
x1,190:16866816,17637208
)
x1,190:17444352,17538905
[1,190:17444352,17700921:564165,687472,89201
(1,190:17497598,17268312:183865,254863,0
x1,190:17648695,17268312
)
(1,190:17444352,17700921:564165,295640,89201
x1,190:17975749,17700921
)
]
g1,190:18154149,17538905
x1,190:18663875,17538905
g1,190:18809507,17538905
x1,190:19507876,17538905
x1,190:20087232,17538905
[1,190:20087232,17700921:564165,687472,89201
(1,190:20140478,17268312:183865,254863,0
x1,190:20291575,17268312
)
(1,190:20087232,17700921:564165,295640,89201
x1,190:20618629,17700921
)
]
g1,190:20797029,17538905
x1,190:21306755,17538905
g1,190:21452387,17538905
x1,190:21823075,17538905
(1,190:21823075,17637208:311374,197518,0
x1,190:22085221,17637208
)
x1,190:22473749,17538905
(1,190:22473749,17637208:311374,197518,0
x1,190:22735895,17637208
)
x1,190:23584754,17538905
(1,190:23584754,17637208:294003,295640,0
x1,190:23845989,17637208
)
x1,190:24208485,17538905
g1,190:24354117,17538905
x1,190:24863843,17538905
g1,190:25009475,17538905
x1,190:25554243,17538905
(1,190:25554243,17637208:294003,295640,0
x1,190:25815478,17637208
)
x1,190:26103109,17538905
g1,190:26285149,17538905
x1,190:26794875,17538905
g1,190:26976915,17538905
x1,190:27486641,17538905
)
$1,190:27486641,17538905
)
g1,190:27486641,17538905
)
k1,190:35596738,17538905:8110097
(1,190:35596738,17538905:0,825750,353898
(1,190:35596738,17538905:0,825750,353898
k1,190:34504914,17538905:-1091824
(1,190:34504914,17538905:1091824,825750,353898
(1,190:34504914,17538905:0,825750,353898
[1,190:34504914,17538905:0,825750,353898
(1,51:34504914,17538905:0,825750,353898
r1,190:34504914,17538905:0,1179648,353898
)
]
)
(1,190:34504914,17538905:0,0,0
(1,190:34504914,16162649:0,0,0
)
)
(1,190:34504914,17538905:1091824,446948,116320
x1,190:35378506,17538905
x1,190:35596738,17538905
)
)
)
)
k1,190:35596738,17538905:0
)
(1,190:4661699,18915161:30935039,825750,353898
k1,190:4661699,18915161:0
(1,190:4661699,18915161:22824942,825750,353898
(1,190:4661699,18915161:0,825750,353898
[1,190:4661699,18915161:0,825750,353898
(1,51:4661699,18915161:0,825750,353898
r1,190:4661699,18915161:0,1179648,353898
)
]
)
(1,190:16467882,18915161:7322673,525456,251217
$1,190:16467882,18915161
(1,190:16467882,18915161:7322673,525456,251217
x1,190:17012650,18915161
(1,190:17012650,19013464:564165,295640,89201
x1,190:17544047,19013464
)
x1,190:17884470,18915161
[1,190:17884470,19077177:302930,687472,89201
(1,190:17902675,18644568:183865,254863,0
x1,190:18053772,18644568
)
(1,190:17884470,19077177:302930,197518,89201
x1,190:18154632,19077177
)
]
g1,190:18333032,18915161
x1,190:18842758,18915161
g1,190:18988390,18915161
x1,190:19359078,18915161
(1,190:19359078,19013464:230742,282169,0
x1,190:19557052,19013464
)
x1,190:19929120,18915161
(1,190:19929120,19013464:230742,282169,0
x1,190:20127094,19013464
)
x1,190:20722380,18915161
g1,190:20886217,18915161
x1,190:21395943,18915161
g1,190:21541575,18915161
x1,190:21849230,18915161
(1,190:21849230,19013464:302930,197518,89201
x1,190:22119392,19013464
)
x1,190:22407023,18915161
g1,190:22589063,18915161
x1,190:23098789,18915161
g1,190:23280829,18915161
x1,190:23790555,18915161
)
$1,190:23790555,18915161
)
k1,190:27486641,18915161:3696086
)
k1,190:35596738,18915161:8110097
(1,190:35596738,18915161:0,825750,353898
(1,190:35596738,18915161:0,825750,353898
k1,190:34504914,18915161:-1091824
(1,190:34504914,18915161:1091824,825750,353898
(1,190:34504914,18915161:0,825750,353898
[1,190:34504914,18915161:0,825750,353898
(1,51:34504914,18915161:0,825750,353898
r1,190:34504914,18915161:0,1179648,353898
)
]
)
(1,190:34504914,18915161:0,0,0
(1,190:34504914,17538905:0,0,0
)
)
(1,190:34504914,18915161:1091824,446948,116320
x1,190:35378506,18915161
x1,190:35596738,18915161
)
)
)
)
k1,190:35596738,18915161:0
)
(1,192:4661699,20508447:30935039,446948,141880
x1,192:7246427,20508447
g1,191:7410267,20508447
x1,191:10141120,20508447
g1,191:10304960,20508447
x1,191:11105144,20508447
k1,192:35596738,20508447:24491594
g1,192:35596738,20508447
)
(1,197:4661699,23259441:30935039,2129940,1802260
k1,197:4661699,23259441:0
(1,197:4661699,23259441:25272429,2129940,1802260
(1,197:4661699,23259441:0,825750,353898
[1,197:4661699,23259441:0,825750,353898
(1,51:4661699,23259441:0,825750,353898
r1,197:4661699,23259441:0,1179648,353898
)
]
)
(1,197:10324308,23259441:19609820,2129940,1802260
$1,197:10324308,23259441
(1,197:10324308,23259441:19609820,2129940,1802260
(1,197:10324308,23259441:19609820,2129940,1802260
h1,197:10324308,23259441:78643,0,0
h1,197:10402951,23259441:0,0,0
[1,197:10402951,23259441:18948634,2129920,1802240
(1,197:10402951,21955271:18948634,825750,353898
g1,197:10402951,21955271
(1,197:10402951,21955271:18948634,825750,353898
k1,197:14086082,21955271:3683131
(1,197:14086082,21955271:0,825750,353898
[1,197:14086082,21955271:0,825750,353898
(1,51:14086082,21955271:0,825750,353898
r1,197:14086082,21955271:0,1179648,353898
)
]
)
$1,197:14086082,21955271
(1,197:14086082,21955271:15265503,525456,163840
x1,197:14630850,21955271
(1,197:14630850,22053574:294003,295640,0
x1,197:14892085,22053574
)
x1,197:15762260,21955271
g1,197:15944300,21955271
x1,197:16454026,21955271
g1,197:16636066,21955271
x1,197:17145792,21955271
g1,197:17309632,21955271
g1,197:17418856,21955271
x1,197:17963624,21955271
[1,197:17963624,22117287:294003,687472,0
(1,197:18016870,21684678:183865,254863,0
x1,197:18167967,21684678
)
(1,197:17963624,22117287:294003,295640,0
x1,197:18224859,22117287
)
]
x1,197:19095034,21955271
g1,197:19277074,21955271
x1,197:19786800,21955271
g1,197:19968840,21955271
x1,197:20478566,21955271
g1,197:20642406,21955271
g1,197:20751630,21955271
x1,197:21296398,21955271
(1,197:21296398,22053574:294003,295640,0
x1,197:21557633,22053574
)
x1,197:22427808,21955271
g1,197:22609848,21955271
x1,197:23119574,21955271
g1,197:23301614,21955271
x1,197:23811340,21955271
g1,197:23975180,21955271
g1,197:24084404,21955271
x1,197:24392059,21955271
x1,197:25247671,21955271
g1,197:25429711,21955271
x1,197:25939437,21955271
g1,197:26121477,21955271
x1,197:26631203,21955271
g1,197:26795043,21955271
g1,197:26904267,21955271
x1,197:27487341,21955271
g1,197:27651181,21955271
x1,197:27937902,21955271
g1,197:28150093,21955271
x1,197:28659819,21955271
g1,197:28841859,21955271
x1,197:29351585,21955271
)
$1,197:29351585,21955271
)
g1,197:29351585,21955271
)
(1,197:10402951,23331527:18948634,825750,353898
g1,197:10402951,23331527
(1,197:10402951,23331527:18948634,825750,353898
g1,197:10402951,23331527
(1,197:10402951,23331527:0,825750,353898
[1,197:10402951,23331527:0,825750,353898
(1,51:10402951,23331527:0,825750,353898
r1,197:10402951,23331527:0,1179648,353898
)
]
)
$1,197:10402951,23331527
(1,197:10402951,23331527:18948634,525456,251217
x1,197:10947719,23331527
[1,197:10947719,23493543:294003,687472,0
(1,197:11000965,23060934:183865,254863,0
x1,197:11152062,23060934
)
(1,197:10947719,23493543:294003,295640,0
x1,197:11208954,23493543
)
]
x1,197:12406809,23331527
g1,197:12588849,23331527
x1,197:13244210,23331527
g1,197:13426250,23331527
x1,197:13935976,23331527
g1,197:14099816,23331527
g1,197:14209040,23331527
x1,197:14753808,23331527
(1,197:14753808,23429830:294003,295640,0
x1,197:15015043,23429830
)
x1,197:16212898,23331527
g1,197:16394938,23331527
x1,197:17050299,23331527
g1,197:17232339,23331527
x1,197:17742065,23331527
g1,197:17905905,23331527
g1,197:18015129,23331527
x1,197:18559897,23331527
[1,197:18559897,23493543:564165,687472,89201
(1,197:18613143,23060934:183865,254863,0
x1,197:18764240,23060934
)
(1,197:18559897,23493543:564165,295640,89201
x1,197:19091294,23493543
)
]
x1,197:20289149,23331527
g1,197:20471189,23331527
x1,197:21126550,23331527
g1,197:21308590,23331527
x1,197:21818316,23331527
g1,197:21982156,23331527
g1,197:22091380,23331527
x1,197:22636148,23331527
(1,197:22636148,23429830:564165,295640,89201
x1,197:23167545,23429830
)
x1,197:24365400,23331527
g1,197:24547440,23331527
x1,197:25202801,23331527
g1,197:25384841,23331527
x1,197:25894567,23331527
g1,197:26058407,23331527
g1,197:26167631,23331527
x1,197:26475286,23331527
x1,197:27658578,23331527
g1,197:27840618,23331527
x1,197:28495979,23331527
g1,197:28678019,23331527
x1,197:29187745,23331527
g1,197:29351585,23331527
)
$1,197:29351585,23331527
)
g1,197:29351585,23331527
(1,197:29351585,23331527:-655360,825750,353898
$1,197:29351585,23331527
(1,197:29351585,23331527:-655360,0,0
h1,197:29351585,23331527:0,0,0
)
$1,197:28696225,23331527
g1,197:28696225,23331527
)
g1,197:29351585,23331527
)
(1,197:10402951,24707783:18948634,825750,353898
g1,197:10402951,24707783
(1,197:10402951,24707783:18948634,825750,353898
k1,197:17100621,24707783:6697670
(1,197:17100621,24707783:0,825750,353898
[1,197:17100621,24707783:0,825750,353898
(1,51:17100621,24707783:0,825750,353898
r1,197:17100621,24707783:0,1179648,353898
)
]
)
$1,197:17100621,24707783
(1,197:17100621,24707783:12250964,491520,187504
x1,197:17408276,24707783
(1,197:17408276,24806086:302930,197518,89201
x1,197:17678438,24806086
)
x1,197:18876293,24707783
g1,197:19058333,24707783
x1,197:19713694,24707783
g1,197:19895734,24707783
x1,197:20405460,24707783
g1,197:20569300,24707783
g1,197:20678524,24707783
x1,197:21223292,24707783
(1,197:21223292,24806086:564165,295640,89201
x1,197:21754689,24806086
)
x1,197:22952544,24707783
g1,197:23134584,24707783
x1,197:23789945,24707783
g1,197:23971985,24707783
x1,197:24516753,24707783
(1,197:24516753,24806086:294003,295640,0
x1,197:24777988,24806086
)
x1,197:26157888,24707783
g1,197:26321728,24707783
g1,197:26430952,24707783
x1,197:27014026,24707783
g1,197:27177866,24707783
x1,197:27464587,24707783
g1,197:27676778,24707783
x1,197:28332139,24707783
g1,197:28514179,24707783
x1,197:29351585,24707783
)
$1,197:29351585,24707783
)
g1,197:29351585,24707783
)
]
[1,197:29351585,21129501:582543,0,3932200
(1,197:29351585,21129501:582543,0,589830
x1,197:29934128,21129501
)
(1,197:29351585,21719331:582543,0,196610
x1,197:29934128,21719331
)
(1,197:29351585,21915941:582543,0,196610
x1,197:29934128,21915941
)
(1,197:29351585,22112551:582543,0,196610
x1,197:29934128,22112551
)
(1,197:29351585,22309161:582543,0,196610
x1,197:29934128,22309161
)
(1,197:29351585,22505771:582543,0,1179660
x1,197:29934128,22505771
)
(1,197:29351585,23685431:582543,0,196610
x1,197:29934128,23685431
)
(1,197:29351585,23882041:582543,0,196610
x1,197:29934128,23882041
)
(1,197:29351585,24078651:582543,0,196610
x1,197:29934128,24078651
)
(1,197:29351585,24275261:582543,0,196610
x1,197:29934128,24275261
)
(1,197:29351585,24471871:582543,0,589830
x1,197:29934128,24471871
)
]
)
)
$1,197:29934128,23259441
)
g1,197:29934128,23259441
)
k1,197:35596738,23259441:5662610
(1,197:35596738,23259441:0,2129940,1802260
(1,197:35596738,23259441:0,825750,353898
k1,197:34504914,23259441:-1091824
(1,197:34504914,23259441:1091824,825750,353898
(1,197:34504914,23259441:0,825750,353898
[1,197:34504914,23259441:0,825750,353898
(1,51:34504914,23259441:0,825750,353898
r1,197:34504914,23259441:0,1179648,353898
)
]
)
(1,197:34504914,23259441:0,0,0
(1,197:34504914,21883185:0,0,0
)
)
(1,197:34504914,23259441:1091824,446948,116320
x1,197:35378506,23259441
x1,197:35596738,23259441
)
)
)
)
k1,197:35596738,23259441:0
)
(1,201:4661699,25995986:30935039,455111,141880
h1,199:4661699,25995986:983040,0,0
x1,199:7081931,25995986
k1,199:7258449,25995986:176518
x1,199:7695569,25995986
k1,199:7869541,25995986:173972
x1,199:8306652,25995986
k1,199:8480635,25995986:173983
x1,199:9645858,25995986
x1,199:9828041,25995986
x1,199:10811073,25995986
k1,199:10985055,25995986:173982
x1,199:12149614,25995986
x1,199:13278133,25995986
k1,199:13452116,25995986:173983
x1,199:14070772,25995986
x1,199:15089843,25995986
x1,199:15380819,25995986
x1,199:16072210,25995986
x1,199:16209841,25995986
k1,199:16386359,25995986:176518
x1,199:16714039,25995986
k1,199:16888021,25995986:173982
x1,199:17325132,25995986
k1,199:17499115,25995986:173983
x1,199:18700387,25995986
x1,199:21904399,25995986
k1,199:22078381,25995986:173982
x1,199:22697037,25995986
x1,199:23716108,25995986
x1,199:24007084,25995986
x1,199:24698475,25995986
x1,199:24836106,25995986
k1,199:25012624,25995986:176518
$1,199:25012624,25995986
x1,199:25383312,25995986
$1,199:25417900,25995986
k1,199:25591883,25995986:173983
x1,199:26028994,25995986
k1,199:26202976,25995986:173982
x1,199:26748888,25995986
x1,199:27222047,25995986
x1,199:28241773,25995986
k1,199:28415756,25995986:173983
x1,199:29034412,25995986
x1,199:30053483,25995986
x1,199:30344459,25995986
x1,199:31035850,25995986
x1,199:31173481,25995986
k1,199:31349999,25995986:176518
$1,199:31349999,25995986
x1,199:31740485,25995986
(1,199:31740485,26094289:305586,318577,0
x1,199:32013303,26094289
)
$1,199:32046071,25995986
k1,199:32220053,25995986:173982
x1,199:32657164,25995986
k1,199:32831147,25995986:173983
x1,199:33777483,25995986
x1,199:34687115,25995986
x1,199:35378506,25995986
x1,199:35596738,25995986
k1,201:35596738,25995986:0
)
(1,201:4661699,27175634:30935039,455111,141880
x1,201:5681425,27175634
k1,199:5854143,27175634:172718
x1,199:6400055,27175634
k1,199:6572773,27175634:172718
x1,199:7665244,27175634
k1,199:7837962,27175634:172718
x1,199:8456618,27175634
x1,199:9039216,27175634
x1,199:10222119,27175634
k1,199:10397056,27175634:174937
x1,199:10979664,27175634
k1,199:11152382,27175634:172718
x1,199:11589493,27175634
k1,199:11762212,27175634:172719
x1,199:13655522,27175634
k1,199:13828240,27175634:172718
x1,199:14046472,27175634
x1,199:14621871,27175634
x1,199:15349966,27175634
x1,199:15487597,27175634
k1,199:15662534,27175634:174937
$1,199:15662534,27175634
x1,199:16159630,27175634
(1,199:16159630,27273937:294003,295640,0
x1,199:16420865,27273937
)
$1,199:16453633,27175634
k1,199:16626351,27175634:172718
x1,199:17063462,27175634
k1,199:17236180,27175634:172718
x1,199:18438099,27175634
k1,199:18610817,27175634:172718
x1,199:19229473,27175634
x1,199:20248544,27175634
x1,199:20539520,27175634
x1,199:21230911,27175634
x1,199:21368542,27175634
k1,199:21543479,27175634:174937
$1,199:21543479,27175634
x1,199:21914167,27175634
(1,199:21914167,27273937:230742,282169,0
x1,199:22112141,27273937
)
$1,199:22144909,27175634
k1,199:22317627,27175634:172718
x1,199:22754738,27175634
k1,199:22927456,27175634:172718
x1,199:23728295,27175634
x1,199:24929549,27175634
k1,199:25102267,27175634:172718
x1,199:26194738,27175634
k1,199:26367457,27175634:172719
x1,199:26585689,27175634
x1,199:27161088,27175634
x1,199:27889183,27175634
x1,199:28026814,27175634
k1,199:28201751,27175634:174937
$1,199:28201751,27175634
x1,199:28541051,27175634
(1,199:28541051,27273937:230742,282169,0
x1,199:28739025,27273937
)
$1,199:28771793,27175634
k1,199:28944511,27175634:172718
x1,199:29381622,27175634
k1,199:29554340,27175634:172718
x1,199:30718900,27175634
x1,199:30901083,27175634
x1,199:31884115,27175634
k1,199:32056833,27175634:172718
x1,199:32857672,27175634
x1,199:34058926,27175634
k1,199:34231644,27175634:172718
x1,199:34740852,27175634
x1,199:35596738,27175634
k1,199:35596738,27175634:0
)
(1,201:4661699,28355282:30935039,455111,141880
x1,201:5032387,28355282
(1,199:5032387,28453585:311374,197518,0
x1,199:5294533,28453585
)
$1,199:5343761,28355282
g1,199:5507601,28355282
x1,199:5944712,28355282
g1,199:6108552,28355282
x1,199:6436232,28355282
x1,199:6717384,28355282
x1,199:7518223,28355282
x1,199:8210269,28355282
g1,199:8374109,28355282
x1,199:8920021,28355282
g1,199:9083861,28355282
x1,199:10285780,28355282
g1,199:10449620,28355282
x1,199:11068276,28355282
x1,199:11650874,28355282
x1,199:12833777,28355282
g1,199:12997617,28355282
$1,199:12997617,28355282
x1,199:13336917,28355282
(1,199:13336917,28453585:311374,197518,0
x1,199:13599063,28453585
)
$1,199:13648291,28355282
g1,199:13812131,28355282
x1,199:14249242,28355282
g1,199:14413082,28355282
x1,199:15505553,28355282
g1,199:15669393,28355282
x1,199:16288049,28355282
x1,199:16870647,28355282
x1,199:17889710,28355282
g1,199:18053550,28355282
x1,199:19364245,28355282
g1,199:19528085,28355282
x1,199:20474421,28355282
x1,199:21384053,28355282
x1,199:22075444,28355282
x1,199:23259010,28355282
g1,199:23422850,28355282
x1,199:24806297,28355282
x1,199:25097273,28355282
x1,199:26080295,28355282
x1,199:26262478,28355282
x1,199:27536476,28355282
x1,199:27657724,28355282
k1,200:35596738,28355282:7939014
g1,201:35596738,28355282
)
(1,201:4661699,29534930:30935039,66188,92400
x1,201:4825539,29534930
k1,201:35596738,29534930:30771199
g1,201:35596738,29534930
)
(1,204:4661699,31326165:30935039,1219660,772652
k1,204:4661699,31326165:0
(1,204:4661699,31326165:28040634,1219660,772652
(1,204:4661699,31326165:0,825750,353898
[1,204:4661699,31326165:0,825750,353898
(1,51:4661699,31326165:0,825750,353898
r1,204:4661699,31326165:0,1179648,353898
)
]
)
(1,204:7667802,31326165:24922833,1219660,772652
$1,204:7667802,31326165
(1,204:7667802,31326165:24922833,1219660,772652
x1,204:8038490,31326165
g1,204:8255118,31326165
x1,204:8764844,31326165
g1,204:8946884,31326165
(1,204:8946884,31326165:630602,891184,449545
(1,204:8946884,31326165:630602,891184,449545
h1,204:8946884,31326165:78643,0,0
[1,204:9025527,31326165:473316,891184,449545
(1,204:9025527,30882809:473316,447828,0
x1,204:9498843,30882809
)
(1,204:9025527,31775709:473316,282168,0
k1,204:9088977,31775709:63450
x1,204:9435393,31775709
k1,204:9498843,31775709:63450
)
]
h1,204:9498843,31326165:78643,0,0
)
)
x1,204:9759531,31326165
g1,204:9923371,31326165
g1,204:10032595,31326165
x1,204:10453345,31326165
x1,204:10840039,31326165
g1,204:11040284,31326165
x1,204:11550010,31326165
g1,204:11732050,31326165
(1,204:11732050,31326165:1988183,934876,637049
(1,204:11732050,31326165:1988183,934876,637049
h1,204:11732050,31326165:78643,0,0
[1,204:11810693,31326165:1830897,934876,637049
(1,204:11810693,30882809:1830897,491520,187504
x1,204:12744053,30882809
(1,204:12744053,30981112:302930,197518,89201
x1,204:13014215,30981112
)
x1,204:13301846,30882809
(1,204:13301846,30981112:339744,318577,89201
x1,204:13557394,30981112
)
)
(1,204:11810693,31775709:1830897,455111,187504
k1,204:12385678,31775709:574985
x1,204:12726861,31775709
(1,204:12726861,31874012:339744,318577,89201
x1,204:12982409,31874012
)
k1,204:13641590,31775709:574985
)
]
h1,204:13641590,31326165:78643,0,0
)
)
x1,204:13902278,31326165
g1,204:14066118,31326165
g1,204:14175342,31326165
x1,204:14672438,31326165
(1,204:14672438,31424468:294003,295640,0
x1,204:14933673,31424468
)
g1,204:15148481,31326165
x1,204:15658207,31326165
g1,204:15840247,31326165
(1,204:15840247,31326165:811965,865699,624303
(1,204:15840247,31326165:811965,865699,624303
h1,204:15840247,31326165:78643,0,0
[1,204:15918890,31326165:654679,865699,624303
(1,204:15918890,30882809:654679,422343,0
k1,204:16082389,30882809:163499
x1,204:16410070,30882809
k1,204:16573569,30882809:163499
)
(1,204:15918890,31775709:654679,521374,174758
x1,204:16205383,31775709
[1,204:16205383,31950467:368186,696132,0
(1,204:16279566,31549975:294003,295640,0
x1,204:16540801,31549975
)
(1,204:16205383,31950467:294003,295640,0
x1,204:16466618,31950467
)
]
)
]
h1,204:16573569,31326165:78643,0,0
)
)
(1,204:16652212,31326165:2683764,1219660,772652
(1,204:16652212,30158931:655361,26213,1939886
x1,204:17307573,30158931
)
[1,204:17307573,31326165:2028403,1219660,637049
(1,204:17307573,31326165:2028403,934876,637049
h1,204:17307573,31326165:78643,0,0
[1,204:17386216,31326165:1871117,934876,637049
(1,204:17386216,30882809:1871117,491520,163840
x1,204:18963330,30882809
(1,204:18963330,30693483:294003,295640,0
x1,204:19224565,30693483
)
)
(1,204:17386216,31775709:1871117,282168,187504
k1,204:17990035,31775709:603819
x1,204:18313771,31775709
(1,204:18313771,31874012:339744,318577,89201
x1,204:18569319,31874012
)
k1,204:19257333,31775709:603818
)
]
h1,204:19257333,31326165:78643,0,0
)
]
)
x1,204:19518021,31326165
g1,204:19627245,31326165
x1,204:20046480,31326165
g1,204:20230946,31326165
x1,204:20740672,31326165
g1,204:20922712,31326165
(1,204:20922712,31326165:554372,725524,576976
(1,204:20922712,31326165:554372,725524,576976
h1,204:20922712,31326165:78643,0,0
[1,204:21001355,31326165:397086,725524,576976
(1,204:21001355,30882809:397086,282168,0
x1,204:21374928,30882809
)
(1,204:21001355,31775709:397086,282168,127431
k1,204:21035034,31775709:33679
x1,204:21364762,31775709
k1,204:21398441,31775709:33679
)
]
h1,204:21398441,31326165:78643,0,0
)
)
(1,204:21477084,31326165:1476127,1012126,586966
(1,204:21477084,30366465:655361,26213,1546666
x1,204:22132445,30366465
)
[1,204:22132445,31326165:820766,1012126,449545
(1,204:22132445,31326165:820766,725524,449545
h1,204:22132445,31326165:78643,0,0
[1,204:22211088,31326165:663480,725524,449545
(1,204:22211088,30882809:663480,282168,187504
x1,204:22534824,30882809
(1,204:22534824,30981112:339744,318577,89201
x1,204:22790372,30981112
)
)
(1,204:22211088,31775709:663480,282168,0
k1,204:22369620,31775709:158532
x1,204:22716036,31775709
k1,204:22874568,31775709:158532
)
]
h1,204:22874568,31326165:78643,0,0
)
]
)
x1,204:23135256,31326165
g1,204:23299096,31326165
g1,204:23408320,31326165
x1,204:23779008,31326165
(1,204:23779008,31424468:230742,282169,0
x1,204:23976982,31424468
)
g1,204:24191790,31326165
x1,204:24701516,31326165
g1,204:24883556,31326165
(1,204:24883556,31326165:1203049,865699,547848
(1,204:24883556,31326165:1203049,865699,547848
h1,204:24883556,31326165:78643,0,0
[1,204:24962199,31326165:1045763,865699,547848
(1,204:24962199,30882809:1045763,422343,0
k1,204:25321240,30882809:359041
x1,204:25648921,30882809
k1,204:26007962,30882809:359041
)
(1,204:24962199,31775709:1045763,282168,98303
x1,204:25595108,31775709
(1,204:25595108,31874012:412854,313481,0
x1,204:25904652,31874012
)
)
]
h1,204:26007962,31326165:78643,0,0
)
)
x1,204:26268650,31326165
g1,204:26377874,31326165
x1,204:26717174,31326165
(1,204:26717174,31424468:230742,282169,0
x1,204:26915148,31424468
)
g1,204:27129956,31326165
x1,204:27639682,31326165
g1,204:27821722,31326165
(1,204:27821722,31326165:938716,725524,547848
(1,204:27821722,31326165:938716,725524,547848
h1,204:27821722,31326165:78643,0,0
[1,204:27900365,31326165:781430,725524,547848
(1,204:27900365,30882809:781430,282168,187504
k1,204:27997810,30882809:97445
x1,204:28281421,30882809
(1,204:28281421,30981112:302930,197518,89201
x1,204:28551583,30981112
)
k1,204:28681795,30882809:97444
)
(1,204:27900365,31775709:781430,282168,98303
x1,204:28183976,31775709
(1,204:28183976,31874012:497819,197518,0
x1,204:28649027,31874012
)
)
]
h1,204:28681795,31326165:78643,0,0
)
)
x1,204:28942483,31326165
g1,204:29106323,31326165
g1,204:29215547,31326165
x1,204:29683947,31326165
g1,204:29912863,31326165
x1,204:30422589,31326165
g1,204:30604629,31326165
(1,204:30604629,31326165:1803961,725524,637049
(1,204:30604629,31326165:1803961,725524,637049
h1,204:30604629,31326165:78643,0,0
[1,204:30683272,31326165:1646675,725524,637049
(1,204:30683272,30882809:1646675,282168,0
k1,204:31308067,30882809:624795
x1,204:31681640,30882809
k1,204:32329947,30882809:624794
)
(1,204:30683272,31775709:1646675,484966,187504
x1,204:31022103,31775709
(1,204:31022103,31874012:339744,318577,89201
x1,204:31277651,31874012
)
x1,204:32035944,31775709
(1,204:32035944,31586383:294003,295640,0
x1,204:32297179,31586383
)
)
]
h1,204:32329947,31326165:78643,0,0
)
)
x1,204:32590635,31326165
)
$1,204:32590635,31326165
)
k1,204:32702333,31326165:111698
)
k1,204:35596738,31326165:2894405
(1,204:35596738,31326165:0,1219660,772652
(1,204:35596738,31326165:0,825750,353898
g1,204:35596738,31326165
(1,204:35596738,31326165:0,825750,353898
(1,204:35596738,31326165:0,825750,353898
[1,204:35596738,31326165:0,825750,353898
(1,51:35596738,31326165:0,825750,353898
r1,204:35596738,31326165:0,1179648,353898
)
]
)
)
)
)
k1,204:35596738,31326165:0
)
(1,204:4661699,33341085:30935039,980124,637049
k1,204:4661699,33341085:0
(1,204:4661699,33341085:28040634,980124,637049
(1,204:4661699,33341085:0,825750,353898
[1,204:4661699,33341085:0,825750,353898
(1,51:4661699,33341085:0,825750,353898
r1,204:4661699,33341085:0,1179648,353898
)
]
)
(1,204:7556104,33341085:25146229,980124,637049
$1,204:7556104,33341085
(1,204:7556104,33341085:25146229,980124,637049
x1,204:7926792,33341085
(1,204:7926792,33439388:311374,197518,0
x1,204:8188938,33439388
)
g1,204:8420206,33341085
x1,204:8929932,33341085
g1,204:9111972,33341085
(1,204:9111972,33341085:1079117,891184,449545
(1,204:9111972,33341085:1079117,891184,449545
h1,204:9111972,33341085:78643,0,0
[1,204:9190615,33341085:921831,891184,449545
(1,204:9190615,32897729:921831,447828,0
k1,204:9349792,32897729:159177
x1,204:9906393,32897729
k1,204:10112446,32897729:159177
)
(1,204:9190615,33790629:921831,282168,0
x1,204:10112446,33790629
)
]
h1,204:10112446,33341085:78643,0,0
)
)
x1,204:10373134,33341085
g1,204:10482358,33341085
x1,204:10821658,33341085
(1,204:10821658,33439388:311374,197518,0
x1,204:11083804,33439388
)
g1,204:11315072,33341085
x1,204:11824798,33341085
g1,204:12006838,33341085
(1,204:12006838,33341085:1178711,891184,576976
(1,204:12006838,33341085:1178711,891184,576976
h1,204:12006838,33341085:78643,0,0
[1,204:12085481,33341085:1021425,891184,576976
(1,204:12085481,32897729:1021425,447828,0
x1,204:13106906,32897729
)
(1,204:12085481,33790629:1021425,282168,127431
k1,204:12426778,33790629:341297
x1,204:12765609,33790629
k1,204:13106906,33790629:341297
)
]
h1,204:13106906,33341085:78643,0,0
)
)
x1,204:13367594,33341085
g1,204:13531434,33341085
g1,204:13640658,33341085
x1,204:14088033,33341085
(1,204:14088033,33439388:294003,295640,0
x1,204:14349268,33439388
)
g1,204:14564076,33341085
x1,204:15073802,33341085
g1,204:15255842,33341085
(1,204:15255842,33341085:2443621,980124,637049
(1,204:15255842,33341085:2443621,980124,637049
h1,204:15255842,33341085:78643,0,0
[1,204:15334485,33341085:2286335,980124,637049
(1,204:15334485,32852481:2286335,491520,233018
x1,204:15729371,32852481
(1,204:15729371,32970811:237569,344064,114688
x1,204:15934172,32970811
)
x1,204:17295414,32852481
x1,204:17620820,32852481
)
(1,204:15334485,33790629:2286335,282168,187504
k1,204:16110338,33790629:775853
x1,204:16505224,33790629
(1,204:16505224,33888932:339744,318577,89201
x1,204:16760772,33888932
)
k1,204:17620820,33790629:775852
)
]
h1,204:17620820,33341085:78643,0,0
)
)
x1,204:17881508,33341085
g1,204:18045348,33341085
g1,204:18154572,33341085
x1,204:18601947,33341085
(1,204:18601947,33439388:294003,295640,0
x1,204:18863182,33439388
)
g1,204:19077990,33341085
x1,204:19587716,33341085
g1,204:19769756,33341085
(1,204:19769756,33341085:2387566,980124,637049
(1,204:19769756,33341085:2387566,980124,637049
h1,204:19769756,33341085:78643,0,0
[1,204:19848399,33341085:2230280,980124,637049
(1,204:19848399,32852481:2230280,491520,233018
x1,204:20187230,32852481
(1,204:20187230,32970811:237569,344064,114688
x1,204:20392031,32970811
)
x1,204:21753273,32852481
x1,204:22078679,32852481
)
(1,204:19848399,33790629:2230280,282168,187504
k1,204:20624252,33790629:775853
x1,204:20963083,33790629
(1,204:20963083,33888932:339744,318577,89201
x1,204:21218631,33888932
)
k1,204:22078679,33790629:775852
)
]
h1,204:22078679,33341085:78643,0,0
)
)
x1,204:22339367,33341085
g1,204:22503207,33341085
g1,204:22612431,33341085
x1,204:23059806,33341085
(1,204:23059806,33439388:294003,295640,0
x1,204:23321041,33439388
)
g1,204:23535849,33341085
x1,204:24045575,33341085
g1,204:24227615,33341085
(1,204:24227615,33341085:2389918,980124,637049
(1,204:24227615,33341085:2389918,980124,637049
h1,204:24227615,33341085:78643,0,0
[1,204:24306258,33341085:2232632,980124,637049
(1,204:24306258,32852481:2232632,491520,233018
x1,204:24647441,32852481
(1,204:24647441,32970811:237569,344064,114688
x1,204:24852242,32970811
)
x1,204:26213484,32852481
x1,204:26538890,32852481
)
(1,204:24306258,33790629:2232632,455111,187504
k1,204:25082111,33790629:775853
x1,204:25423294,33790629
(1,204:25423294,33888932:339744,318577,89201
x1,204:25678842,33888932
)
k1,204:26538890,33790629:775852
)
]
h1,204:26538890,33341085:78643,0,0
)
)
x1,204:26799578,33341085
g1,204:26963418,33341085
g1,204:27072642,33341085
x1,204:27520017,33341085
(1,204:27520017,33439388:294003,295640,0
x1,204:27781252,33439388
)
g1,204:27996060,33341085
x1,204:28505786,33341085
g1,204:28687826,33341085
(1,204:28687826,33341085:3668622,980124,637049
(1,204:28687826,33341085:3668622,980124,637049
h1,204:28687826,33341085:78643,0,0
[1,204:28766469,33341085:3511336,980124,637049
(1,204:28766469,32852481:3511336,491520,233018
x1,204:29828563,32852481
(1,204:29828563,32950784:302930,197518,89201
x1,204:30098725,32950784
)
x1,204:30386356,32852481
(1,204:30386356,32970811:237569,344064,114688
x1,204:30591157,32970811
)
x1,204:31952399,32852481
x1,204:32277805,32852481
)
(1,204:28766469,33790629:3511336,491520,187504
k1,204:29542322,33790629:775853
x1,204:30604416,33790629
(1,204:30604416,33888932:302930,197518,89201
x1,204:30874578,33888932
)
x1,204:31162209,33790629
(1,204:31162209,33888932:339744,318577,89201
x1,204:31417757,33888932
)
k1,204:32277805,33790629:775852
)
]
h1,204:32277805,33341085:78643,0,0
)
)
x1,204:32538493,33341085
g1,204:32702333,33341085
)
$1,204:32702333,33341085
)
g1,204:32702333,33341085
)
k1,204:35596738,33341085:2894405
(1,204:35596738,33341085:0,980124,637049
(1,204:35596738,33341085:0,825750,353898
g1,204:35596738,33341085
(1,204:35596738,33341085:0,825750,353898
(1,204:35596738,33341085:0,825750,353898
[1,204:35596738,33341085:0,825750,353898
(1,51:35596738,33341085:0,825750,353898
r1,204:35596738,33341085:0,1179648,353898
)
]
)
)
)
)
k1,204:35596738,33341085:0
)
(1,207:4661699,34934371:30935039,446948,141880
h1,206:4661699,34934371:983040,0,0
x1,206:6663819,34934371
g1,206:6827659,34934371
x1,206:7483019,34934371
x1,206:9008672,34934371
g1,206:9172512,34934371
x1,206:11721164,34934371
g1,206:11885004,34934371
x1,206:12685188,34934371
g1,206:12849028,34934371
x1,206:14815074,34934371
g1,206:14978914,34934371
x1,206:16981025,34934371
g1,206:17144865,34934371
x1,206:18091201,34934371
g1,206:18255041,34934371
x1,206:19347512,34934371
g1,206:19511352,34934371
x1,206:21440701,34934371
g1,206:21604541,34934371
x1,206:22514173,34934371
x1,206:24354395,34934371
g1,206:24518235,34934371
x1,206:25318419,34934371
g1,206:25482259,34934371
x1,206:26100915,34934371
x1,206:27411627,34934371
g1,206:27575467,34934371
x1,206:28303554,34934371
k1,207:35596738,34934371:7293184
g1,207:35596738,34934371
)
(1,212:4661699,38304494:30935039,2749069,2421388
k1,212:4661699,38304494:0
(1,212:4661699,38304494:18841727,2749069,2421388
(1,212:4661699,38304494:0,825750,353898
[1,212:4661699,38304494:0,825750,353898
(1,51:4661699,38304494:0,825750,353898
r1,212:4661699,38304494:0,1179648,353898
)
]
)
(1,212:16755010,38304494:6748416,2749069,2421388
$1,212:16755010,38304494
(1,212:16755010,38304494:6748416,2749069,2421388
(1,212:16755010,38304494:6748416,2749069,2421388
h1,212:16755010,38304494:78643,0,0
h1,212:16833653,38304494:0,0,0
[1,212:16833653,38304494:6087230,2749069,2421388
(1,212:16833653,36535549:6087230,980124,611561
g1,212:16833653,36535549
(1,212:16833653,36535549:6087230,980124,611561
k1,212:18512447,36535549:1678794
(1,212:18512447,36535549:0,825750,353898
[1,212:18512447,36535549:0,825750,353898
(1,51:18512447,36535549:0,825750,353898
r1,212:18512447,36535549:0,1179648,353898
)
]
)
$1,212:18512447,36535549
(1,212:18512447,36535549:4408436,980124,611561
(1,212:18512447,36535549:906674,455111,127431
x1,212:18980847,36535549
x1,212:19348578,36535549
)
(1,212:19419121,36695747:329956,197518,0
x1,212:19716309,36695747
)
g1,212:19931117,36535549
x1,212:20440843,36535549
g1,212:20622883,36535549
(1,212:20622883,36535549:2115955,980124,611561
(1,212:20622883,36535549:2115955,980124,611561
h1,212:20622883,36535549:78643,0,0
[1,212:20701526,36535549:1958669,980124,611561
(1,212:20701526,36046945:1958669,491520,233018
k1,212:20937321,36046945:235795
x1,212:21223814,36046945
(1,212:21223814,36165275:237569,344064,114688
x1,212:21428615,36165275
)
x1,212:22140714,36046945
x1,212:22424400,36046945
k1,212:22660195,36046945:235795
)
(1,212:20701526,36985093:1958669,484966,162016
x1,212:21148991,36985093
[1,212:21148991,37147109:424241,646982,0
(1,212:21220442,36795767:294003,295640,0
x1,212:21481677,36795767
)
(1,212:21148991,37147109:424241,197518,0
x1,212:21528120,37147109
)
]
x1,212:21912063,36985093
(1,212:21912063,37083396:356734,197518,0
x1,212:22236029,37083396
)
x1,212:22589652,36985093
)
]
h1,212:22660195,36535549:78643,0,0
)
)
x1,212:22920883,36535549
)
$1,212:22920883,36535549
)
g1,212:22920883,36535549
)
(1,212:16833653,38389378:6087230,980124,611561
g1,212:16833653,38389378
(1,212:16833653,38389378:6087230,980124,611561
k1,212:18527388,38389378:1693735
(1,212:18527388,38389378:0,825750,353898
[1,212:18527388,38389378:0,825750,353898
(1,51:18527388,38389378:0,825750,353898
r1,212:18527388,38389378:0,1179648,353898
)
]
)
$1,212:18527388,38389378
(1,212:18527388,38389378:4393495,980124,611561
(1,212:18527388,38389378:906674,455111,127431
x1,212:18995788,38389378
x1,212:19363519,38389378
)
(1,212:19434062,38549576:315015,197518,89201
x1,212:19699849,38549576
)
g1,212:19931117,38389378
x1,212:20440843,38389378
g1,212:20622883,38389378
(1,212:20622883,38389378:2115955,980124,611561
(1,212:20622883,38389378:2115955,980124,611561
h1,212:20622883,38389378:78643,0,0
[1,212:20701526,38389378:1958669,980124,611561
(1,212:20701526,37900774:1958669,491520,233018
k1,212:20952187,37900774:250661
x1,212:21238680,37900774
(1,212:21238680,38019104:237569,344064,114688
x1,212:21443481,38019104
)
x1,212:21797560,37900774
x1,212:22125848,37900774
x1,212:22409534,37900774
k1,212:22660195,37900774:250661
)
(1,212:20701526,38838922:1958669,484966,162016
x1,212:21148991,38838922
[1,212:21148991,39000938:424241,646982,0
(1,212:21220442,38649596:294003,295640,0
x1,212:21481677,38649596
)
(1,212:21148991,39000938:424241,197518,0
x1,212:21528120,39000938
)
]
x1,212:21912063,38838922
(1,212:21912063,38937225:356734,197518,0
x1,212:22236029,38937225
)
x1,212:22589652,38838922
)
]
h1,212:22660195,38389378:78643,0,0
)
)
x1,212:22920883,38389378
)
$1,212:22920883,38389378
)
g1,212:22920883,38389378
(1,212:22920883,38389378:-655360,980124,611561
$1,212:22920883,38389378
(1,212:22920883,38389378:-655360,0,0
h1,212:22920883,38389378:0,0,0
)
$1,212:22265523,38389378
g1,212:22265523,38389378
)
g1,212:22920883,38389378
)
(1,212:16833653,40088833:6087230,825750,637049
g1,212:16833653,40088833
(1,212:16833653,40088833:6087230,825750,637049
g1,212:16833653,40088833
(1,212:16833653,40088833:0,825750,353898
[1,212:16833653,40088833:0,825750,353898
(1,51:16833653,40088833:0,825750,353898
r1,212:16833653,40088833:0,1179648,353898
)
]
)
$1,212:16833653,40088833
(1,212:16833653,40088833:6087230,725524,637049
x1,212:17360216,40088833
x1,212:17806833,40088833
g1,212:17988873,40088833
x1,212:18498599,40088833
g1,212:18680639,40088833
(1,212:18680639,40088833:3894359,725524,637049
(1,212:18680639,40088833:3894359,725524,637049
h1,212:18680639,40088833:78643,0,0
[1,212:18759282,40088833:3737073,725524,637049
(1,212:18759282,39645477:3737073,282168,127431
k1,212:20082140,39645477:1322858
x1,212:20749257,39645477
(1,212:20749257,39743780:424241,197518,0
x1,212:21128386,39743780
)
k1,212:22496355,39645477:1322857
)
(1,212:18759282,40538377:3737073,491520,187504
x1,212:19397121,40538377
(1,212:19397121,40636680:424241,197518,0
x1,212:19776250,40636680
)
g1,212:19966994,40538377
x1,212:20476720,40538377
g1,212:20622352,40538377
x1,212:21005328,40538377
(1,212:21005328,40636680:555237,197518,0
x1,212:21527797,40636680
)
x1,212:22156611,40538377
(1,212:22156611,40636680:339744,318577,89201
x1,212:22412159,40636680
)
)
]
h1,212:22496355,40088833:78643,0,0
)
)
x1,212:22757043,40088833
g1,212:22920883,40088833
)
$1,212:22920883,40088833
)
g1,212:22920883,40088833
)
]
[1,212:22920883,35584724:582543,0,5111860
(1,212:22920883,35584724:582543,0,589830
x1,212:23503426,35584724
)
(1,212:22920883,36174554:582543,0,196610
x1,212:23503426,36174554
)
(1,212:22920883,36371164:582543,0,196610
x1,212:23503426,36371164
)
(1,212:22920883,36567774:582543,0,196610
x1,212:23503426,36567774
)
(1,212:22920883,36764384:582543,0,196610
x1,212:23503426,36764384
)
(1,212:22920883,36960994:582543,0,196610
x1,212:23503426,36960994
)
(1,212:22920883,37157604:582543,0,196610
x1,212:23503426,37157604
)
(1,212:22920883,37354214:582543,0,196610
x1,212:23503426,37354214
)
(1,212:22920883,37550824:582543,0,1179660
x1,212:23503426,37550824
)
(1,212:22920883,38730484:582543,0,196610
x1,212:23503426,38730484
)
(1,212:22920883,38927094:582543,0,196610
x1,212:23503426,38927094
)
(1,212:22920883,39123704:582543,0,196610
x1,212:23503426,39123704
)
(1,212:22920883,39320314:582543,0,196610
x1,212:23503426,39320314
)
(1,212:22920883,39516924:582543,0,196610
x1,212:23503426,39516924
)
(1,212:22920883,39713534:582543,0,196610
x1,212:23503426,39713534
)
(1,212:22920883,39910144:582543,0,196610
x1,212:23503426,39910144
)
(1,212:22920883,40106754:582543,0,589830
x1,212:23503426,40106754
)
]
)
)
$1,212:23503426,38304494
)
g1,212:23503426,38304494
)
k1,212:35596738,38304494:12093312
(1,212:35596738,38304494:0,2749069,2421388
(1,212:35596738,38304494:0,825750,353898
k1,212:34504914,38304494:-1091824
(1,212:34504914,38304494:1091824,825750,353898
(1,212:34504914,38304494:0,825750,353898
[1,212:34504914,38304494:0,825750,353898
(1,51:34504914,38304494:0,825750,353898
r1,212:34504914,38304494:0,1179648,353898
)
]
)
(1,212:34504914,38304494:0,0,0
(1,212:34504914,36928238:0,0,0
)
)
(1,212:34504914,38304494:1091824,446948,116320
x1,212:35378506,38304494
x1,212:35596738,38304494
)
)
)
)
k1,212:35596738,38304494:0
)
(1,215:4661699,41660167:30935039,455111,249399
x1,215:6408219,41660167
k1,213:6588620,41660167:180401
$1,213:6588620,41660167
(1,213:6588620,41660167:906674,455111,127431
x1,213:7057020,41660167
x1,213:7424751,41660167
)
(1,213:7495294,41820365:329956,197518,0
x1,213:7792482,41820365
)
$1,213:7825250,41660167
x1,213:7989090,41660167
k1,213:8173630,41660167:184540
$1,213:8173630,41660167
(1,213:8173630,41660167:906674,455111,127431
x1,213:8642030,41660167
x1,213:9009761,41660167
)
(1,213:9080304,41820365:315015,197518,89201
x1,213:9346091,41820365
)
$1,213:9395319,41660167
k1,213:9575720,41660167:180401
x1,213:10375904,41660167
k1,213:10556305,41660167:180401
x1,213:11648776,41660167
k1,213:11829176,41660167:180400
x1,213:13758525,41660167
k1,213:13938926,41660167:180401
x1,213:14848558,41660167
x1,213:16943708,41660167
k1,213:17124109,41660167:180401
x1,213:18580308,41660167
k1,213:18760708,41660167:180400
$1,213:18760708,41660167
x1,213:19135264,41660167
$1,213:19135264,41660167
k1,213:19315665,41660167:180401
x1,213:20262001,41660167
k1,213:20442402,41660167:180401
$1,213:20442402,41660167
x1,213:20763713,41660167
$1,213:20787226,41660167
x1,213:21005458,41660167
x1,213:22225065,41660167
k1,213:22409606,41660167:184541
x1,213:23210454,41660167
k1,213:23390854,41660167:180400
x1,213:23827965,41660167
k1,213:24008366,41660167:180401
x1,213:25974412,41660167
k1,213:26154813,41660167:180401
x1,213:28156924,41660167
x1,213:28284724,41660167
k1,213:28537566,41660167:252842
x1,213:29556646,41660167
k1,214:29737046,41660167:180400
x1,214:30938318,41660167
x1,214:34142330,41660167
k1,214:34322731,41660167:180401
x1,214:35596738,41660167
k1,214:35596738,41660167:0
)
(1,215:4661699,42839815:30935039,446948,9168
x1,215:5207611,42839815
g1,214:5371451,42839815
x1,214:7337497,42839815
g1,214:7501337,42839815
x1,214:9503448,42839815
g1,214:9667288,42839815
x1,214:10613624,42839815
g1,214:10777464,42839815
x1,214:11869935,42839815
g1,214:12033775,42839815
x1,214:13963124,42839815
g1,214:14126964,42839815
x1,214:15036596,42839815
x1,214:16876818,42839815
g1,214:17040658,42839815
x1,214:17840842,42839815
g1,214:18004682,42839815
x1,214:18550586,42839815
g1,214:18714426,42839815
x1,214:19952384,42839815
x1,214:20846279,42839815
k1,215:35596738,42839815:14750459
g1,215:35596738,42839815
)
(1,220:4661699,45000185:30935039,1672027,1344347
g1,220:7455201,45000185
(1,220:7455201,45000185:25348034,1672027,1344347
g1,220:7455201,45000185
(1,220:7455201,45000185:0,825750,353898
[1,220:7455201,45000185:0,825750,353898
(1,51:7455201,45000185:0,825750,353898
r1,220:7455201,45000185:0,1179648,353898
)
]
)
(1,220:7455201,45000185:25348034,1672027,1344347
$1,220:7455201,45000185
(1,220:7455201,45000185:25348034,1672027,1344347
(1,220:7455201,45000185:25348034,1672027,1344347
[1,220:7455201,43460075:582543,0,2752540
(1,220:7455201,43460075:582543,0,589830
x1,220:8037744,43460075
)
(1,220:7455201,44049905:582543,0,196610
x1,220:8037744,44049905
)
(1,220:7455201,44246515:582543,0,1179660
x1,220:8037744,44246515
)
(1,220:7455201,45426175:582543,0,196610
x1,220:8037744,45426175
)
(1,220:7455201,45622785:582543,0,589830
x1,220:8037744,45622785
)
]
h1,220:8037744,45000185:0,0,0
[1,220:8037744,45000185:24686848,1672027,1344347
(1,220:8037744,44278437:24686848,950279,624303
g1,220:8037744,44278437
(1,220:8037744,44278437:24686848,950279,624303
g1,220:8037744,44278437
(1,220:8037744,44278437:0,825750,353898
[1,220:8037744,44278437:0,825750,353898
(1,51:8037744,44278437:0,825750,353898
r1,220:8037744,44278437:0,1179648,353898
)
]
)
$1,220:8037744,44278437
(1,220:8037744,44278437:24686848,950279,624303
x1,220:8506144,44278437
x1,220:8873875,44278437
(1,220:8873875,44376740:329956,197518,0
x1,220:9171063,44376740
)
x1,220:9458694,44278437
(1,220:9458694,44278437:1137780,447828,98303
x1,220:9956302,44278437
x1,220:10266518,44278437
(1,220:10266518,44376740:329956,197518,0
x1,220:10563706,44376740
)
)
x1,220:10851337,44278437
(1,220:10851337,44007844:710886,295640,0
x1,220:11529455,44007844
)
g1,220:11744263,44278437
x1,220:12253989,44278437
g1,220:12436029,44278437
x1,220:13091391,44278437
x1,220:13538766,44278437
(1,220:13538766,44376740:294003,295640,0
x1,220:13800001,44376740
)
(1,220:13832769,44278437:482420,950279,622600
$1,220:13832769,44278437
(1,220:13832769,44278437:482420,950279,622600
(1,220:13832769,43354371:482420,26213,1546666
x1,220:14315189,43354371
)
v1,220:14315189,44278437:0,950269,622589
h1,220:14315189,44278437:0,0,0
)
$1,220:14315189,44278437
)
(1,220:14315189,44278437:5401475,936044,624303
(1,220:14315189,44278437:5401475,936044,624303
h1,220:14315189,44278437:78643,0,0
[1,220:14393832,44278437:5244189,936044,624303
(1,220:14393832,43835081:5244189,492688,163840
k1,220:16130735,43835081:1736903
x1,220:16675503,43835081
[1,220:16675503,43997748:388208,655355,0
(1,220:16728749,43597256:334962,254863,0
x1,220:17030943,43597256
)
(1,220:16675503,43997748:294003,295640,0
x1,220:16936738,43997748
)
]
x1,220:17901118,43835081
k1,220:19638021,43835081:1736903
)
(1,220:14393832,44727981:5244189,491520,174758
x1,220:14721513,44727981
g1,220:14867145,44727981
x1,220:15376871,44727981
g1,220:15522503,44727981
x1,220:16274462,44727981
(1,220:16274462,44826284:294003,295640,0
x1,220:16535697,44826284
)
x1,220:17113233,44727981
[1,220:17113233,44902739:388208,655355,0
(1,220:17166479,44502247:334962,254863,0
x1,220:17468673,44502247
)
(1,220:17113233,44902739:294003,295640,0
x1,220:17374468,44902739
)
]
x1,220:18593711,44727981
(1,220:18593711,44538655:1044310,295640,54614
x1,220:19605253,44538655
)
)
]
h1,220:19638021,44278437:78643,0,0
)
)
(1,220:19716664,44278437:482420,950279,622600
$1,220:19716664,44278437
(1,220:19716664,44278437:482420,950279,622600
(1,220:19716664,43354371:482420,26213,1546666
x1,220:20199084,43354371
)
v1,220:20199084,44278437:0,950269,622589
h1,220:20199084,44278437:0,0,0
)
$1,220:20199084,44278437
)
x1,220:20381129,44278437
g1,220:20490353,44278437
x1,220:20958753,44278437
x1,220:21326484,44278437
(1,220:21326484,44376740:315015,197518,89201
x1,220:21592271,44376740
)
x1,220:21896362,44278437
(1,220:21896362,44278437:1137780,447828,98303
x1,220:22393970,44278437
x1,220:22704186,44278437
(1,220:22704186,44376740:329956,197518,0
x1,220:23001374,44376740
)
)
x1,220:23289005,44278437
(1,220:23289005,44007844:710886,295640,0
x1,220:23967123,44007844
)
g1,220:24181931,44278437
x1,220:24691657,44278437
g1,220:24873697,44278437
x1,220:25529059,44278437
x1,220:25976434,44278437
(1,220:25976434,44376740:294003,295640,0
x1,220:26237669,44376740
)
(1,220:26270437,44278437:482420,950279,622600
$1,220:26270437,44278437
(1,220:26270437,44278437:482420,950279,622600
(1,220:26270437,43354371:482420,26213,1546666
x1,220:26752857,43354371
)
v1,220:26752857,44278437:0,950269,622589
h1,220:26752857,44278437:0,0,0
)
$1,220:26752857,44278437
)
(1,220:26752857,44278437:5307270,936044,624303
(1,220:26752857,44278437:5307270,936044,624303
h1,220:26752857,44278437:78643,0,0
[1,220:26831500,44278437:5149984,936044,624303
(1,220:26831500,43835081:5149984,492688,163840
k1,220:28568403,43835081:1736903
x1,220:29113171,43835081
[1,220:29113171,43997748:294003,655355,0
(1,220:29166417,43597256:183865,254863,0
x1,220:29317514,43597256
)
(1,220:29113171,43997748:294003,295640,0
x1,220:29374406,43997748
)
]
x1,220:30244581,43835081
k1,220:31981484,43835081:1736903
)
(1,220:26831500,44727981:5149984,491520,174758
x1,220:27159181,44727981
g1,220:27304813,44727981
x1,220:27814539,44727981
g1,220:27960171,44727981
x1,220:28712130,44727981
(1,220:28712130,44826284:294003,295640,0
x1,220:28973365,44826284
)
x1,220:29550901,44727981
[1,220:29550901,44902739:294003,655355,0
(1,220:29604147,44502247:183865,254863,0
x1,220:29755244,44502247
)
(1,220:29550901,44902739:294003,295640,0
x1,220:29812136,44902739
)
]
x1,220:30937174,44727981
(1,220:30937174,44538655:1044310,295640,54614
x1,220:31948716,44538655
)
)
]
h1,220:31981484,44278437:78643,0,0
)
)
(1,220:32060127,44278437:482420,950279,622600
$1,220:32060127,44278437
(1,220:32060127,44278437:482420,950279,622600
(1,220:32060127,43354371:482420,26213,1546666
x1,220:32542547,43354371
)
v1,220:32542547,44278437:0,950269,622589
h1,220:32542547,44278437:0,0,0
)
$1,220:32542547,44278437
)
x1,220:32724592,44278437
)
$1,220:32724592,44278437
)
g1,220:32724592,44278437
)
(1,220:8037744,45990634:24686848,825750,353898
g1,220:8037744,45990634
(1,220:8037744,45990634:24686848,825750,353898
k1,220:25509102,45990634:17471358
(1,220:25509102,45990634:0,825750,353898
[1,220:25509102,45990634:0,825750,353898
(1,51:25509102,45990634:0,825750,353898
r1,220:25509102,45990634:0,1179648,353898
)
]
)
$1,220:25509102,45990634
(1,220:25509102,45990634:7215490,581450,163840
x1,220:26035665,45990634
x1,220:26482282,45990634
(1,220:26482282,46088937:329956,197518,0
x1,220:26779470,46088937
)
(1,220:26812238,45990634:1137780,447828,98303
x1,220:27309846,45990634
x1,220:27620062,45990634
(1,220:27620062,46088937:329956,197518,0
x1,220:27917250,46088937
)
)
(1,220:27950018,45704824:1120487,295640,54614
x1,220:29037737,45704824
)
g1,220:29252545,45990634
x1,220:29762271,45990634
g1,220:29944311,45990634
x1,220:30901412,45990634
(1,220:30901412,46088937:294003,295640,0
x1,220:31162647,46088937
)
x1,220:31503070,45990634
(1,220:31521275,45720041:183865,254863,0
x1,220:31672372,45720041
)
x1,220:32724592,45990634
)
$1,220:32724592,45990634
)
g1,220:32724592,45990634
)
]
h1,220:32724592,45000185:78643,0,0
)
)
$1,220:32803235,45000185
)
)
g1,220:32803235,45000185
(1,220:32803235,45000185:0,1672027,1344347
(1,220:32803235,45000185:0,0,0
$1,220:32803235,45000185
h1,220:32803235,45000185:0,0,0
$1,220:32803235,45000185
)
g1,220:32803235,45000185
)
g1,220:35596737,45000185
(1,220:35596737,45000185:1,1672027,1344347
(1,220:35596738,45000185:0,825750,353898
k1,220:34504914,45000185:-1091824
(1,220:34504914,45000185:1091824,825750,353898
(1,220:34504914,45000185:0,825750,353898
[1,220:34504914,45000185:0,825750,353898
(1,51:34504914,45000185:0,825750,353898
r1,220:34504914,45000185:0,1179648,353898
)
]
)
(1,220:34504914,45000185:0,0,0
(1,220:34504914,43623929:0,0,0
)
)
(1,220:34504914,45000185:1091824,446948,116320
x1,220:35378506,45000185
x1,220:35596738,45000185
)
)
)
)
g1,220:35596738,45000185
)
(1,228:4661699,47405883:30935039,582177,359251
x1,228:6408219,47405883
g1,221:6572059,47405883
$1,221:6572059,47405883
(1,221:6572059,47405883:1137780,447828,98303
x1,221:7069667,47405883
x1,221:7379883,47405883
(1,221:7379883,47504186:329956,197518,0
x1,221:7677071,47504186
)
)
g1,221:7891879,47405883
x1,221:8401605,47405883
g1,221:8583645,47405883
(1,221:8583645,47405883:1183693,582177,359251
(1,221:8583645,47405883:1183693,582177,359251
h1,221:8583645,47405883:78643,0,0
[1,221:8662288,47405883:1026407,582177,359251
(1,221:8662288,47137187:1026407,313481,65536
x1,221:9316485,47137187
(1,221:9316485,47202723:372210,141084,0
x1,221:9647109,47202723
)
)
(1,221:8662288,47631877:1026407,197518,133256
k1,221:8896317,47631877:234029
x1,221:9159069,47631877
(1,221:9159069,47701418:295597,227555,63715
x1,221:9383213,47701418
)
k1,221:9688695,47631877:234029
)
]
h1,221:9688695,47405883:78643,0,0
)
)
$1,221:9767338,47405883
g1,221:9931178,47405883
x1,221:10368289,47405883
g1,221:10532129,47405883
x1,221:11332968,47405883
g1,221:11496808,47405883
x1,221:12224904,47405883
x1,221:13962911,47405883
g1,221:14126751,47405883
x1,221:16128862,47405883
x1,221:16256662,47405883
k1,228:35596738,47405883:19340076
g1,228:35596738,47405883
)
]
(1,230:4661699,49403534:30935039,446948,9168
(1,230:4661699,49403534:30935039,446948,9168
k1,230:19965379,49403534:15303680
x1,230:20293059,49403534
k1,230:35596738,49403534:15303679
)
)
]
]
]
!71495
}6
!10
{7
[1,254:4736286,49403534:30860452,44667248,4912
[1,254:4736286,4736286:0,0,0
(1,254:4736286,2171086:0,0,0
k1,254:4736286,2171086:140368
)
]
[1,254:4736286,49403534:30860452,44667248,4912
h1,254:4736286,4736286:0,0,0
[1,254:4661699,49403534:30935039,47166667,4912
[1,254:4661699,3023299:30935039,786432,0
(1,254:4661699,3023299:30935039,0,0
h1,254:4661699,3023299:30935039,0,0
)
]
[1,254:4661699,47437454:30935039,42775755,0
(1,228:4661699,5317059:30935039,451540,12120
(1,228:4661699,5317059:819200,440723,9171
g1,228:4661699,5317059
x1,228:5153219,5317059
g1,228:5480899,5317059
)
x1,228:7811985,5317059
g1,228:7975825,5317059
x1,228:10087377,5317059
k1,228:35596738,5317059:25509361
g1,228:35596738,5317059
)
(1,230:4661699,7060668:30935039,446948,141880
h1,229:4661699,7060668:983040,0,0
x1,229:6663819,7060668
k1,229:6865310,7060668:201491
x1,229:7192990,7060668
x1,229:8457182,7060668
k1,229:8658673,7060668:201491
x1,229:11206687,7060668
k1,229:11408178,7060668:201491
x1,229:11845289,7060668
k1,229:12046779,7060668:201490
x1,229:14850384,7060668
k1,229:15051875,7060668:201491
x1,229:16253139,7060668
k1,229:16454630,7060668:201491
x1,229:17218774,7060668
k1,229:17420265,7060668:201491
x1,229:19350279,7060668
k1,229:19551770,7060668:201491
x1,229:20352609,7060668
k1,229:20554100,7060668:201491
x1,229:22083671,7060668
k1,229:22285161,7060668:201490
x1,229:22612841,7060668
x1,229:23688272,7060668
k1,229:23889763,7060668:201491
x1,229:26492825,7060668
k1,229:26808938,7060668:316113
x1,229:27974153,7060668
k1,229:28175644,7060668:201491
x1,229:30723658,7060668
k1,229:30925148,7060668:201490
x1,229:31362259,7060668
k1,229:31563750,7060668:201491
x1,229:31891430,7060668
x1,229:32718494,7060668
k1,229:32919985,7060668:201491
x1,229:34448911,7060668
k1,229:34650402,7060668:201491
x1,229:35596738,7060668
k1,229:35596738,7060668:0
)
(1,230:4661699,8240316:30935039,446948,141880
x1,230:5826259,8240316
k1,229:6004543,8240316:178284
x1,229:6514406,8240316
k1,229:6692689,8240316:178283
x1,229:10679196,8240316
k1,229:10857480,8240316:178284
x1,229:12058752,8240316
x1,229:13550982,8240316
k1,229:13729266,8240316:178284
x1,229:16241232,8240316
k1,229:16419516,8240316:178284
x1,229:17729572,8240316
x1,229:18821396,8240316
k1,229:18999679,8240316:178283
x1,229:20164893,8240316
k1,229:20343177,8240316:178284
x1,229:22818465,8240316
k1,229:22996749,8240316:178284
x1,229:25727602,8240316
k1,229:25905885,8240316:178283
x1,229:26997709,8240316
k1,229:27175993,8240316:178284
x1,229:27976177,8240316
k1,229:28154461,8240316:178284
x1,229:29246932,8240316
x1,229:29855764,8240316
k1,229:30034048,8240316:178284
x1,229:33164660,8240316
k1,229:33342943,8240316:178283
x1,229:33998303,8240316
k1,229:34176587,8240316:178284
x1,229:35596738,8240316
k1,229:35596738,8240316:0
)
(1,230:4661699,9419964:30935039,446948,141880
x1,230:4989379,9419964
x1,229:6253571,9419964
k1,229:6441600,9419964:188029
x1,229:8407662,9419964
k1,229:8595691,9419964:188029
x1,229:9105554,9419964
k1,229:9293583,9419964:188029
x1,229:10349359,9419964
x1,229:11987750,9419964
k1,229:12175754,9419964:188004
x1,229:12794410,9419964
x1,229:15626198,9419964
k1,229:15901925,9419964:275727
x1,229:16447837,9419964
k1,229:16635865,9419964:188028
x1,229:17582839,9419964
k1,229:17770868,9419964:188029
x1,229:19900770,9419964
k1,229:20094846,9419964:194076
x1,229:20895685,9419964
k1,229:21083714,9419964:188029
x1,229:22904272,9419964
k1,229:23092301,9419964:188029
x1,229:23638213,9419964
k1,229:23826242,9419964:188029
x1,229:24336105,9419964
x1,229:26721574,9419964
k1,229:26909603,9419964:188029
x1,229:29421569,9419964
k1,229:29609597,9419964:188028
x1,229:30919653,9419964
x1,229:32011477,9419964
k1,229:32199506,9419964:188029
x1,229:32636617,9419964
k1,229:32824646,9419964:188029
x1,229:34898846,9419964
k1,229:35086875,9419964:188029
x1,229:35596738,9419964
k1,229:35596738,9419964:0
)
(1,230:4661699,10599612:30935039,446948,9168
x1,230:5681418,10599612
g1,229:5845258,10599612
x1,229:7228058,10599612
g1,229:7391898,10599612
x1,229:8956890,10599612
x1,229:9339618,10599612
k1,230:35596738,10599612:26257120
g1,230:35596738,10599612
)
(1,245:4661699,12391515:30935039,825750,353898
k1,245:4661699,12391515:0
(1,245:4661699,12391515:29965456,825750,353898
(1,245:4661699,12391515:0,825750,353898
[1,245:4661699,12391515:0,825750,353898
(1,51:4661699,12391515:0,825750,353898
r1,245:4661699,12391515:0,1179648,353898
)
]
)
(1,245:14968091,12391515:10322255,525456,163840
$1,245:14968091,12391515
(1,245:14968091,12391515:10322255,525456,163840
x1,245:15512859,12391515
(1,245:15512859,12489818:294003,295640,0
x1,245:15774094,12489818
)
x1,245:16348446,12391515
x1,245:16633460,12391515
g1,245:16815500,12391515
x1,245:17325226,12391515
g1,245:17507266,12391515
x1,245:17828577,12391515
(1,245:17828577,12489818:294003,295640,0
x1,245:18089812,12489818
)
x1,245:18304625,12391515
g1,245:18413849,12391515
x1,245:18958617,12391515
[1,245:18958617,12553531:294003,687472,0
(1,245:19011863,12120922:183865,254863,0
x1,245:19162960,12120922
)
(1,245:18958617,12553531:294003,295640,0
x1,245:19219852,12553531
)
]
x1,245:19794204,12391515
x1,245:20079218,12391515
g1,245:20261258,12391515
x1,245:20770984,12391515
g1,245:20953024,12391515
x1,245:21274335,12391515
(1,245:21274335,12489818:294003,295640,0
x1,245:21535570,12489818
)
x1,245:21750383,12391515
g1,245:21859607,12391515
x1,245:22404375,12391515
[1,245:22404375,12553531:388208,687472,0
(1,245:22457621,12120922:334962,254863,0
x1,245:22759815,12120922
)
(1,245:22404375,12553531:294003,295640,0
x1,245:22665610,12553531
)
]
x1,245:23334167,12391515
x1,245:23619181,12391515
g1,245:23801221,12391515
x1,245:24310947,12391515
g1,245:24492987,12391515
x1,245:24814298,12391515
(1,245:24814298,12489818:294003,295640,0
x1,245:25075533,12489818
)
x1,245:25290346,12391515
)
$1,245:25290346,12391515
)
k1,245:34627155,12391515:9336809
)
k1,245:35596738,12391515:969583
(1,245:35596738,12391515:0,825750,353898
(1,245:35596738,12391515:0,825750,353898
g1,245:35596738,12391515
(1,245:35596738,12391515:0,825750,353898
(1,245:35596738,12391515:0,825750,353898
[1,245:35596738,12391515:0,825750,353898
(1,51:35596738,12391515:0,825750,353898
r1,245:35596738,12391515:0,1179648,353898
)
]
)
)
)
)
k1,245:35596738,12391515:0
)
(1,245:4661699,13984378:30935039,976821,624303
k1,245:4661699,13984378:0
(1,245:4661699,13984378:29965456,976821,624303
(1,245:4661699,13984378:0,825750,353898
[1,245:4661699,13984378:0,825750,353898
(1,51:4661699,13984378:0,825750,353898
r1,245:4661699,13984378:0,1179648,353898
)
]
)
(1,245:5631281,13984378:28995874,976821,624303
$1,245:5631281,13984378
(1,245:5631281,13984378:28995874,976821,624303
x1,245:5952592,13984378
[1,245:5952592,14146394:294003,687472,0
(1,245:5976105,13713785:183865,254863,0
x1,245:6127202,13713785
)
(1,245:5952592,14146394:294003,295640,0
x1,245:6213827,14146394
)
]
g1,245:6428635,13984378
x1,245:6938361,13984378
g1,245:7120401,13984378
(1,245:7120401,13984378:2574585,891184,613385
(1,245:7120401,13984378:2574585,891184,613385
h1,245:7120401,13984378:78643,0,0
[1,245:7199044,13984378:2417299,891184,613385
(1,245:7199044,13541022:2417299,447828,98303
k1,245:7411453,13541022:212409
x1,245:8368554,13541022
(1,245:8368554,13639325:294003,295640,0
x1,245:8629789,13639325
)
x1,245:9109932,13541022
(1,245:9109932,13639325:294003,295640,0
x1,245:9371167,13639325
)
k1,245:9616343,13541022:212408
)
(1,245:7199044,14433922:2417299,491520,163840
x1,245:7781588,14433922
g1,245:7927220,14433922
x1,245:8436946,14433922
g1,245:8582578,14433922
x1,245:9055894,14433922
(1,245:9055894,14532225:305586,318577,0
x1,245:9328712,14532225
)
x1,245:9616343,14433922
)
]
h1,245:9616343,13984378:78643,0,0
)
)
(1,245:9694986,13984378:482420,950279,622600
$1,245:9694986,13984378
(1,245:9694986,13984378:482420,950279,622600
(1,245:9694986,13060312:482420,26213,1546666
x1,245:10177406,13060312
)
v1,245:10177406,13984378:0,950269,622589
h1,245:10177406,13984378:0,0,0
)
$1,245:10177406,13984378
)
(1,245:10177406,13984378:6306464,976821,624303
(1,245:10177406,13984378:6306464,976821,624303
h1,245:10177406,13984378:78643,0,0
[1,245:10256049,13984378:6149178,976821,624303
(1,245:10256049,13541022:6149178,533465,163840
k1,245:10884214,13541022:628165
x1,245:11466758,13541022
g1,245:11612390,13541022
x1,245:12122116,13541022
g1,245:12267748,13541022
x1,245:13019707,13541022
[1,245:13019707,13703689:294003,655355,0
(1,245:13052588,13303197:183865,254863,0
x1,245:13203685,13303197
)
(1,245:13019707,13703689:294003,295640,0
x1,245:13280942,13703689
)
]
x1,245:13635021,13541022
(1,245:13635021,13639325:294003,295640,0
x1,245:13896256,13639325
)
x1,245:14183887,13541022
(1,245:14183887,13303197:1044310,295640,54614
x1,245:15195429,13303197
)
x1,245:15483060,13541022
(1,245:15483060,13303197:294003,295640,0
x1,245:15744295,13303197
)
k1,245:16405227,13541022:628164
)
(1,245:10256049,14433922:6149178,491520,174758
x1,245:10583730,14433922
g1,245:10729362,14433922
x1,245:11239088,14433922
g1,245:11384720,14433922
x1,245:11967264,14433922
g1,245:12112896,14433922
x1,245:12622622,14433922
g1,245:12768254,14433922
x1,245:13187489,14433922
x1,245:14196737,14433922
[1,245:14196737,14608680:294003,655355,0
(1,245:14229618,14208188:183865,254863,0
x1,245:14380715,14208188
)
(1,245:14196737,14608680:294003,295640,0
x1,245:14457972,14608680
)
]
x1,245:14812051,14433922
(1,245:14812051,14532225:294003,295640,0
x1,245:15073286,14532225
)
x1,245:15360917,14433922
(1,245:15360917,14244596:1044310,295640,54614
x1,245:16372459,14244596
)
)
]
h1,245:16405227,13984378:78643,0,0
)
)
(1,245:16483870,13984378:482420,950279,622600
$1,245:16483870,13984378
(1,245:16483870,13984378:482420,950279,622600
(1,245:16483870,13060312:482420,26213,1546666
x1,245:16966290,13060312
)
v1,245:16966290,13984378:0,950269,622589
h1,245:16966290,13984378:0,0,0
)
$1,245:16966290,13984378
)
(1,245:16966290,13984378:345886,950279,622600
$1,245:16966290,13984378
(1,245:16966290,13984378:345886,950279,622600
(1,245:16966290,13060312:345886,26213,1546666
x1,245:17312176,13060312
)
v1,245:17312176,13984378:0,950269,622589
h1,245:17312176,13984378:0,0,0
)
$1,245:17312176,13984378
)
x1,245:17894720,13984378
g1,245:18040352,13984378
x1,245:18550078,13984378
g1,245:18695710,13984378
x1,245:19169026,13984378
(1,245:19169026,14082681:305586,318577,0
x1,245:19441844,14082681
)
x1,245:20305649,13984378
(1,245:20305649,14082681:294003,295640,0
x1,245:20566884,14082681
)
x1,245:20920963,13984378
(1,245:20920963,14082681:294003,295640,0
x1,245:21182198,14082681
)
g1,245:21360598,13984378
x1,245:21870324,13984378
g1,245:22015956,13984378
x1,245:22714325,13984378
x1,245:23070224,13984378
(1,245:23070224,14082681:294003,295640,0
x1,245:23331459,14082681
)
g1,245:23509859,13984378
x1,245:24019585,13984378
g1,245:24165217,13984378
x1,245:24486528,13984378
[1,245:24486528,14146394:317516,728249,0
(1,245:24510041,13713785:294003,295640,0
x1,245:24771276,13713785
)
(1,245:24486528,14146394:294003,295640,0
x1,245:24747763,14146394
)
]
x1,245:25058907,13984378
g1,245:25204539,13984378
x1,245:25714265,13984378
g1,245:25859897,13984378
(1,245:25859897,13984378:1490022,898467,547848
(1,245:25859897,13984378:1490022,898467,547848
h1,245:25859897,13984378:78643,0,0
[1,245:25938540,13984378:1332736,898467,547848
(1,245:25938540,13541022:1332736,455111,127431
x1,245:26309228,13541022
(1,245:26309228,13639325:311374,197518,0
x1,245:26571374,13639325
)
x1,245:26959902,13541022
(1,245:26959902,13639325:311374,197518,0
x1,245:27222048,13639325
)
)
(1,245:25938540,14433922:1332736,447828,98303
k1,245:26234219,14433922:295679
x1,245:26681594,14433922
(1,245:26681594,14532225:294003,295640,0
x1,245:26942829,14532225
)
k1,245:27271276,14433922:295679
)
]
h1,245:27271276,13984378:78643,0,0
)
)
x1,245:27926093,13984378
(1,245:27926093,14082681:294003,295640,0
x1,245:28187328,14082681
)
g1,245:28365728,13984378
x1,245:28875454,13984378
g1,245:29021086,13984378
x1,245:29342397,13984378
(1,245:29342397,14082681:294003,295640,0
x1,245:29603632,14082681
)
x1,245:29891263,13984378
g1,245:30036895,13984378
x1,245:30546621,13984378
g1,245:30692253,13984378
(1,245:30692253,13984378:898664,891184,547848
(1,245:30692253,13984378:898664,891184,547848
h1,245:30692253,13984378:78643,0,0
[1,245:30770896,13984378:741378,891184,547848
(1,245:30770896,13541022:741378,447828,0
k1,245:30883947,13541022:113051
x1,245:31352347,13541022
k1,245:31512274,13541022:113051
)
(1,245:30770896,14433922:741378,447828,98303
x1,245:31218271,14433922
(1,245:31218271,14532225:294003,295640,0
x1,245:31479506,14532225
)
)
]
h1,245:31512274,13984378:78643,0,0
)
)
x1,245:31896070,13984378
(1,245:31896070,13713785:1001667,318577,89201
x1,245:32848509,13713785
)
(1,245:32897737,13984378:345886,950279,622600
$1,245:32897737,13984378
(1,245:32897737,13984378:345886,950279,622600
(1,245:32897737,13060312:345886,26213,1546666
x1,245:33243623,13060312
)
v1,245:33243623,13984378:0,950269,622589
h1,245:33243623,13984378:0,0,0
)
$1,245:33243623,13984378
)
g1,245:33425663,13984378
x1,245:33935389,13984378
g1,245:34117429,13984378
x1,245:34627155,13984378
)
$1,245:34627155,13984378
)
g1,245:34627155,13984378
)
k1,245:35596738,13984378:969583
(1,245:35596738,13984378:0,976821,624303
(1,245:35596738,13984378:0,825750,353898
g1,245:35596738,13984378
(1,245:35596738,13984378:0,825750,353898
(1,245:35596738,13984378:0,825750,353898
[1,245:35596738,13984378:0,825750,353898
(1,51:35596738,13984378:0,825750,353898
r1,245:35596738,13984378:0,1179648,353898
)
]
)
)
)
)
k1,245:35596738,13984378:0
)
(1,245:4661699,15696575:30935039,825750,353898
k1,245:4661699,15696575:0
(1,245:4661699,15696575:29965456,825750,353898
(1,245:4661699,15696575:0,825750,353898
[1,245:4661699,15696575:0,825750,353898
(1,51:4661699,15696575:0,825750,353898
r1,245:4661699,15696575:0,1179648,353898
)
]
)
(1,245:18460951,15696575:3336534,525456,163840
$1,245:18460951,15696575
(1,245:18460951,15696575:3336534,525456,163840
x1,245:19005719,15696575
[1,245:19005719,15858591:294003,687472,0
(1,245:19058965,15425982:183865,254863,0
x1,245:19210062,15425982
)
(1,245:19005719,15858591:294003,295640,0
x1,245:19266954,15858591
)
]
x1,245:19841306,15696575
x1,245:20126320,15696575
g1,245:20308360,15696575
x1,245:20818086,15696575
g1,245:21000126,15696575
x1,245:21321437,15696575
(1,245:21321437,15794878:294003,295640,0
x1,245:21582672,15794878
)
x1,245:21797485,15696575
)
$1,245:21797485,15696575
)
k1,245:34627155,15696575:12829670
)
k1,245:35596738,15696575:969583
(1,245:35596738,15696575:0,825750,353898
(1,245:35596738,15696575:0,825750,353898
g1,245:35596738,15696575
(1,245:35596738,15696575:0,825750,353898
(1,245:35596738,15696575:0,825750,353898
[1,245:35596738,15696575:0,825750,353898
(1,51:35596738,15696575:0,825750,353898
r1,245:35596738,15696575:0,1179648,353898
)
]
)
)
)
)
k1,245:35596738,15696575:0
)
(1,245:4661699,17289438:30935039,976821,624303
k1,245:4661699,17289438:0
(1,245:4661699,17289438:29965456,976821,624303
(1,245:4661699,17289438:0,825750,353898
[1,245:4661699,17289438:0,825750,353898
(1,51:4661699,17289438:0,825750,353898
r1,245:4661699,17289438:0,1179648,353898
)
]
)
(1,245:6674777,17289438:26908882,976821,624303
$1,245:6674777,17289438
(1,245:6674777,17289438:26908882,976821,624303
x1,245:6996088,17289438
[1,245:6996088,17451454:294003,687472,0
(1,245:7019601,17018845:183865,254863,0
x1,245:7170698,17018845
)
(1,245:6996088,17451454:294003,295640,0
x1,245:7257323,17451454
)
]
g1,245:7472131,17289438
x1,245:7981857,17289438
g1,245:8163897,17289438
(1,245:8163897,17289438:2574585,891184,613385
(1,245:8163897,17289438:2574585,891184,613385
h1,245:8163897,17289438:78643,0,0
[1,245:8242540,17289438:2417299,891184,613385
(1,245:8242540,16846082:2417299,447828,98303
k1,245:8454949,16846082:212409
x1,245:9412050,16846082
(1,245:9412050,16944385:294003,295640,0
x1,245:9673285,16944385
)
x1,245:10153428,16846082
(1,245:10153428,16944385:294003,295640,0
x1,245:10414663,16944385
)
k1,245:10659839,16846082:212408
)
(1,245:8242540,17738982:2417299,491520,163840
x1,245:8825084,17738982
g1,245:8970716,17738982
x1,245:9480442,17738982
g1,245:9626074,17738982
x1,245:10099390,17738982
(1,245:10099390,17837285:305586,318577,0
x1,245:10372208,17837285
)
x1,245:10659839,17738982
)
]
h1,245:10659839,17289438:78643,0,0
)
)
(1,245:10738482,17289438:482420,950279,622600
$1,245:10738482,17289438
(1,245:10738482,17289438:482420,950279,622600
(1,245:10738482,16365372:482420,26213,1546666
x1,245:11220902,16365372
)
v1,245:11220902,17289438:0,950269,622589
h1,245:11220902,17289438:0,0,0
)
$1,245:11220902,17289438
)
(1,245:11220902,17289438:6306464,976821,624303
(1,245:11220902,17289438:6306464,976821,624303
h1,245:11220902,17289438:78643,0,0
[1,245:11299545,17289438:6149178,976821,624303
(1,245:11299545,16846082:6149178,533465,163840
k1,245:11927710,16846082:628165
x1,245:12510254,16846082
g1,245:12655886,16846082
x1,245:13165612,16846082
g1,245:13311244,16846082
x1,245:14063203,16846082
[1,245:14063203,17008749:294003,655355,0
(1,245:14096084,16608257:183865,254863,0
x1,245:14247181,16608257
)
(1,245:14063203,17008749:294003,295640,0
x1,245:14324438,17008749
)
]
x1,245:14678517,16846082
(1,245:14678517,16944385:294003,295640,0
x1,245:14939752,16944385
)
x1,245:15227383,16846082
(1,245:15227383,16608257:1044310,295640,54614
x1,245:16238925,16608257
)
x1,245:16526556,16846082
(1,245:16526556,16608257:294003,295640,0
x1,245:16787791,16608257
)
k1,245:17448723,16846082:628164
)
(1,245:11299545,17738982:6149178,491520,174758
x1,245:11627226,17738982
g1,245:11772858,17738982
x1,245:12282584,17738982
g1,245:12428216,17738982
x1,245:13010760,17738982
g1,245:13156392,17738982
x1,245:13666118,17738982
g1,245:13811750,17738982
x1,245:14230985,17738982
x1,245:15240233,17738982
[1,245:15240233,17913740:294003,655355,0
(1,245:15273114,17513248:183865,254863,0
x1,245:15424211,17513248
)
(1,245:15240233,17913740:294003,295640,0
x1,245:15501468,17913740
)
]
x1,245:15855547,17738982
(1,245:15855547,17837285:294003,295640,0
x1,245:16116782,17837285
)
x1,245:16404413,17738982
(1,245:16404413,17549656:1044310,295640,54614
x1,245:17415955,17549656
)
)
]
h1,245:17448723,17289438:78643,0,0
)
)
(1,245:17527366,17289438:482420,950279,622600
$1,245:17527366,17289438
(1,245:17527366,17289438:482420,950279,622600
(1,245:17527366,16365372:482420,26213,1546666
x1,245:18009786,16365372
)
v1,245:18009786,17289438:0,950269,622589
h1,245:18009786,17289438:0,0,0
)
$1,245:18009786,17289438
)
(1,245:18009786,17289438:345886,950279,622600
$1,245:18009786,17289438
(1,245:18009786,17289438:345886,950279,622600
(1,245:18009786,16365372:345886,26213,1546666
x1,245:18355672,16365372
)
v1,245:18355672,17289438:0,950269,622589
h1,245:18355672,17289438:0,0,0
)
$1,245:18355672,17289438
)
x1,245:18938216,17289438
g1,245:19083848,17289438
x1,245:19593574,17289438
g1,245:19739206,17289438
x1,245:20212522,17289438
(1,245:20212522,17387741:305586,318577,0
x1,245:20485340,17387741
)
x1,245:21349145,17289438
(1,245:21349145,17387741:294003,295640,0
x1,245:21610380,17387741
)
x1,245:21964459,17289438
(1,245:21964459,17387741:294003,295640,0
x1,245:22225694,17387741
)
g1,245:22404094,17289438
x1,245:22913820,17289438
g1,245:23059452,17289438
x1,245:23757821,17289438
x1,245:24113720,17289438
(1,245:24113720,17387741:294003,295640,0
x1,245:24374955,17387741
)
g1,245:24553355,17289438
x1,245:25063081,17289438
g1,245:25208713,17289438
x1,245:25530024,17289438
(1,245:25530024,17387741:294003,295640,0
x1,245:25791259,17387741
)
x1,245:26145338,17289438
(1,245:26145338,17387741:294003,295640,0
x1,245:26406573,17387741
)
x1,245:26694204,17289438
g1,245:26839836,17289438
x1,245:27349562,17289438
g1,245:27495194,17289438
(1,245:27495194,17289438:1490022,898467,547848
(1,245:27495194,17289438:1490022,898467,547848
h1,245:27495194,17289438:78643,0,0
[1,245:27573837,17289438:1332736,898467,547848
(1,245:27573837,16846082:1332736,455111,127431
x1,245:27944525,16846082
(1,245:27944525,16944385:311374,197518,0
x1,245:28206671,16944385
)
x1,245:28595199,16846082
(1,245:28595199,16944385:311374,197518,0
x1,245:28857345,16944385
)
)
(1,245:27573837,17738982:1332736,447828,98303
k1,245:27869516,17738982:295679
x1,245:28316891,17738982
(1,245:28316891,17837285:294003,295640,0
x1,245:28578126,17837285
)
k1,245:28906573,17738982:295679
)
]
h1,245:28906573,17289438:78643,0,0
)
)
x1,245:29561390,17289438
(1,245:29561390,17387741:294003,295640,0
x1,245:29822625,17387741
)
x1,245:30183074,17289438
g1,245:30328706,17289438
x1,245:30838432,17289438
g1,245:30984064,17289438
x1,245:31305375,17289438
(1,245:31305375,17387741:294003,295640,0
x1,245:31566610,17387741
)
x1,245:31854241,17289438
(1,245:31854241,17289438:345886,950279,622600
$1,245:31854241,17289438
(1,245:31854241,17289438:345886,950279,622600
(1,245:31854241,16365372:345886,26213,1546666
x1,245:32200127,16365372
)
v1,245:32200127,17289438:0,950269,622589
h1,245:32200127,17289438:0,0,0
)
$1,245:32200127,17289438
)
g1,245:32382167,17289438
x1,245:32891893,17289438
g1,245:33073933,17289438
x1,245:33583659,17289438
)
$1,245:33583659,17289438
)
k1,245:34627155,17289438:1043496
)
k1,245:35596738,17289438:969583
(1,245:35596738,17289438:0,976821,624303
(1,245:35596738,17289438:0,825750,353898
g1,245:35596738,17289438
(1,245:35596738,17289438:0,825750,353898
(1,245:35596738,17289438:0,825750,353898
[1,245:35596738,17289438:0,825750,353898
(1,51:35596738,17289438:0,825750,353898
r1,245:35596738,17289438:0,1179648,353898
)
]
)
)
)
)
k1,245:35596738,17289438:0
)
(1,245:4661699,19001635:30935039,825750,353898
k1,245:4661699,19001635:0
(1,245:4661699,19001635:29965456,825750,353898
(1,245:4661699,19001635:0,825750,353898
[1,245:4661699,19001635:0,825750,353898
(1,51:4661699,19001635:0,825750,353898
r1,245:4661699,19001635:0,1179648,353898
)
]
)
(1,245:18625474,19001635:3007488,525456,163840
$1,245:18625474,19001635
(1,245:18625474,19001635:3007488,525456,163840
x1,245:18933129,19001635
(1,245:18951334,18731042:183865,254863,0
x1,245:19102431,18731042
)
x1,245:19676783,19001635
x1,245:19961797,19001635
g1,245:20143837,19001635
x1,245:20653563,19001635
g1,245:20835603,19001635
x1,245:21156914,19001635
(1,245:21156914,19099938:294003,295640,0
x1,245:21418149,19099938
)
x1,245:21632962,19001635
)
$1,245:21632962,19001635
)
k1,245:34627155,19001635:12994193
)
k1,245:35596738,19001635:969583
(1,245:35596738,19001635:0,825750,353898
(1,245:35596738,19001635:0,825750,353898
g1,245:35596738,19001635
(1,245:35596738,19001635:0,825750,353898
(1,245:35596738,19001635:0,825750,353898
[1,245:35596738,19001635:0,825750,353898
(1,51:35596738,19001635:0,825750,353898
r1,245:35596738,19001635:0,1179648,353898
)
]
)
)
)
)
k1,245:35596738,19001635:0
)
(1,245:4661699,20567956:30935039,950279,622600
k1,245:4661699,20567956:0
(1,245:4661699,20567956:29965456,950279,622600
(1,245:4661699,20567956:0,825750,353898
[1,245:4661699,20567956:0,825750,353898
(1,51:4661699,20567956:0,825750,353898
r1,245:4661699,20567956:0,1179648,353898
)
]
)
(1,245:14227152,20567956:11804132,950279,622600
$1,245:14227152,20567956
(1,245:14227152,20567956:11804132,950279,622600
x1,245:14548463,20567956
[1,245:14548463,20729972:294003,687472,0
(1,245:14571976,20297363:183865,254863,0
x1,245:14723073,20297363
)
(1,245:14548463,20729972:294003,295640,0
x1,245:14809698,20729972
)
]
g1,245:15024506,20567956
x1,245:15534232,20567956
g1,245:15716272,20567956
(1,245:15716272,20567956:2234039,891184,547848
(1,245:15716272,20567956:2234039,891184,547848
h1,245:15716272,20567956:78643,0,0
[1,245:15794915,20567956:2076753,891184,547848
(1,245:15794915,20124600:2076753,447828,98303
x1,245:16725391,20124600
x1,245:17112085,20124600
x1,245:17577665,20124600
(1,245:17577665,20222903:294003,295640,0
x1,245:17838900,20222903
)
)
(1,245:15794915,21017500:2076753,447828,98303
k1,245:16462603,21017500:667688
x1,245:16909978,21017500
(1,245:16909978,21115803:294003,295640,0
x1,245:17171213,21115803
)
k1,245:17871668,21017500:667687
)
]
h1,245:17871668,20567956:78643,0,0
)
)
(1,245:17950311,20567956:345886,950279,622600
$1,245:17950311,20567956
(1,245:17950311,20567956:345886,950279,622600
(1,245:17950311,19643890:345886,26213,1546666
x1,245:18296197,19643890
)
v1,245:18296197,20567956:0,950269,622589
h1,245:18296197,20567956:0,0,0
)
$1,245:18296197,20567956
)
x1,245:18617508,20567956
(1,245:18617508,20666259:294003,295640,0
x1,245:18878743,20666259
)
x1,245:19232822,20567956
(1,245:19232822,20666259:294003,295640,0
x1,245:19494057,20666259
)
g1,245:19672457,20567956
x1,245:20182183,20567956
g1,245:20327815,20567956
x1,245:20667115,20567956
(1,245:20667115,20666259:230742,282169,0
x1,245:20865089,20666259
)
x1,245:21268545,20567956
(1,245:21268545,20666259:230742,282169,0
x1,245:21466519,20666259
)
x1,245:22075461,20567956
(1,245:22075461,20666259:555238,295640,0
x1,245:22597931,20666259
)
g1,245:22776331,20567956
x1,245:23286057,20567956
g1,245:23431689,20567956
x1,245:23753000,20567956
(1,245:23753000,20666259:294003,295640,0
x1,245:24014235,20666259
)
x1,245:24301866,20567956
(1,245:24301866,20567956:345886,950279,622600
$1,245:24301866,20567956
(1,245:24301866,20567956:345886,950279,622600
(1,245:24301866,19643890:345886,26213,1546666
x1,245:24647752,19643890
)
v1,245:24647752,20567956:0,950269,622589
h1,245:24647752,20567956:0,0,0
)
$1,245:24647752,20567956
)
g1,245:24829792,20567956
x1,245:25339518,20567956
g1,245:25521558,20567956
x1,245:26031284,20567956
)
$1,245:26031284,20567956
)
k1,245:34627155,20567956:8595871
)
k1,245:35596738,20567956:969583
(1,245:35596738,20567956:0,950279,622600
(1,245:35596738,20567956:0,825750,353898
g1,245:35596738,20567956
(1,245:35596738,20567956:0,825750,353898
(1,245:35596738,20567956:0,825750,353898
[1,245:35596738,20567956:0,825750,353898
(1,51:35596738,20567956:0,825750,353898
r1,245:35596738,20567956:0,1179648,353898
)
]
)
)
)
)
k1,245:35596738,20567956:0
)
(1,245:4661699,22278450:30935039,825750,353898
k1,245:4661699,22278450:0
(1,245:4661699,22278450:29965456,825750,353898
(1,245:4661699,22278450:0,825750,353898
[1,245:4661699,22278450:0,825750,353898
(1,51:4661699,22278450:0,825750,353898
r1,245:4661699,22278450:0,1179648,353898
)
]
)
(1,245:18739169,22278450:2780098,525456,251217
$1,245:18739169,22278450
(1,245:18739169,22278450:2780098,525456,251217
x1,245:19283937,22278450
[1,245:19283937,22440466:564165,687472,89201
(1,245:19337183,22007857:183865,254863,0
x1,245:19488280,22007857
)
(1,245:19283937,22440466:564165,295640,89201
x1,245:19815334,22440466
)
]
g1,245:20030142,22278450
x1,245:20539868,22278450
g1,245:20721908,22278450
x1,245:21043219,22278450
(1,245:21043219,22376753:294003,295640,0
x1,245:21304454,22376753
)
x1,245:21519267,22278450
)
$1,245:21519267,22278450
)
k1,245:34627155,22278450:13107888
)
k1,245:35596738,22278450:969583
(1,245:35596738,22278450:0,825750,353898
(1,245:35596738,22278450:0,825750,353898
g1,245:35596738,22278450
(1,245:35596738,22278450:0,825750,353898
(1,245:35596738,22278450:0,825750,353898
[1,245:35596738,22278450:0,825750,353898
(1,51:35596738,22278450:0,825750,353898
r1,245:35596738,22278450:0,1179648,353898
)
]
)
)
)
)
k1,245:35596738,22278450:0
)
(1,245:4661699,23844771:30935039,950279,622600
k1,245:4661699,23844771:0
(1,245:4661699,23844771:29965456,950279,622600
(1,245:4661699,23844771:0,825750,353898
[1,245:4661699,23844771:0,825750,353898
(1,51:4661699,23844771:0,825750,353898
r1,245:4661699,23844771:0,1179648,353898
)
]
)
(1,245:14580833,23844771:11096771,950279,622600
$1,245:14580833,23844771
(1,245:14580833,23844771:11096771,950279,622600
x1,245:14902144,23844771
[1,245:14902144,24006787:294003,687472,0
(1,245:14925657,23574178:183865,254863,0
x1,245:15076754,23574178
)
(1,245:14902144,24006787:294003,295640,0
x1,245:15163379,24006787
)
]
g1,245:15378187,23844771
x1,245:15887913,23844771
g1,245:16069953,23844771
x1,245:16725315,23844771
x1,245:17046626,23844771
(1,245:17046626,23943074:294003,295640,0
x1,245:17307861,23943074
)
(1,245:17340629,23844771:345886,950279,622600
$1,245:17340629,23844771
(1,245:17340629,23844771:345886,950279,622600
(1,245:17340629,22920705:345886,26213,1546666
x1,245:17686515,22920705
)
v1,245:17686515,23844771:0,950269,622589
h1,245:17686515,23844771:0,0,0
)
$1,245:17686515,23844771
)
x1,245:18007826,23844771
[1,245:18007826,24006787:317516,728249,0
(1,245:18031339,23574178:294003,295640,0
x1,245:18292574,23574178
)
(1,245:18007826,24006787:294003,295640,0
x1,245:18269061,24006787
)
]
g1,245:18470974,23844771
x1,245:18980700,23844771
g1,245:19126332,23844771
x1,245:19824701,23844771
x1,245:20180600,23844771
(1,245:20180600,23943074:294003,295640,0
x1,245:20441835,23943074
)
g1,245:20620235,23844771
x1,245:21129961,23844771
g1,245:21275593,23844771
x1,245:21646281,23844771
(1,245:21646281,23943074:311374,197518,0
x1,245:21908427,23943074
)
x1,245:22296955,23844771
(1,245:22296955,23943074:311374,197518,0
x1,245:22559101,23943074
)
x1,245:23184503,23844771
(1,245:23184503,23943074:294003,295640,0
x1,245:23445738,23943074
)
g1,245:23624138,23844771
x1,245:24133864,23844771
g1,245:24279496,23844771
x1,245:24600807,23844771
(1,245:24600807,23943074:294003,295640,0
x1,245:24862042,23943074
)
x1,245:25149673,23844771
(1,245:25149673,23844771:345886,950279,622600
$1,245:25149673,23844771
(1,245:25149673,23844771:345886,950279,622600
(1,245:25149673,22920705:345886,26213,1546666
x1,245:25495559,22920705
)
v1,245:25495559,23844771:0,950269,622589
h1,245:25495559,23844771:0,0,0
)
$1,245:25495559,23844771
)
x1,245:25677604,23844771
)
$1,245:25677604,23844771
)
k1,245:34627155,23844771:8949551
)
k1,245:35596738,23844771:969583
(1,245:35596738,23844771:0,950279,622600
(1,245:35596738,23844771:0,825750,353898
g1,245:35596738,23844771
(1,245:35596738,23844771:0,825750,353898
(1,245:35596738,23844771:0,825750,353898
[1,245:35596738,23844771:0,825750,353898
(1,51:35596738,23844771:0,825750,353898
r1,245:35596738,23844771:0,1179648,353898
)
]
)
)
)
)
k1,245:35596738,23844771:0
)
(1,245:4661699,25555265:30935039,825750,353898
k1,245:4661699,25555265:0
(1,245:4661699,25555265:29965456,825750,353898
(1,245:4661699,25555265:0,825750,353898
[1,245:4661699,25555265:0,825750,353898
(1,51:4661699,25555265:0,825750,353898
r1,245:4661699,25555265:0,1179648,353898
)
]
)
(1,245:18575329,25555265:3107779,447828,187504
$1,245:18575329,25555265
(1,245:18575329,25555265:3107779,447828,187504
x1,245:19120097,25555265
(1,245:19120097,25653568:564165,295640,89201
x1,245:19651494,25653568
)
g1,245:19866302,25555265
x1,245:20376028,25555265
g1,245:20558068,25555265
x1,245:20879379,25555265
(1,245:20879379,25653568:294003,295640,0
x1,245:21140614,25653568
)
x1,245:21683108,25555265
)
$1,245:21683108,25555265
)
k1,245:34627155,25555265:12944047
)
k1,245:35596738,25555265:969583
(1,245:35596738,25555265:0,825750,353898
(1,245:35596738,25555265:0,825750,353898
g1,245:35596738,25555265
(1,245:35596738,25555265:0,825750,353898
(1,245:35596738,25555265:0,825750,353898
[1,245:35596738,25555265:0,825750,353898
(1,51:35596738,25555265:0,825750,353898
r1,245:35596738,25555265:0,1179648,353898
)
]
)
)
)
)
k1,245:35596738,25555265:0
)
(1,245:4661699,27121586:30935039,950279,622600
k1,245:4661699,27121586:0
(1,245:4661699,27121586:29965456,950279,622600
(1,245:4661699,27121586:0,825750,353898
[1,245:4661699,27121586:0,825750,353898
(1,51:4661699,27121586:0,825750,353898
r1,245:4661699,27121586:0,1179648,353898
)
]
)
(1,245:13893080,27121586:12472277,950279,622600
$1,245:13893080,27121586
(1,245:13893080,27121586:12472277,950279,622600
x1,245:14214391,27121586
[1,245:14214391,27283602:555238,687472,0
(1,245:14237904,26850993:183865,254863,0
x1,245:14389001,26850993
)
(1,245:14214391,27283602:555238,295640,0
x1,245:14736861,27283602
)
]
g1,245:14951669,27121586
x1,245:15461395,27121586
g1,245:15643435,27121586
x1,245:16298797,27121586
x1,245:16620108,27121586
(1,245:16620108,27219889:294003,295640,0
x1,245:16881343,27219889
)
(1,245:16914111,27121586:345886,950279,622600
$1,245:16914111,27121586
(1,245:16914111,27121586:345886,950279,622600
(1,245:16914111,26197520:345886,26213,1546666
x1,245:17259997,26197520
)
v1,245:17259997,27121586:0,950269,622589
h1,245:17259997,27121586:0,0,0
)
$1,245:17259997,27121586
)
x1,245:17581308,27121586
(1,245:17581308,27219889:294003,295640,0
x1,245:17842543,27219889
)
x1,245:18196622,27121586
(1,245:18196622,27219889:555238,295640,0
x1,245:18719092,27219889
)
g1,245:18897492,27121586
x1,245:19407218,27121586
g1,245:19552850,27121586
x1,245:20251219,27121586
x1,245:20607118,27121586
(1,245:20607118,27219889:294003,295640,0
x1,245:20868353,27219889
)
g1,245:21046753,27121586
x1,245:21556479,27121586
g1,245:21702111,27121586
x1,245:22072799,27121586
(1,245:22072799,27219889:311374,197518,0
x1,245:22334945,27219889
)
x1,245:22723473,27121586
(1,245:22723473,27219889:311374,197518,0
x1,245:22985619,27219889
)
x1,245:23611021,27121586
(1,245:23611021,27219889:555238,295640,0
x1,245:24133491,27219889
)
g1,245:24311891,27121586
x1,245:24821617,27121586
g1,245:24967249,27121586
x1,245:25288560,27121586
(1,245:25288560,27219889:294003,295640,0
x1,245:25549795,27219889
)
x1,245:25837426,27121586
(1,245:25837426,27121586:345886,950279,622600
$1,245:25837426,27121586
(1,245:25837426,27121586:345886,950279,622600
(1,245:25837426,26197520:345886,26213,1546666
x1,245:26183312,26197520
)
v1,245:26183312,27121586:0,950269,622589
h1,245:26183312,27121586:0,0,0
)
$1,245:26183312,27121586
)
x1,245:26365357,27121586
)
$1,245:26365357,27121586
)
k1,245:34627155,27121586:8261798
)
k1,245:35596738,27121586:969583
(1,245:35596738,27121586:0,950279,622600
(1,245:35596738,27121586:0,825750,353898
g1,245:35596738,27121586
(1,245:35596738,27121586:0,825750,353898
(1,245:35596738,27121586:0,825750,353898
[1,245:35596738,27121586:0,825750,353898
(1,51:35596738,27121586:0,825750,353898
r1,245:35596738,27121586:0,1179648,353898
)
]
)
)
)
)
k1,245:35596738,27121586:0
)
(1,245:4661699,28832080:30935039,825750,353898
k1,245:4661699,28832080:0
(1,245:4661699,28832080:29965456,825750,353898
(1,245:4661699,28832080:0,825750,353898
[1,245:4661699,28832080:0,825750,353898
(1,51:4661699,28832080:0,825750,353898
r1,245:4661699,28832080:0,1179648,353898
)
]
)
(1,245:18857726,28832080:2542985,455111,187504
$1,245:18857726,28832080
(1,245:18857726,28832080:2542985,455111,187504
x1,245:19165381,28832080
(1,245:19165381,28930383:302930,197518,89201
x1,245:19435543,28930383
)
g1,245:19650351,28832080
x1,245:20160077,28832080
g1,245:20342117,28832080
x1,245:20663428,28832080
(1,245:20663428,28930383:555238,295640,0
x1,245:21185898,28930383
)
x1,245:21400711,28832080
)
$1,245:21400711,28832080
)
k1,245:34627155,28832080:13226444
)
k1,245:35596738,28832080:969583
(1,245:35596738,28832080:0,825750,353898
(1,245:35596738,28832080:0,825750,353898
g1,245:35596738,28832080
(1,245:35596738,28832080:0,825750,353898
(1,245:35596738,28832080:0,825750,353898
[1,245:35596738,28832080:0,825750,353898
(1,51:35596738,28832080:0,825750,353898
r1,245:35596738,28832080:0,1179648,353898
)
]
)
)
)
)
k1,245:35596738,28832080:0
)
(1,245:4661699,30398401:30935039,950279,622600
k1,245:4661699,30398401:0
(1,245:4661699,30398401:29965456,950279,622600
(1,245:4661699,30398401:0,825750,353898
[1,245:4661699,30398401:0,825750,353898
(1,51:4661699,30398401:0,825750,353898
r1,245:4661699,30398401:0,1179648,353898
)
]
)
(1,245:15939906,30398401:8378625,950279,622600
$1,245:15939906,30398401
(1,245:15939906,30398401:8378625,950279,622600
x1,245:16261217,30398401
[1,245:16261217,30560417:555238,687472,0
(1,245:16284730,30127808:183865,254863,0
x1,245:16435827,30127808
)
(1,245:16261217,30560417:555238,295640,0
x1,245:16783687,30560417
)
]
g1,245:16998495,30398401
x1,245:17508221,30398401
g1,245:17690261,30398401
x1,245:18855349,30398401
x1,245:19176660,30398401
(1,245:19176660,30496704:294003,295640,0
x1,245:19437895,30496704
)
(1,245:19470663,30398401:345886,950279,622600
$1,245:19470663,30398401
(1,245:19470663,30398401:345886,950279,622600
(1,245:19470663,29474335:345886,26213,1546666
x1,245:19816549,29474335
)
v1,245:19816549,30398401:0,950269,622589
h1,245:19816549,30398401:0,0,0
)
$1,245:19816549,30398401
)
x1,245:20187237,30398401
(1,245:20187237,30496704:230742,282169,0
x1,245:20385211,30496704
)
x1,245:20757279,30398401
(1,245:20757279,30496704:230742,282169,0
x1,245:20955253,30496704
)
x1,245:21564195,30398401
(1,245:21564195,30496704:294003,295640,0
x1,245:21825430,30496704
)
g1,245:22003830,30398401
x1,245:22513556,30398401
g1,245:22659188,30398401
x1,245:22980499,30398401
(1,245:22980499,30496704:555238,295640,0
x1,245:23502969,30496704
)
x1,245:23790600,30398401
(1,245:23790600,30398401:345886,950279,622600
$1,245:23790600,30398401
(1,245:23790600,30398401:345886,950279,622600
(1,245:23790600,29474335:345886,26213,1546666
x1,245:24136486,29474335
)
v1,245:24136486,30398401:0,950269,622589
h1,245:24136486,30398401:0,0,0
)
$1,245:24136486,30398401
)
x1,245:24318531,30398401
)
$1,245:24318531,30398401
)
k1,245:34627155,30398401:10308624
)
k1,245:35596738,30398401:969583
(1,245:35596738,30398401:0,950279,622600
(1,245:35596738,30398401:0,825750,353898
g1,245:35596738,30398401
(1,245:35596738,30398401:0,825750,353898
(1,245:35596738,30398401:0,825750,353898
[1,245:35596738,30398401:0,825750,353898
(1,51:35596738,30398401:0,825750,353898
r1,245:35596738,30398401:0,1179648,353898
)
]
)
)
)
)
k1,245:35596738,30398401:0
)
(1,245:4661699,32108895:30935039,825750,353898
k1,245:4661699,32108895:0
(1,245:4661699,32108895:29965456,825750,353898
(1,245:4661699,32108895:0,825750,353898
[1,245:4661699,32108895:0,825750,353898
(1,51:4661699,32108895:0,825750,353898
r1,245:4661699,32108895:0,1179648,353898
)
]
)
(1,245:20129218,32108895:0,0,0
$1,245:20129218,32108895
h1,245:20129218,32108895:0,0,0
$1,245:20129218,32108895
)
k1,245:34627155,32108895:14497937
)
k1,245:35596738,32108895:969583
(1,245:35596738,32108895:0,825750,353898
(1,245:35596738,32108895:0,825750,353898
g1,245:35596738,32108895
(1,245:35596738,32108895:0,825750,353898
(1,245:35596738,32108895:0,825750,353898
[1,245:35596738,32108895:0,825750,353898
(1,51:35596738,32108895:0,825750,353898
r1,245:35596738,32108895:0,1179648,353898
)
]
)
)
)
)
k1,245:35596738,32108895:0
)
(1,247:4661699,33900797:30935039,446948,9168
x1,247:5280355,33900797
x1,246:5946192,33900797
g1,246:6110032,33900797
x1,246:6910871,33900797
g1,246:7074711,33900797
x1,246:8057078,33900797
x1,246:8368374,33900797
x1,246:9152829,33900797
g1,246:9316669,33900797
x1,246:12047522,33900797
g1,246:12211362,33900797
x1,246:13193729,33900797
k1,247:35596738,33900797:22403009
g1,247:35596738,33900797
)
(1,251:4661699,35692700:30935039,825750,353898
k1,251:4661699,35692700:0
(1,251:4661699,35692700:24673048,825750,353898
(1,251:4661699,35692700:0,825750,353898
[1,251:4661699,35692700:0,825750,353898
(1,51:4661699,35692700:0,825750,353898
r1,251:4661699,35692700:0,1179648,353898
)
]
)
(1,251:14047116,35692700:12164204,491520,163840
$1,251:14047116,35692700
(1,251:14047116,35692700:12164204,491520,163840
x1,251:14368427,35692700
(1,251:14368427,35791003:294003,295640,0
x1,251:14629662,35791003
)
x1,251:15499837,35692700
g1,251:15681877,35692700
x1,251:16191603,35692700
g1,251:16373643,35692700
x1,251:16883369,35692700
g1,251:17047209,35692700
g1,251:17156433,35692700
x1,251:17477744,35692700
(1,251:17477744,35791003:294003,295640,0
x1,251:17738979,35791003
)
x1,251:18609154,35692700
g1,251:18791194,35692700
x1,251:19300920,35692700
g1,251:19482960,35692700
x1,251:19992686,35692700
g1,251:20156526,35692700
g1,251:20265750,35692700
x1,251:20587061,35692700
(1,251:20587061,35791003:294003,295640,0
x1,251:20848296,35791003
)
x1,251:21718471,35692700
g1,251:21900511,35692700
x1,251:22410237,35692700
g1,251:22592277,35692700
x1,251:23102003,35692700
g1,251:23265843,35692700
g1,251:23375067,35692700
x1,251:23696378,35692700
(1,251:23696378,35791003:294003,295640,0
x1,251:23957613,35791003
)
x1,251:24827788,35692700
g1,251:25009828,35692700
x1,251:25519554,35692700
g1,251:25701594,35692700
x1,251:26211320,35692700
)
$1,251:26211320,35692700
)
k1,251:29334747,35692700:3123427
)
k1,251:35596738,35692700:6261991
(1,251:35596738,35692700:0,825750,353898
(1,251:35596738,35692700:0,825750,353898
g1,251:35596738,35692700
(1,251:35596738,35692700:0,825750,353898
(1,251:35596738,35692700:0,825750,353898
[1,251:35596738,35692700:0,825750,353898
(1,51:35596738,35692700:0,825750,353898
r1,251:35596738,35692700:0,1179648,353898
)
]
)
)
)
)
k1,251:35596738,35692700:0
)
(1,251:4661699,37068956:30935039,825750,353898
k1,251:4661699,37068956:0
(1,251:4661699,37068956:24673048,825750,353898
(1,251:4661699,37068956:0,825750,353898
[1,251:4661699,37068956:0,825750,353898
(1,51:4661699,37068956:0,825750,353898
r1,251:4661699,37068956:0,1179648,353898
)
]
)
(1,251:10923690,37068956:18411057,491520,163840
$1,251:10923690,37068956
(1,251:10923690,37068956:18411057,491520,163840
x1,251:11245001,37068956
(1,251:11245001,37167259:294003,295640,0
x1,251:11506236,37167259
)
x1,251:12704091,37068956
g1,251:12886131,37068956
x1,251:13541492,37068956
g1,251:13723532,37068956
x1,251:14233258,37068956
g1,251:14397098,37068956
g1,251:14506322,37068956
x1,251:14827633,37068956
(1,251:14827633,37167259:294003,295640,0
x1,251:15088868,37167259
)
x1,251:16286723,37068956
g1,251:16468763,37068956
x1,251:17124124,37068956
g1,251:17306164,37068956
x1,251:17815890,37068956
g1,251:17979730,37068956
g1,251:18088954,37068956
x1,251:18410265,37068956
(1,251:18410265,37167259:294003,295640,0
x1,251:18671500,37167259
)
x1,251:19869355,37068956
g1,251:20051395,37068956
x1,251:20706756,37068956
g1,251:20888796,37068956
x1,251:21398522,37068956
g1,251:21562362,37068956
g1,251:21671586,37068956
x1,251:21992897,37068956
(1,251:21992897,37167259:294003,295640,0
x1,251:22254132,37167259
)
x1,251:23451987,37068956
g1,251:23634027,37068956
x1,251:24799114,37068956
g1,251:24981154,37068956
x1,251:25490880,37068956
g1,251:25654720,37068956
g1,251:25763944,37068956
x1,251:26085255,37068956
(1,251:26085255,37167259:555238,295640,0
x1,251:26607725,37167259
)
x1,251:27805580,37068956
g1,251:27987620,37068956
x1,251:28642981,37068956
g1,251:28825021,37068956
x1,251:29334747,37068956
)
$1,251:29334747,37068956
)
g1,251:29334747,37068956
)
k1,251:35596738,37068956:6261991
(1,251:35596738,37068956:0,825750,353898
(1,251:35596738,37068956:0,825750,353898
g1,251:35596738,37068956
(1,251:35596738,37068956:0,825750,353898
(1,251:35596738,37068956:0,825750,353898
[1,251:35596738,37068956:0,825750,353898
(1,51:35596738,37068956:0,825750,353898
r1,251:35596738,37068956:0,1179648,353898
)
]
)
)
)
)
k1,251:35596738,37068956:0
)
(1,251:4661699,38445212:30935039,825750,353898
k1,251:4661699,38445212:0
(1,251:4661699,38445212:24673048,825750,353898
(1,251:4661699,38445212:0,825750,353898
[1,251:4661699,38445212:0,825750,353898
(1,51:4661699,38445212:0,825750,353898
r1,251:4661699,38445212:0,1179648,353898
)
]
)
(1,251:15989981,38445212:8278475,491520,163840
$1,251:15989981,38445212
(1,251:15989981,38445212:8278475,491520,163840
x1,251:16311292,38445212
(1,251:16311292,38543515:555238,295640,0
x1,251:16833762,38543515
)
x1,251:18031617,38445212
g1,251:18213657,38445212
x1,251:18869018,38445212
g1,251:19051058,38445212
x1,251:19560784,38445212
g1,251:19724624,38445212
g1,251:19833848,38445212
x1,251:20155159,38445212
(1,251:20155159,38543515:294003,295640,0
x1,251:20416394,38543515
)
x1,251:21614249,38445212
g1,251:21796289,38445212
x1,251:22451650,38445212
g1,251:22633690,38445212
x1,251:22955001,38445212
(1,251:22955001,38543515:294003,295640,0
x1,251:23216236,38543515
)
x1,251:24268456,38445212
)
$1,251:24268456,38445212
)
k1,251:29334747,38445212:5066291
)
k1,251:35596738,38445212:6261991
(1,251:35596738,38445212:0,825750,353898
(1,251:35596738,38445212:0,825750,353898
g1,251:35596738,38445212
(1,251:35596738,38445212:0,825750,353898
(1,251:35596738,38445212:0,825750,353898
[1,251:35596738,38445212:0,825750,353898
(1,51:35596738,38445212:0,825750,353898
r1,251:35596738,38445212:0,1179648,353898
)
]
)
)
)
)
k1,251:35596738,38445212:0
)
(1,251:4661699,39821468:30935039,825750,353898
k1,251:4661699,39821468:0
(1,251:4661699,39821468:24673048,825750,353898
(1,251:4661699,39821468:0,825750,353898
[1,251:4661699,39821468:0,825750,353898
(1,51:4661699,39821468:0,825750,353898
r1,251:4661699,39821468:0,1179648,353898
)
]
)
(1,251:20129218,39821468:0,0,0
$1,251:20129218,39821468
h1,251:20129218,39821468:0,0,0
$1,251:20129218,39821468
)
k1,251:29334747,39821468:9205529
)
k1,251:35596738,39821468:6261991
(1,251:35596738,39821468:0,825750,353898
(1,251:35596738,39821468:0,825750,353898
g1,251:35596738,39821468
(1,251:35596738,39821468:0,825750,353898
(1,251:35596738,39821468:0,825750,353898
[1,251:35596738,39821468:0,825750,353898
(1,51:35596738,39821468:0,825750,353898
r1,251:35596738,39821468:0,1179648,353898
)
]
)
)
)
)
k1,251:35596738,39821468:0
)
(1,252:4661699,42154901:30935039,451540,9171
(1,252:4661699,42154901:819200,451540,9171
g1,252:4661699,42154901
x1,252:5153219,42154901
g1,252:5480899,42154901
)
x1,252:7519690,42154901
g1,252:7683530,42154901
x1,252:8739962,42154901
g1,252:8903802,42154901
x1,252:11853528,42154901
k1,252:35596738,42154901:23743210
g1,252:35596738,42154901
)
(1,254:4661699,43898510:30935039,446948,141880
h1,253:4661699,43898510:983040,0,0
x1,253:6663819,43898510
k1,253:6790972,43898510:127153
x1,253:7992244,43898510
x1,253:11196256,43898510
k1,253:11323410,43898510:127154
x1,253:12888402,43898510
x1,253:13107290,43898510
k1,253:13234443,43898510:127153
x1,253:14034627,43898510
k1,253:14161781,43898510:127154
x1,253:15254252,43898510
x1,253:15863084,43898510
k1,253:15990237,43898510:127153
x1,253:16645597,43898510
k1,253:16772751,43898510:127154
x1,253:18957682,43898510
k1,253:19084835,43898510:127153
x1,253:20978155,43898510
k1,253:21105309,43898510:127154
x1,253:23817163,43898510
k1,253:24008095,43898510:190932
x1,253:24554007,43898510
k1,253:24681160,43898510:127153
x1,253:25955158,43898510
k1,253:26082312,43898510:127154
x1,253:26409992,43898510
k1,253:26537145,43898510:127153
x1,253:27337984,43898510
k1,253:27465138,43898510:127154
x1,253:29539984,43898510
x1,253:30195344,43898510
x1,253:31720997,43898510
k1,253:31848150,43898510:127153
x1,253:35596738,43898510
k1,253:35596738,43898510:0
)
(1,254:4661699,45078158:30935039,446948,141880
x1,254:5207611,45078158
k1,253:5462896,45078158:255285
x1,253:6627456,45078158
k1,253:6882741,45078158:255285
x1,253:8084660,45078158
k1,253:8339946,45078158:255286
x1,253:9286282,45078158
k1,253:9541567,45078158:255285
x1,253:11834646,45078158
k1,253:12089931,45078158:255285
x1,253:14310248,45078158
k1,253:14565533,45078158:255285
x1,253:15365717,45078158
k1,253:15621002,45078158:255285
x1,253:18551743,45078158
k1,253:19029239,45078158:477496
x1,253:19393615,45078158
x1,253:19929703,45078158
k1,253:20184988,45078158:255285
x1,253:20512668,45078158
x1,253:22790008,45078158
k1,253:23045293,45078158:255285
x1,253:23846132,45078158
k1,253:24101417,45078158:255285
x1,253:25994072,45078158
k1,253:26249357,45078158:255285
x1,253:27960467,45078158
k1,253:28215753,45078158:255286
x1,253:29015937,45078158
k1,253:29271222,45078158:255285
x1,253:31855285,45078158
k1,253:32110570,45078158:255285
x1,253:33275784,45078158
k1,253:33531069,45078158:255285
x1,253:33822045,45078158
x1,253:35596738,45078158
k1,253:35596738,45078158:0
)
(1,254:4661699,46257806:30935039,446948,141880
x1,254:7191343,46257806
k1,253:7426025,46257806:234682
x1,253:8226864,46257806
k1,253:8447377,46257806:220513
x1,253:10158487,46257806
k1,253:10379001,46257806:220514
x1,253:13436879,46257806
k1,253:13657392,46257806:220513
x1,253:14094503,46257806
k1,253:14315017,46257806:220514
x1,253:15225305,46257806
x1,253:16009769,46257806
k1,253:16230282,46257806:220513
x1,253:16740145,46257806
k1,253:16960659,46257806:220514
x1,253:17361083,46257806
x1,253:18400473,46257806
k1,253:18620987,46257806:220514
x1,253:19112507,46257806
k1,253:19485687,46257806:373180
x1,253:20286535,46257806
k1,253:20507049,46257806:220514
x1,253:20798025,46257806
x1,253:22863038,46257806
k1,253:23083551,46257806:220513
x1,253:25813093,46257806
k1,253:26033607,46257806:220514
x1,253:26470718,46257806
k1,253:26691232,46257806:220514
x1,253:28438408,46257806
x1,253:29047240,46257806
k1,253:29267753,46257806:220513
x1,253:30432967,46257806
k1,253:30653481,46257806:220514
x1,253:31454320,46257806
k1,253:31674833,46257806:220513
x1,253:34204477,46257806
k1,253:34577658,46257806:373181
x1,253:35596738,46257806
k1,253:35596738,46257806:0
)
(1,254:4661699,47437454:30935039,447828,141880
x1,254:7173665,47437454
k1,253:7364749,47437454:191084
x1,253:7910661,47437454
k1,253:8101745,47437454:191084
x1,253:9048719,47437454
k1,253:9239803,47437454:191084
x1,253:9749666,47437454
x1,253:10051137,47437454
x1,253:11279263,47437454
x1,253:12586692,47437454
k1,253:12777775,47437454:191083
x1,253:13577959,47437454
k1,253:13769043,47437454:191084
x1,253:14060019,47437454
x1,253:16307233,47437454
k1,253:16498317,47437454:191084
x1,253:17299156,47437454
k1,253:17490240,47437454:191084
x1,253:18528319,47437454
k1,253:18813211,47437454:284892
x1,253:19140891,47437454
k1,253:19331974,47437454:191083
x1,253:19841837,47437454
k1,253:20032921,47437454:191084
x1,253:21071000,47437454
k1,253:21355892,47437454:284892
x1,253:22175092,47437454
k1,253:22459983,47437454:284891
x1,253:23334222,47437454
k1,253:23525306,47437454:191084
x1,253:23852986,47437454
k1,253:24044070,47437454:191084
x1,253:24771510,47437454
x1,253:25317422,47437454
k1,253:25508506,47437454:191084
x1,253:27365112,47437454
k1,253:27556196,47437454:191084
x1,253:28357035,47437454
k1,253:28548119,47437454:191084
x1,253:31351716,47437454
k1,253:31542800,47437454:191084
x1,253:32052663,47437454
k1,253:32243747,47437454:191084
$1,253:32243747,47437454
x1,253:32788515,47437454
(1,253:32788515,47535757:294003,295640,0
x1,253:33049750,47535757
)
$1,253:33082518,47437454
x1,253:33246358,47437454
k1,253:33444252,47437454:197894
$1,253:33444252,47437454
x1,253:33989020,47437454
(1,253:33989020,47535757:294003,295640,0
x1,253:34250255,47535757
)
$1,253:34283023,47437454
k1,253:34474107,47437454:191084
x1,253:34947275,47437454
x1,253:35286755,47437454
x1,253:35596738,47437454
k1,253:35596738,47437454:0
)
]
(1,254:4661699,49403534:30935039,437780,4912
(1,254:4661699,49403534:30935039,437780,4912
k1,254:19965379,49403534:15303680
x1,254:20293059,49403534
k1,254:35596738,49403534:15303679
)
)
]
]
]
!50367
}7
!10
{8
[1,274:4736286,49403534:30860452,44667248,9168
[1,274:4736286,4736286:0,0,0
(1,274:4736286,2171086:0,0,0
k1,274:4736286,2171086:140368
)
]
[1,274:4736286,49403534:30860452,44667248,9168
h1,274:4736286,4736286:0,0,0
[1,274:4661699,49403534:30935039,47166667,9168
[1,274:4661699,3023299:30935039,786432,0
(1,274:4661699,3023299:30935039,0,0
h1,274:4661699,3023299:30935039,0,0
)
]
[1,274:4661699,47437454:30935039,42775755,0
(1,254:4661699,5317059:30935039,447828,141880
x1,254:6009105,5317059
x1,254:6992137,5317059
k1,253:7183305,5317059:191168
x1,253:9804063,5317059
k1,253:9995231,5317059:191168
x1,253:11997342,5317059
k1,253:12188510,5317059:191168
$1,253:12188510,5317059
x1,253:12656910,5317059
$1,253:12703786,5317059
x1,253:12867626,5317059
k1,253:13152769,5317059:285143
x1,253:14171849,5317059
k1,253:14363017,5317059:191168
x1,253:14653993,5317059
x1,253:16901200,5317059
k1,253:17092368,5317059:191168
x1,253:19203910,5317059
k1,253:19395078,5317059:191168
x1,253:19940990,5317059
k1,253:20132158,5317059:191168
$1,253:20132158,5317059
x1,253:20600558,5317059
$1,253:20647434,5317059
k1,253:20838602,5317059:191168
x1,253:21275713,5317059
k1,253:21466880,5317059:191167
x1,253:22413216,5317059
k1,253:22604384,5317059:191168
x1,253:23114247,5317059
k1,253:23305415,5317059:191168
x1,253:24106254,5317059
k1,253:24297422,5317059:191168
x1,253:26918171,5317059
k1,253:27109339,5317059:191168
x1,253:27655251,5317059
k1,253:27846419,5317059:191168
x1,253:29157130,5317059
x1,253:29987465,5317059
k1,253:30178633,5317059:191168
x1,253:32107318,5317059
k1,253:32298486,5317059:191168
x1,253:33627541,5317059
k1,253:33912684,5317059:285143
x1,253:34458596,5317059
k1,253:34649764,5317059:191168
x1,253:35596738,5317059
k1,253:35596738,5317059:0
)
(1,254:4661699,6496707:30935039,446948,141880
x1,254:6627098,6496707
k1,253:6794966,6496707:167868
x1,253:7595805,6496707
k1,253:7763673,6496707:167868
x1,253:8236841,6496707
x1,253:8885630,6496707
k1,253:9053498,6496707:167868
x1,253:11018887,6496707
k1,253:11186755,6496707:167868
x1,253:12532851,6496707
k1,253:12700720,6496707:167869
x1,253:14957103,6496707
k1,253:15124971,6496707:167868
x1,253:16689299,6496707
k1,253:16857167,6496707:167868
x1,253:18822557,6496707
k1,253:18990425,6496707:167868
x1,253:19791264,6496707
k1,253:19959132,6496707:167868
x1,253:22434420,6496707
k1,253:22602288,6496707:167868
x1,253:23912335,6496707
k1,253:24080203,6496707:167868
x1,253:24953795,6496707
x1,253:26084282,6496707
k1,253:26299527,6496707:215245
x1,253:27755718,6496707
k1,253:27923586,6496707:167868
x1,253:28724425,6496707
k1,253:28892293,6496707:167868
x1,253:31294810,6496707
k1,253:31462678,6496707:167868
x1,253:32918222,6496707
k1,253:33086090,6496707:167868
x1,253:35596738,6496707
k1,253:35596738,6496707:0
)
(1,254:4661699,7676355:30935039,446948,141880
x1,254:6518313,7676355
x1,253:6639561,7676355
k1,253:6847738,7676355:208177
x1,253:9212905,7676355
k1,253:9412215,7676355:199310
x1,253:9739895,7676355
x1,253:11513932,7676355
k1,253:11713242,7676355:199310
x1,253:12586834,7676355
x1,253:13424369,7676355
k1,253:13623678,7676355:199309
x1,253:16262125,7676355
k1,253:16571695,7676355:309570
x1,253:17263751,7676355
x1,253:19299267,7676355
k1,253:19498577,7676355:199310
x1,253:20299416,7676355
k1,253:20498725,7676355:199309
x1,253:22901242,7676355
k1,253:23100552,7676355:199310
x1,253:24556096,7676355
k1,253:24755406,7676355:199310
x1,253:27230013,7676355
k1,253:27429323,7676355:199310
x1,253:28230162,7676355
k1,253:28429472,7676355:199310
x1,253:30467623,7676355
k1,253:30666933,7676355:199310
x1,253:32013029,7676355
k1,253:32212338,7676355:199309
x1,253:33413592,7676355
x1,253:33632480,7676355
k1,253:33831790,7676355:199310
x1,253:34341653,7676355
k1,253:34540963,7676355:199310
x1,253:35596738,7676355
k1,253:35596738,7676355:0
)
(1,254:4661699,8856003:30935039,446948,141880
x1,254:6882672,8856003
k1,253:7038354,8856003:155682
x1,253:7839193,8856003
k1,253:7994875,8856003:155682
x1,253:9196794,8856003
k1,253:9352477,8856003:155683
x1,253:10044533,8856003
x1,253:10501317,8856003
x1,253:10622565,8856003
k1,253:10823005,8856003:200440
x1,253:11623853,8856003
x1,253:12371613,8856003
x1,253:12682909,8856003
x1,253:13182293,8856003
k1,253:13337976,8856003:155683
x1,253:13847839,8856003
k1,253:14003521,8856003:155682
x1,253:14804360,8856003
k1,253:14960042,8856003:155682
x1,253:16852697,8856003
k1,253:17008379,8856003:155682
x1,253:20629848,8856003
k1,253:20787162,8856003:157314
x1,253:21588001,8856003
k1,253:21743683,8856003:155682
x1,253:24146200,8856003
k1,253:24301882,8856003:155682
x1,253:25757426,8856003
k1,253:25913108,8856003:155682
x1,253:28423756,8856003
k1,253:28579438,8856003:155682
x1,253:30944605,8856003
k1,253:31100288,8856003:155683
x1,253:31901127,8856003
k1,253:32056809,8856003:155682
x1,253:34094960,8856003
k1,253:34250642,8856003:155682
x1,253:35596738,8856003
k1,253:35596738,8856003:0
)
(1,254:4661699,10035651:30935039,447828,141880
x1,254:5717466,10035651
k1,253:5915426,10035651:197960
x1,253:8589914,10035651
k1,253:8796403,10035651:206489
x1,253:9342307,10035651
k1,253:9540266,10035651:197959
x1,253:9831242,10035651
k1,253:10029202,10035651:197960
x1,253:11485384,10035651
k1,253:11683344,10035651:197960
x1,253:12011024,10035651
x1,253:13785061,10035651
k1,253:13983020,10035651:197959
x1,253:14856612,10035651
x1,253:15694147,10035651
k1,253:15892107,10035651:197960
x1,253:18530554,10035651
k1,253:18836073,10035651:305519
x1,253:19855153,10035651
k1,253:20053112,10035651:197959
x1,253:22820013,10035651
k1,253:23017973,10035651:197960
x1,253:23563885,10035651
k1,253:23761844,10035651:197959
$1,253:23761844,10035651
x1,253:24306612,10035651
(1,253:24306612,10133954:294003,295640,0
x1,253:24567847,10133954
)
$1,253:24600615,10035651
k1,253:24798575,10035651:197960
x1,253:25235686,10035651
k1,253:25433646,10035651:197960
x1,253:27944294,10035651
k1,253:28142253,10035651:197959
x1,253:28906397,10035651
k1,253:29104357,10035651:197960
x1,253:30778788,10035651
k1,253:30976747,10035651:197959
x1,253:31304427,10035651
x1,253:32634786,10035651
k1,253:32832746,10035651:197960
x1,253:33378658,10035651
k1,253:33576618,10035651:197960
$1,253:33576618,10035651
x1,253:34045018,10035651
$1,253:34091894,10035651
x1,253:34255734,10035651
k1,253:34561252,10035651:305518
x1,253:34961667,10035651
k1,253:35159627,10035651:197960
x1,253:35596738,10035651
k1,253:35596738,10035651:0
)
(1,254:4661699,11215299:30935039,446948,141880
x1,254:5535273,11215299
x1,254:6518305,11215299
k1,253:6691541,11215299:173236
x1,253:7674563,11215299
k1,253:7847799,11215299:173236
x1,253:8648638,11215299
k1,253:8821875,11215299:173237
x1,253:11734255,11215299
k1,253:11907491,11215299:173236
x1,253:12453403,11215299
k1,253:12626639,11215299:173236
x1,253:14628077,11215299
x1,253:17030594,11215299
k1,253:17203830,11215299:173236
x1,253:18369045,11215299
k1,253:18542282,11215299:173237
x1,253:21563456,11215299
k1,253:21736692,11215299:173236
x1,253:22282596,11215299
k1,253:22455832,11215299:173236
x1,253:22746808,11215299
k1,253:22920044,11215299:173236
x1,253:23867027,11215299
x1,253:24154730,11215299
k1,253:24327967,11215299:173237
x1,253:25601965,11215299
k1,253:25775201,11215299:173236
x1,253:27523014,11215299
k1,253:27696250,11215299:173236
x1,253:29771096,11215299
k1,253:29944332,11215299:173236
x1,253:30454195,11215299
k1,253:30627432,11215299:173237
x1,253:32156358,11215299
k1,253:32329594,11215299:173236
x1,253:33130433,11215299
k1,253:33303669,11215299:173236
x1,253:35596738,11215299
k1,253:35596738,11215299:0
)
(1,254:4661699,12394947:30935039,455111,141880
x1,254:5353755,12394947
x1,253:5810539,12394947
x1,253:5931787,12394947
k1,253:6230581,12394947:298794
x1,253:7104820,12394947
k1,253:7300538,12394947:195718
x1,253:7628218,12394947
k1,253:7823936,12394947:195718
x1,253:8551376,12394947
x1,253:9097288,12394947
k1,253:9293006,12394947:195718
x1,253:10203294,12394947
x1,253:10915006,12394947
k1,253:11110724,12394947:195718
x1,253:11911563,12394947
k1,253:12107281,12394947:195718
x1,253:13891142,12394947
k1,253:14086860,12394947:195718
x1,253:14632772,12394947
k1,253:14828490,12394947:195718
x1,253:16867287,12394947
k1,253:17063005,12394947:195718
x1,253:19683099,12394947
k1,253:19878818,12394947:195719
$1,253:19878818,12394947
x1,253:20249506,12394947
$1,253:20284094,12394947
k1,253:20479812,12394947:195718
x1,253:21135172,12394947
k1,253:21330890,12394947:195718
x1,253:23442432,12394947
k1,253:23638150,12394947:195718
x1,253:23965830,12394947
x1,253:25739867,12394947
k1,253:25935585,12394947:195718
$1,253:25935585,12394947
x1,253:26480353,12394947
(1,253:26480353,12493250:294003,295640,0
x1,253:26741588,12493250
)
$1,253:26774356,12394947
k1,253:26970074,12394947:195718
x1,253:27916410,12394947
k1,253:28112128,12394947:195718
x1,253:30768936,12394947
k1,253:30964654,12394947:195718
x1,253:31292334,12394947
x1,253:33066371,12394947
k1,253:33262089,12394947:195718
$1,253:33262089,12394947
x1,253:33806857,12394947
(1,253:33806857,12493250:294003,295640,0
x1,253:34068092,12493250
)
$1,253:34100860,12394947
x1,253:34264700,12394947
k1,253:34563494,12394947:298794
x1,253:34963909,12394947
k1,253:35159627,12394947:195718
x1,253:35596738,12394947
k1,253:35596738,12394947:0
)
(1,254:4661699,13574595:30935039,455111,141880
x1,254:6117898,13574595
k1,253:6286930,13574595:169032
x1,253:7269952,13574595
k1,253:7438983,13574595:169031
x1,253:8604197,13574595
k1,253:8773229,13574595:169032
x1,253:11649569,13574595
k1,253:11818601,13574595:169032
x1,253:12146281,13574595
x1,253:13476640,13574595
k1,253:13645671,13574595:169031
x1,253:14191583,13574595
k1,253:14360615,13574595:169032
$1,253:14360615,13574595
x1,253:14731303,13574595
$1,253:14765891,13574595
k1,253:14934922,13574595:169031
x1,253:16244969,13574595
k1,253:16414001,13574595:169032
x1,253:16851112,13574595
k1,253:17020144,13574595:169032
x1,253:19859125,13574595
k1,253:20028156,13574595:169031
x1,253:20538019,13574595
k1,253:20707051,13574595:169032
$1,253:20707051,13574595
x1,253:21251819,13574595
(1,253:21251819,13672898:294003,295640,0
x1,253:21513054,13672898
)
$1,253:21545822,13574595
x1,253:21709662,13574595
k1,253:21928397,13574595:218735
x1,253:22474309,13574595
k1,253:22643341,13574595:169032
x1,253:23771197,13574595
k1,253:23940228,13574595:169031
x1,253:24486140,13574595
k1,253:24655172,13574595:169032
$1,253:24655172,13574595
x1,253:25025860,13574595
k1,253:25252102,13574595:191654
x1,253:25761828,13574595
k1,253:25953482,13574595:191654
x1,253:26281163,13574595
$1,253:26281163,13574595
k1,253:26450194,13574595:169031
x1,253:27832994,13574595
k1,253:28002026,13574595:169032
x1,253:30840999,13574595
k1,253:31010031,13574595:169032
x1,253:32356119,13574595
k1,253:32525150,13574595:169031
x1,253:33325989,13574595
k1,253:33495021,13574595:169032
x1,253:33822701,13574595
x1,253:35596738,13574595
k1,253:35596738,13574595:0
)
(1,254:4661699,14754243:30935039,455111,141880
x1,254:6372808,14754243
k1,253:6564052,14754243:191244
x1,253:7183346,14754243
k1,253:7374590,14754243:191244
x1,253:9267900,14754243
k1,253:9459144,14754243:191244
x1,253:9786824,14754243
x1,253:11281023,14754243
k1,253:11566395,14754243:285372
x1,253:12658219,14754243
k1,253:12849463,14754243:191244
x1,253:13359326,14754243
k1,253:13550570,14754243:191244
x1,253:15662759,14754243
k1,253:15854003,14754243:191244
x1,253:17618867,14754243
k1,253:17816962,14754243:198095
x1,253:18617801,14754243
k1,253:18809045,14754243:191244
x1,253:20010964,14754243
k1,253:20202208,14754243:191244
x1,253:22059477,14754243
k1,253:22250721,14754243:191244
x1,253:23015512,14754243
x1,253:23727224,14754243
k1,253:23918469,14754243:191245
x1,253:24573829,14754243
x1,253:25522133,14754243
k1,253:25807505,14754243:285372
x1,253:26171881,14754243
x1,253:26707969,14754243
k1,253:26899213,14754243:191244
x1,253:28573644,14754243
k1,253:28764888,14754243:191244
x1,253:29092568,14754243
x1,253:30422927,14754243
k1,253:30614171,14754243:191244
x1,253:31160083,14754243
k1,253:31351327,14754243:191244
$1,253:31351327,14754243
x1,253:31722015,14754243
$1,253:31756603,14754243
k1,253:31947847,14754243:191244
x1,253:32748686,14754243
k1,253:32939930,14754243:191244
x1,253:35596738,14754243
k1,253:35596738,14754243:0
)
(1,254:4661699,15933891:30935039,447828,141880
x1,254:4989379,15933891
x1,253:6763416,15933891
g1,253:6927256,15933891
$1,253:6927256,15933891
x1,253:7472024,15933891
(1,253:7472024,16032194:294003,295640,0
x1,253:7733259,16032194
)
$1,253:7766027,15933891
g1,253:7929867,15933891
x1,253:8803451,15933891
g1,253:8967291,15933891
x1,253:9768130,15933891
g1,253:9931970,15933891
x1,253:10441833,15933891
x1,253:10743304,15933891
x1,253:11788592,15933891
g1,253:11952432,15933891
x1,253:13189744,15933891
x1,253:14232415,15933891
x1,253:14360215,15933891
k1,254:35596738,15933891:21236523
g1,254:35596738,15933891
)
(1,258:4661699,17113539:30935039,455111,187504
h1,255:4661699,17113539:983040,0,0
x1,255:6518978,17113539
k1,255:6682644,17113539:163666
x1,255:7010324,17113539
k1,255:7173989,17113539:163665
x1,255:7901429,17113539
x1,255:8447341,17113539
k1,255:8611007,17113539:163666
x1,255:11814364,17113539
k1,255:11978030,17113539:163666
x1,255:12778869,17113539
k1,255:12942534,17113539:163665
x1,255:13452397,17113539
x1,255:15345061,17113539
k1,255:15508727,17113539:163666
x1,255:16054639,17113539
k1,255:16218305,17113539:163666
$1,255:16218305,17113539
x1,255:16588993,17113539
$1,255:16623581,17113539
k1,255:16787246,17113539:163665
x1,255:17442606,17113539
k1,255:17606272,17113539:163666
x1,255:18407111,17113539
k1,255:18570776,17113539:163665
x1,255:19990927,17113539
k1,255:20154593,17113539:163666
x1,255:21646833,17113539
k1,255:21810499,17113539:163666
x1,255:23012418,17113539
k1,255:23176083,17113539:163665
x1,255:23503763,17113539
x1,255:25842047,17113539
k1,255:26045149,17113539:203102
x1,255:27482341,17113539
k1,255:27646042,17113539:163701
$1,255:27646042,17113539
x1,255:28190810,17113539
(1,255:28190810,17211842:564165,295640,89201
x1,255:28722207,17211842
)
$1,255:28754975,17113539
k1,255:28918640,17113539:163665
x1,255:29864976,17113539
k1,255:30028642,17113539:163666
$1,255:30028642,17113539
x1,255:30573410,17113539
(1,255:30573410,17211842:564165,295640,89201
x1,255:31104807,17211842
)
$1,255:31137575,17113539
k1,255:31301241,17113539:163666
x1,255:33048416,17113539
k1,255:33212081,17113539:163665
x1,255:34012920,17113539
k1,255:34176586,17113539:163666
x1,255:35596738,17113539
k1,255:35596738,17113539:0
)
(1,258:4661699,18293187:30935039,446948,141880
x1,258:7865719,18293187
k1,255:8036952,18293187:171233
x1,255:10512240,18293187
k1,255:10683472,18293187:171232
x1,255:12211751,18293187
k1,255:12382984,18293187:171233
x1,255:13147128,18293187
k1,255:13318360,18293187:171232
x1,255:14738511,18293187
k1,255:14909744,18293187:171233
x1,255:16037600,18293187
k1,255:16208832,18293187:171232
x1,255:16718695,18293187
k1,255:16889928,18293187:171233
$1,255:16889928,18293187
x1,255:17264484,18293187
$1,255:17264484,18293187
x1,255:17482716,18293187
x1,255:18538483,18293187
k1,255:18709716,18293187:171233
x1,255:19656052,18293187
k1,255:19827284,18293187:171232
$1,255:19827284,18293187
x1,255:20148595,18293187
$1,255:20172108,18293187
x1,255:20390340,18293187
x1,255:21609947,18293187
k1,255:21835285,18293187:225338
x1,255:22381197,18293187
k1,255:22552429,18293187:171232
x1,255:23972580,18293187
k1,255:24143813,18293187:171233
x1,255:25271669,18293187
k1,255:25442902,18293187:171233
x1,255:25988814,18293187
k1,255:26160046,18293187:171232
x1,255:27361965,18293187
k1,255:27533198,18293187:171233
x1,255:28334037,18293187
k1,255:28505269,18293187:171232
x1,255:29779267,18293187
k1,255:29950500,18293187:171233
x1,255:30278180,18293187
x1,255:32052217,18293187
k1,255:32223449,18293187:171232
x1,255:34479169,18293187
k1,255:34650402,18293187:171233
x1,255:35596738,18293187
k1,255:35596738,18293187:0
)
(1,258:4661699,19472835:30935039,446948,141880
x1,258:5171562,19472835
k1,255:5329788,19472835:158226
x1,255:6822674,19472835
k1,255:6980899,19472835:158225
x1,255:9092441,19472835
k1,255:9250667,19472835:158226
x1,255:9796579,19472835
k1,255:9954804,19472835:158225
x1,255:11993601,19472835
k1,255:12151827,19472835:158226
x1,255:14771921,19472835
k1,255:14930147,19472835:158226
x1,255:15876483,19472835
k1,255:16034708,19472835:158225
x1,255:17636387,19472835
x1,255:18681675,19472835
k1,255:18839901,19472835:158226
x1,255:19167581,19472835
x1,255:20941618,19472835
k1,255:21099844,19472835:158226
x1,255:22010132,19472835
x1,255:22721844,19472835
k1,255:22880069,19472835:158225
x1,255:23680908,19472835
k1,255:23839134,19472835:158226
x1,255:26060124,19472835
k1,255:26218349,19472835:158225
x1,255:27455661,19472835
x1,255:28498332,19472835
k1,255:28656558,19472835:158226
x1,255:29275214,19472835
x1,255:30509891,19472835
k1,255:30668117,19472835:158226
x1,255:31615091,19472835
k1,255:31773316,19472835:158225
x1,255:34393410,19472835
x1,255:34521210,19472835
k1,255:34722499,19472835:201289
x1,255:35596738,19472835
k1,256:35596738,19472835:0
)
(1,258:4661699,20652483:30935039,455111,141880
x1,258:4989379,20652483
k1,256:5194176,20652483:204797
x1,256:5921616,20652483
x1,256:6467528,20652483
k1,256:6672325,20652483:204797
x1,256:9002090,20652483
k1,256:9206886,20652483:204796
x1,256:10007725,20652483
k1,256:10212522,20652483:204797
x1,256:11414441,20652483
k1,256:11619238,20652483:204797
x1,256:11946918,20652483
x1,256:14121362,20652483
k1,256:14326159,20652483:204797
x1,256:15090303,20652483
k1,256:15295099,20652483:204796
$1,256:15295099,20652483
x1,256:15665787,20652483
(1,256:15665787,20750786:311374,197518,0
x1,256:15927933,20750786
)
$1,256:15977161,20652483
x1,256:16141001,20652483
k1,256:16467032,20652483:326031
x1,256:16867447,20652483
k1,256:17072244,20652483:204797
x1,256:17581452,20652483
x1,256:17892748,20652483
x1,256:18901987,20652483
k1,256:19106783,20652483:204796
x1,256:20089805,20652483
k1,256:20294602,20652483:204797
x1,256:21095441,20652483
k1,256:21300238,20652483:204797
x1,256:22574236,20652483
k1,256:22779033,20652483:204797
x1,256:23106713,20652483
x1,256:24880750,20652483
k1,256:25085546,20652483:204796
x1,256:25631458,20652483
k1,256:25836255,20652483:204797
x1,256:27692214,20652483
k1,256:27897011,20652483:204797
x1,256:29098930,20652483
k1,256:29303727,20652483:204797
x1,256:30795967,20652483
k1,256:31000763,20652483:204796
x1,256:31437874,20652483
k1,256:31642671,20652483:204797
x1,256:34226727,20652483
k1,256:34431524,20652483:204797
x1,256:35596738,20652483
k1,256:35596738,20652483:0
)
(1,258:4661699,21832131:30935039,455111,141880
x1,258:6336130,21832131
k1,256:6491181,21832131:155051
x1,256:7838587,21832131
k1,256:7993638,21832131:155051
x1,256:8539550,21832131
k1,256:8694601,21832131:155051
$1,256:8694601,21832131
x1,256:9065289,21832131
(1,256:9065289,21930434:311374,197518,0
x1,256:9327435,21930434
)
$1,256:9376663,21832131
x1,256:9540503,21832131
k1,256:9740733,21832131:200230
x1,256:10432789,21832131
x1,256:12468305,21832131
k1,256:12623356,21832131:155051
x1,256:13242012,21832131
k1,256:13397063,21832131:155051
x1,256:16090557,21832131
k1,256:16245608,21832131:155051
x1,256:17046447,21832131
k1,256:17201497,21832131:155050
x1,256:18293968,21832131
k1,256:18449019,21832131:155051
x1,256:20669336,21832131
k1,256:20824387,21832131:155051
x1,256:22135082,21832131
k1,256:22290133,21832131:155051
x1,256:25857218,21832131
k1,256:26012269,21832131:155051
x1,256:26813108,21832131
k1,256:26968159,21832131:155051
x1,256:28060630,21832131
k1,256:28215680,21832131:155050
x1,256:30435997,21832131
k1,256:30591048,21832131:155051
x1,256:32374918,21832131
k1,256:32529969,21832131:155051
x1,256:32967080,21832131
k1,256:33122131,21832131:155051
x1,256:35596738,21832131
k1,256:35596738,21832131:0
)
(1,258:4661699,23011779:30935039,446948,141880
x1,258:6263386,23011779
k1,256:6475815,23011779:212429
x1,256:8986463,23011779
k1,256:9198893,23011779:212430
x1,256:9999732,23011779
k1,256:10212161,23011779:212429
x1,256:11414080,23011779
k1,256:11626510,23011779:212430
x1,256:11954190,23011779
x1,256:13728227,23011779
x1,256:13849475,23011779
k1,256:14198403,23011779:348928
x1,256:14999251,23011779
k1,256:15211680,23011779:212429
x1,256:16012519,23011779
k1,256:16224949,23011779:212430
x1,256:17571700,23011779
k1,256:17784129,23011779:212429
x1,256:19058145,23011779
k1,256:19270574,23011779:212429
x1,256:20872253,23011779
x1,256:21626565,23011779
k1,256:21838995,23011779:212430
x1,256:22166675,23011779
x1,256:23940712,23011779
k1,256:24153141,23011779:212429
x1,256:25063429,23011779
x1,256:25775141,23011779
k1,256:25987570,23011779:212429
x1,256:26788409,23011779
k1,256:27000839,23011779:212430
x1,256:29221829,23011779
k1,256:29434258,23011779:212429
x1,256:30671570,23011779
x1,256:31714241,23011779
k1,256:31926671,23011779:212430
x1,256:32690815,23011779
k1,256:32903244,23011779:212429
x1,256:35596738,23011779
k1,256:35596738,23011779:0
)
(1,258:4661699,24191427:30935039,455111,141880
x1,258:6008450,24191427
k1,256:6228123,24191427:219673
x1,256:6774035,24191427
k1,256:6993708,24191427:219673
$1,256:6993708,24191427
x1,256:7364396,24191427
(1,256:7364396,24289730:311374,197518,0
x1,256:7626542,24289730
)
$1,256:7675770,24191427
x1,256:7839610,24191427
k1,256:8210269,24191427:370659
x1,256:9084508,24191427
k1,256:9304181,24191427:219673
x1,256:9631861,24191427
k1,256:9851535,24191427:219674
x1,256:10578975,24191427
x1,256:11124887,24191427
k1,256:11344560,24191427:219673
x1,256:14547917,24191427
k1,256:14767590,24191427:219673
x1,256:15568429,24191427
k1,256:15788102,24191427:219673
x1,256:16079078,24191427
x1,256:17263293,24191427
k1,256:17482966,24191427:219673
x1,256:18028878,24191427
k1,256:18248551,24191427:219673
$1,256:18248551,24191427
x1,256:18619239,24191427
(1,256:18619239,24289730:311374,197518,0
x1,256:18881385,24289730
)
$1,256:18930613,24191427
k1,256:19150286,24191427:219673
x1,256:19805646,24191427
k1,256:20025319,24191427:219673
x1,256:20826158,24191427
k1,256:21045831,24191427:219673
x1,256:22465982,24191427
k1,256:22685655,24191427:219673
x1,256:24177895,24191427
k1,256:24397568,24191427:219673
x1,256:25599487,24191427
k1,256:25819160,24191427:219673
x1,256:26146840,24191427
x1,256:28485124,24191427
k1,256:28855784,24191427:370660
x1,256:29401696,24191427
k1,256:29621369,24191427:219673
x1,256:31041520,24191427
k1,256:31261193,24191427:219673
x1,256:32389049,24191427
k1,256:32608722,24191427:219673
x1,256:33154634,24191427
k1,256:33374307,24191427:219673
x1,256:34576226,24191427
k1,256:34795899,24191427:219673
x1,256:35596738,24191427
k1,256:35596738,24191427:0
)
(1,258:4661699,25371075:30935039,446948,141880
x1,258:5935697,25371075
k1,256:6126640,25371075:190943
x1,256:6454320,25371075
x1,256:8228357,25371075
k1,256:8419300,25371075:190943
x1,256:10566227,25371075
k1,256:10757170,25371075:190943
x1,256:11703506,25371075
k1,256:11894449,25371075:190943
x1,256:12404312,25371075
k1,256:12595255,25371075:190943
x1,256:14088141,25371075
k1,256:14279084,25371075:190943
x1,256:14606764,25371075
x1,256:15937123,25371075
k1,256:16128066,25371075:190943
x1,256:16673978,25371075
k1,256:16864922,25371075:190944
x1,256:17957393,25371075
k1,256:18148336,25371075:190943
x1,256:20368653,25371075
k1,256:20559596,25371075:190943
x1,256:21870291,25371075
k1,256:22061234,25371075:190943
x1,256:25628319,25371075
k1,256:25819262,25371075:190943
x1,256:26765598,25371075
k1,256:26956541,25371075:190943
x1,256:27575197,25371075
x1,256:28809874,25371075
k1,256:29000817,25371075:190943
x1,256:29947791,25371075
k1,256:30138734,25371075:190943
x1,256:32758828,25371075
k1,256:32949771,25371075:190943
x1,256:34551450,25371075
x1,256:35596738,25371075
k1,256:35596738,25371075:0
)
(1,258:4661699,26550723:30935039,446948,141880
x1,258:4989379,26550723
x1,256:6763416,26550723
k1,256:6902210,26550723:138794
x1,256:7812498,26550723
x1,256:8524210,26550723
k1,256:8663004,26550723:138794
x1,256:9463843,26550723
k1,256:9602637,26550723:138794
x1,256:11823627,26550723
k1,256:11962421,26550723:138794
x1,256:13199733,26550723
x1,256:14242404,26550723
x1,256:14370204,26550723
k1,256:14565015,26550723:194811
x1,256:15439254,26550723
k1,256:15578048,26550723:138794
x1,256:15905728,26550723
k1,256:16044522,26550723:138794
x1,256:16771962,26550723
x1,256:17317874,26550723
k1,256:17456668,26550723:138794
x1,256:19604259,26550723
k1,256:19743053,26550723:138794
x1,256:20543892,26550723
k1,256:20682686,26550723:138794
x1,256:21192549,26550723
x1,256:23340141,26550723
k1,256:23478935,26550723:138794
x1,256:24024847,26550723
k1,256:24163641,26550723:138794
x1,256:25583792,26550723
k1,256:25722586,26550723:138794
x1,256:26050266,26550723
x1,256:27675544,26550723
k1,256:27814337,26550723:138793
x1,256:29852479,26550723
k1,256:29991273,26550723:138794
x1,256:30318953,26550723
x1,256:32304662,26550723
k1,256:32443456,26550723:138794
x1,256:33098816,26550723
k1,256:33237610,26550723:138794
x1,256:34511608,26550723
k1,256:34650402,26550723:138794
x1,256:35596738,26550723
k1,256:35596738,26550723:0
)
(1,258:4661699,27730371:30935039,446948,141880
x1,258:6263378,27730371
x1,256:7308666,27730371
k1,256:7472563,27730371:163897
x1,256:7800243,27730371
x1,256:10138527,27730371
k1,256:10341856,27730371:203329
x1,256:10742271,27730371
k1,256:10906168,27730371:163897
x1,256:11343279,27730371
k1,256:11507175,27730371:163896
x1,256:13254351,27730371
x1,256:13863183,27730371
k1,256:14027080,27730371:163897
x1,256:15010102,27730371
k1,256:15173999,27730371:163897
x1,256:15829359,27730371
k1,256:15993255,27730371:163896
x1,256:18686749,27730371
k1,256:18850646,27730371:163897
x1,256:19651485,27730371
k1,256:19815381,27730371:163896
x1,256:23382466,27730371
k1,256:23546363,27730371:163897
x1,256:24092275,27730371
k1,256:24256171,27730371:163896
x1,256:25348642,27730371
k1,256:25512539,27730371:163897
x1,256:27896696,27730371
k1,256:28060607,27730371:163911
x1,256:28861446,27730371
k1,256:29025342,27730371:163896
x1,256:30554931,27730371
k1,256:30718828,27730371:163897
x1,256:33011907,27730371
k1,256:33175803,27730371:163896
x1,256:34486505,27730371
k1,256:34650402,27730371:163897
x1,256:35596738,27730371
k1,256:35596738,27730371:0
)
(1,258:4661699,28910019:30935039,446948,141880
x1,258:6480946,28910019
k1,256:6673394,28910019:192448
x1,256:8020145,28910019
k1,256:8212594,28910019:192449
x1,256:10960472,28910019
k1,256:11160072,28910019:199600
x1,256:13525239,28910019
k1,256:13717687,28910019:192448
x1,256:14991685,28910019
k1,256:15184133,28910019:192448
x1,256:15511813,28910019
x1,256:17285850,28910019
k1,256:17478299,28910019:192449
x1,256:20225539,28910019
k1,256:20514523,28910019:288984
x1,256:21606347,28910019
k1,256:21798796,28910019:192449
x1,256:22308659,28910019
k1,256:22501107,28910019:192448
x1,256:24539904,28910019
k1,256:24732352,28910019:192448
x1,256:25351008,28910019
k1,256:25543457,28910019:192449
x1,256:27764447,28910019
k1,256:27956895,28910019:192448
x1,256:29303646,28910019
k1,256:29496094,28910019:192448
x1,256:29933205,28910019
k1,256:30125653,28910019:192448
x1,256:32055011,28910019
k1,256:32247460,28910019:192449
x1,256:32757323,28910019
k1,256:32949771,28910019:192448
x1,256:34551450,28910019
x1,256:35596738,28910019
k1,256:35596738,28910019:0
)
(1,258:4661699,30089667:30935039,455111,141880
x1,258:4989379,30089667
x1,256:6763416,30089667
x1,256:6884664,30089667
k1,256:7082870,30089667:198206
x1,256:7957109,30089667
k1,257:8106086,30089667:148977
x1,257:8433766,30089667
k1,257:8582743,30089667:148977
x1,257:9310183,30089667
x1,257:9856095,30089667
k1,257:10005073,30089667:148978
x1,257:12553708,30089667
k1,257:12702685,30089667:148977
x1,257:13503524,30089667
k1,257:13652501,30089667:148977
x1,257:15436362,30089667
k1,257:15585339,30089667:148977
x1,257:16131251,30089667
k1,257:16280229,30089667:148978
x1,257:18319026,30089667
k1,257:18468003,30089667:148977
x1,257:21088097,30089667
k1,257:21237074,30089667:148977
$1,257:21237074,30089667
x1,257:21607762,30089667
$1,257:21642350,30089667
k1,257:21791327,30089667:148977
x1,257:22446687,30089667
k1,257:22595664,30089667:148977
x1,257:23797583,30089667
k1,257:23946561,30089667:148978
x1,257:27076518,30089667
k1,257:27225495,30089667:148977
x1,257:28171831,30089667
k1,257:28320808,30089667:148977
x1,257:29740959,30089667
k1,257:29889936,30089667:148977
x1,257:31382176,30089667
k1,257:31531154,30089667:148978
x1,257:32077066,30089667
k1,257:32226043,30089667:148977
x1,257:34082002,30089667
k1,257:34230979,30089667:148977
x1,257:35596738,30089667
k1,257:35596738,30089667:0
)
(1,258:4661699,31269315:30935039,455111,141880
x1,258:5062114,31269315
k1,257:5207324,31269315:145210
x1,257:5644435,31269315
k1,257:5789644,31269315:145209
x1,257:7536820,31269315
x1,257:8145652,31269315
k1,257:8290862,31269315:145210
x1,257:9273884,31269315
k1,257:9419093,31269315:145209
x1,257:9928956,31269315
k1,257:10074166,31269315:145210
x1,257:11494317,31269315
k1,257:11639527,31269315:145210
x1,257:12585863,31269315
k1,257:12731072,31269315:145209
x1,257:14587031,31269315
k1,257:14732241,31269315:145210
x1,257:15934160,31269315
k1,257:16079369,31269315:145209
x1,257:17735449,31269315
k1,257:17884385,31269315:148936
x1,257:21014342,31269315
k1,257:21159552,31269315:145210
x1,257:23634159,31269315
k1,257:23779368,31269315:145209
x1,257:24944582,31269315
k1,257:25089792,31269315:145210
x1,257:26764223,31269315
k1,257:26909432,31269315:145209
x1,257:27237112,31269315
x1,257:28567471,31269315
k1,257:28712681,31269315:145210
x1,257:29258593,31269315
k1,257:29403803,31269315:145210
$1,257:29403803,31269315
x1,257:29774491,31269315
$1,257:29809079,31269315
x1,257:29972919,31269315
k1,257:30169869,31269315:196950
x1,257:32609074,31269315
x1,257:32730322,31269315
k1,257:32879257,31269315:148935
x1,257:33680096,31269315
k1,257:33825306,31269315:145210
x1,257:34953170,31269315
x1,257:35596738,31269315
k1,257:35596738,31269315:0
)
(1,258:4661699,32448963:30935039,446948,141880
x1,258:5280355,32448963
x1,257:5591651,32448963
x1,257:8021048,32448963
k1,257:8155848,32448963:134800
x1,257:8592959,32448963
k1,257:8727758,32448963:134799
x1,257:9892956,32448963
x1,257:10875988,32448963
k1,257:11010788,32448963:134800
x1,257:11666148,32448963
k1,257:11800947,32448963:134799
x1,257:12601786,32448963
k1,257:12736586,32448963:134800
x1,257:13901146,32448963
k1,257:14035946,32448963:134800
x1,257:14581858,32448963
k1,257:14716657,32448963:134799
x1,257:15007633,32448963
k1,257:15142433,32448963:134800
x1,257:15652296,32448963
x1,257:17492527,32448963
k1,257:17627326,32448963:134799
x1,257:20247438,32448963
k1,257:20382238,32448963:134800
x1,257:22456430,32448963
k1,257:22591230,32448963:134800
x1,257:23137142,32448963
k1,257:23271941,32448963:134799
x1,257:25746548,32448963
k1,257:25881348,32448963:134800
x1,257:28083985,32448963
k1,257:28277465,32448963:193480
x1,257:29151704,32448963
k1,257:29286504,32448963:134800
x1,257:29614184,32448963
k1,257:29748983,32448963:134799
x1,257:30476423,32448963
x1,257:31022335,32448963
k1,257:31157135,32448963:134800
x1,257:32067423,32448963
x1,257:32524207,32448963
k1,257:32659006,32448963:134799
x1,257:33459845,32448963
k1,257:33594645,32448963:134800
x1,257:35596738,32448963
k1,257:35596738,32448963:0
)
(1,258:4661699,33628611:30935039,455111,187504
x1,258:6081850,33628611
k1,257:6230671,33628611:148821
x1,257:8850765,33628611
k1,257:8999587,33628611:148822
x1,257:9509450,33628611
x1,257:11402114,33628611
k1,257:11550935,33628611:148821
x1,257:12206295,33628611
k1,257:12355116,33628611:148821
$1,257:12355116,33628611
x1,257:12662771,33628611
$1,257:12680976,33628611
k1,257:12829797,33628611:148821
x1,257:13776133,33628611
k1,257:13924955,33628611:148822
$1,257:13924955,33628611
x1,257:14232610,33628611
(1,257:14232610,33726914:302930,197518,89201
x1,257:14502772,33726914
)
$1,257:14535540,33628611
x1,257:14699380,33628611
k1,257:14897534,33628611:198154
x1,257:15261910,33628611
x1,257:15797998,33628611
k1,257:15946819,33628611:148821
x1,257:18823159,33628611
k1,257:18971980,33628611:148821
x1,257:19299660,33628611
x1,257:20630019,33628611
k1,257:20778840,33628611:148821
x1,257:21324752,33628611
k1,257:21473574,33628611:148822
$1,257:21473574,33628611
x1,257:21844262,33628611
(1,257:21844262,33726914:230742,282169,0
x1,257:22042236,33726914
)
$1,257:22075004,33628611
k1,257:22223825,33628611:148821
x1,257:23024664,33628611
k1,257:23173485,33628611:148821
x1,257:24375404,33628611
k1,257:24524225,33628611:148821
x1,257:25216281,33628611
x1,257:25673065,33628611
k1,257:25821887,33628611:148822
x1,257:26258998,33628611
k1,257:26407819,33628611:148821
x1,257:27172610,33628611
x1,257:27629394,33628611
k1,257:27778215,33628611:148821
x1,257:28433575,33628611
x1,257:29218039,33628611
k1,257:29366860,33628611:148821
x1,257:31732027,33628611
k1,257:31880849,33628611:148822
x1,257:35010806,33628611
k1,257:35159627,33628611:148821
x1,257:35596738,33628611
k1,257:35596738,33628611:0
)
(1,258:4661699,34808259:30935039,455111,141880
x1,258:7408939,34808259
k1,257:7609258,34808259:200319
x1,257:8410106,34808259
k1,257:8565422,34808259:155316
x1,257:9366261,34808259
k1,257:9521577,34808259:155316
x1,257:10868328,34808259
k1,257:11023644,34808259:155316
x1,257:12297660,34808259
k1,257:12452975,34808259:155315
x1,257:14127406,34808259
k1,257:14282722,34808259:155316
x1,257:14610402,34808259
x1,257:15940761,34808259
k1,257:16096077,34808259:155316
x1,257:16641989,34808259
k1,257:16797305,34808259:155316
$1,257:16797305,34808259
x1,257:17167993,34808259
(1,257:17167993,34906562:230742,282169,0
x1,257:17365967,34906562
)
$1,257:17398735,34808259
x1,257:17562575,34808259
k1,257:17719596,34808259:157021
x1,257:18229459,34808259
k1,257:18384775,34808259:155316
x1,257:21114983,34808259
k1,257:21270299,34808259:155316
x1,257:22871978,34808259
k1,257:23027294,34808259:155316
x1,257:25174238,34808259
k1,257:25329554,34808259:155316
x1,257:26130393,34808259
k1,257:26285708,34808259:155315
x1,257:28215057,34808259
k1,257:28370373,34808259:155316
x1,257:29880309,34808259
k1,257:30080628,34808259:200319
x1,257:32664036,34808259
k1,257:32819352,34808259:155316
x1,257:34239503,34808259
k1,257:34394819,34808259:155316
x1,257:35596738,34808259
k1,257:35596738,34808259:0
)
(1,258:4661699,35987907:30935039,446948,141880
x1,258:7791656,35987907
k1,257:7937561,35987907:145905
x1,257:8374672,35987907
k1,257:8520578,35987907:145906
x1,257:11159025,35987907
k1,257:11356207,35987907:197182
x1,257:12230446,35987907
k1,257:12376351,35987907:145905
x1,257:13031711,35987907
k1,257:13177616,35987907:145905
x1,257:13905056,35987907
x1,257:14450968,35987907
k1,257:14596874,35987907:145906
x1,257:17800231,35987907
k1,257:17946136,35987907:145905
x1,257:18746975,35987907
k1,257:18892880,35987907:145905
x1,257:20313031,35987907
k1,257:20458937,35987907:145906
x1,257:20786617,35987907
x1,257:22411895,35987907
k1,257:22557800,35987907:145905
x1,257:24595942,35987907
k1,257:24741848,35987907:145906
x1,257:26525709,35987907
k1,257:26671614,35987907:145905
x1,257:27326974,35987907
k1,257:27472879,35987907:145905
x1,257:30766676,35987907
k1,257:30963858,35987907:197182
x1,257:31328234,35987907
x1,257:31864322,35987907
k1,257:32010228,35987907:145906
x1,257:33684659,35987907
k1,257:33830564,35987907:145905
x1,257:35596738,35987907
k1,257:35596738,35987907:0
)
(1,258:4661699,37167555:30935039,446948,141880
x1,258:5863618,37167555
k1,257:6090194,37167555:226576
x1,257:9220151,37167555
k1,257:9446728,37167555:226577
x1,257:10393064,37167555
k1,257:10619640,37167555:226576
x1,257:12039791,37167555
k1,257:12266368,37167555:226577
x1,257:13468287,37167555
k1,257:13694863,37167555:226576
x1,257:16824820,37167555
k1,257:17051397,37167555:226577
x1,257:19617092,37167555
k1,257:20008461,37167555:391369
x1,257:22447666,37167555
k1,257:22674242,37167555:226576
x1,257:23329602,37167555
k1,257:23556179,37167555:226577
x1,257:26249673,37167555
k1,257:26476249,37167555:226576
x1,257:27277088,37167555
k1,257:27503665,37167555:226577
x1,257:28923816,37167555
k1,257:29150392,37167555:226576
x1,257:29478072,37167555
x1,257:31103350,37167555
k1,257:31329927,37167555:226577
x1,257:33368069,37167555
k1,257:33594645,37167555:226576
x1,257:35596738,37167555
k1,257:35596738,37167555:0
)
(1,258:4661699,38347203:30935039,446948,141880
x1,258:6918737,38347203
x1,257:7922079,38347203
k1,257:8176810,38347203:254731
x1,257:10651417,38347203
k1,257:10906147,38347203:254730
x1,257:13271314,38347203
k1,257:13526045,38347203:254731
x1,257:16656002,38347203
k1,257:16910733,38347203:254731
x1,257:18330884,38347203
k1,257:18585615,38347203:254731
x1,257:20279054,38347203
k1,257:20533784,38347203:254730
x1,257:21189144,38347203
k1,257:21443875,38347203:254731
x1,257:22171315,38347203
x1,257:22717227,38347203
k1,257:22971958,38347203:254731
x1,257:23481166,38347203
x1,257:23792462,38347203
x1,257:24801701,38347203
k1,257:25056431,38347203:254730
x1,257:25857270,38347203
k1,257:26112001,38347203:254731
x1,257:27204472,38347203
k1,257:27459203,38347203:254731
x1,257:29388552,38347203
k1,257:29643283,38347203:254731
x1,257:30552915,38347203
x1,257:32393137,38347203
k1,257:32647867,38347203:254730
x1,257:33412011,38347203
k1,257:33666742,38347203:254731
x1,257:35596738,38347203
k1,257:35596738,38347203:0
)
(1,258:4661699,39526851:30935039,446948,141880
x1,258:4989379,39526851
x1,257:6319738,39526851
k1,257:6527984,39526851:208246
x1,257:7073896,39526851
k1,257:7282142,39526851:208246
x1,257:9320939,39526851
k1,257:9529184,39526851:208245
x1,257:12149278,39526851
k1,257:12357524,39526851:208246
x1,257:13303860,39526851
k1,257:13512106,39526851:208246
x1,257:14604577,39526851
k1,257:14812823,39526851:208246
x1,257:17033140,39526851
k1,257:17241385,39526851:208245
x1,257:20972310,39526851
k1,257:21308688,39526851:336378
x1,257:21709103,39526851
k1,257:21917349,39526851:208246
x1,257:22354460,39526851
k1,257:22562705,39526851:208245
x1,257:24018904,39526851
k1,257:24227150,39526851:208246
x1,257:25210172,39526851
k1,257:25418418,39526851:208246
x1,257:26583641,39526851
k1,257:26791887,39526851:208246
x1,257:28866733,39526851
k1,257:29074978,39526851:208245
x1,257:30021314,39526851
k1,257:30229560,39526851:208246
x1,257:32886368,39526851
k1,257:33094614,39526851:208246
x1,257:33422294,39526851
x1,257:35596738,39526851
k1,257:35596738,39526851:0
)
(1,258:4661699,40706499:30935039,446948,141880
x1,258:5571987,40706499
x1,257:6283699,40706499
k1,257:6450401,40706499:166702
x1,257:9252688,40706499
k1,257:9419389,40706499:166701
x1,257:10766140,40706499
k1,257:10932842,40706499:166702
x1,257:11696986,40706499
k1,257:11863687,40706499:166701
x1,257:13538118,40706499
k1,257:13704820,40706499:166702
x1,257:15052226,40706499
k1,257:15218927,40706499:166701
x1,257:15764839,40706499
k1,257:15931541,40706499:166702
x1,257:17970338,40706499
k1,257:18137039,40706499:166701
x1,257:20757133,40706499
x1,257:20884933,40706499
k1,257:21096678,40706499:211745
x1,257:21461054,40706499
x1,257:21997142,40706499
k1,257:22163843,40706499:166701
x1,257:24857337,40706499
k1,257:25024039,40706499:166702
x1,257:25351719,40706499
x1,257:26682078,40706499
k1,257:26848779,40706499:166701
x1,257:27394691,40706499
k1,257:27561393,40706499:166702
x1,257:28653864,40706499
k1,257:28820565,40706499:166701
x1,257:32387650,40706499
k1,257:32554352,40706499:166702
x1,257:33355191,40706499
k1,257:33521892,40706499:166701
x1,257:35596738,40706499
k1,257:35596738,40706499:0
)
(1,258:4661699,41886147:30935039,446948,141880
x1,258:4989379,41886147
x1,257:6763416,41886147
k1,257:7002373,41886147:238957
x1,257:9513021,41886147
k1,257:9751978,41886147:238957
x1,257:10698314,41886147
k1,257:10937271,41886147:238957
x1,257:13594079,41886147
k1,257:13833036,41886147:238957
x1,257:14160716,41886147
x1,257:15934753,41886147
k1,257:16173711,41886147:238958
x1,257:17083999,41886147
x1,257:17795711,41886147
k1,257:18034668,41886147:238957
x1,257:18835507,41886147
k1,257:19074464,41886147:238957
x1,257:21295454,41886147
k1,257:21534411,41886147:238957
x1,257:22771723,41886147
x1,257:24142074,41886147
x1,257:24269874,41886147
k1,257:24698385,41886147:428511
x1,257:25572624,41886147
k1,257:25811581,41886147:238957
x1,257:26466941,41886147
k1,257:26705899,41886147:238958
x1,257:27433339,41886147
x1,257:27979251,41886147
k1,257:28218208,41886147:238957
x1,257:30110871,41886147
k1,257:30349828,41886147:238957
x1,257:31150667,41886147
k1,257:31389624,41886147:238957
x1,257:33355670,41886147
k1,257:33594627,41886147:238957
x1,257:35596738,41886147
k1,257:35596738,41886147:0
)
(1,258:4661699,43065795:30935039,446948,141880
x1,258:5280355,43065795
x1,257:6515032,43065795
k1,257:6688256,43065795:173224
x1,257:8690349,43065795
k1,257:8863572,43065795:173223
x1,257:9956043,43065795
k1,257:10129267,43065795:173224
x1,257:10347499,43065795
x1,257:11650993,43065795
x1,257:11788624,43065795
k1,257:11964193,43065795:175569
x1,257:14002990,43065795
k1,257:14176213,43065795:173223
x1,257:16796307,43065795
k1,257:16969531,43065795:173224
x1,257:17915867,43065795
k1,257:18089090,43065795:173223
x1,257:19181561,43065795
k1,257:19354785,43065795:173224
x1,257:21575102,43065795
k1,257:21748325,43065795:173223
x1,257:25479250,43065795
k1,257:25710561,43065795:231311
x1,257:27676607,43065795
k1,257:27849830,43065795:173223
x1,257:29851941,43065795
k1,257:30025165,43065795:173224
x1,257:30935453,43065795
x1,257:31647165,43065795
k1,257:31820388,43065795:173223
x1,257:32621227,43065795
k1,257:32794451,43065795:173224
x1,257:35596738,43065795
k1,257:35596738,43065795:0
)
(1,258:4661699,44245443:30935039,446948,141880
x1,258:6008450,44245443
g1,257:6172290,44245443
x1,257:6936434,44245443
g1,257:7100274,44245443
x1,257:8774705,44245443
g1,257:8938545,44245443
x1,257:9266225,44245443
x1,257:10596584,44245443
g1,257:10760424,44245443
x1,257:11306336,44245443
g1,257:11470176,44245443
x1,257:12562647,44245443
g1,257:12726487,44245443
x1,257:14946804,44245443
g1,257:15110644,44245443
x1,257:18841569,44245443
k1,258:35596738,44245443:16755169
g1,258:35596738,44245443
)
]
(1,274:4661699,49403534:30935039,446948,9168
(1,274:4661699,49403534:30935039,446948,9168
k1,274:19965379,49403534:15303680
x1,274:20293059,49403534
k1,274:35596738,49403534:15303679
)
)
]
]
]
!42178
}8
!10
{9
[1,299:4736286,49403534:30860452,44667248,14416
[1,299:4736286,4736286:0,0,0
(1,299:4736286,2171086:0,0,0
k1,299:4736286,2171086:140368
)
]
[1,299:4736286,49403534:30860452,44667248,14416
h1,299:4736286,4736286:0,0,0
[1,299:4661699,49403534:30935039,47166667,14416
[1,299:4661699,3023299:30935039,786432,0
(1,299:4661699,3023299:30935039,0,0
h1,299:4661699,3023299:30935039,0,0
)
]
[1,299:4661699,47437454:30935039,42775755,0
[1,273:4661699,11847168:30935039,7185469,0
[1,273:4661699,11847168:30935039,7185469,0
(1,260:4661699,5418636:30935039,756937,324406
h1,260:4661699,5418636:0,0,0
g1,260:4661699,5418636
[1,260:4661699,5418636:30935039,756937,324406
(1,260:4661699,5418636:30935039,756937,324406
k1,260:7134572,5418636:2472873
h1,260:7134572,5418636:0,0,0
x1,260:7527980,5418636
x1,260:8522413,5418636
g1,260:8669869,5418636
x1,260:9161190,5418636
g1,260:9344034,5418636
r1,260:9344034,5418636:0,1081343,324406
g1,260:9344034,5418636
(1,260:9344034,5418636:0,0,0
(1,260:9344034,4337292:0,0,0
)
)
x1,260:12227661,5418636
g1,260:12375117,5418636
x1,260:13161342,5418636
g1,260:13308798,5418636
x1,260:13898614,5418636
x1,260:15165539,5418636
g1,260:15312995,5418636
x1,260:17868668,5418636
g1,260:18016124,5418636
x1,260:19851035,5418636
g1,260:19998491,5418636
x1,260:21997382,5418636
g1,260:22144838,5418636
x1,260:22341247,5418636
x1,260:22883291,5418636
g1,260:23030747,5418636
$1,260:23030747,5418636
x1,260:23417794,5418636
x1,260:23775510,5418636
$1,260:23792349,5418636
g1,260:23939805,5418636
x1,260:25283410,5418636
g1,260:25430866,5418636
x1,260:26053708,5418636
g1,260:26201164,5418636
x1,260:27544179,5418636
g1,260:27691635,5418636
x1,260:30574074,5418636
g1,260:30721530,5418636
x1,260:31278320,5418636
x1,260:31529585,5418636
g1,260:31677041,5418636
x1,260:32462675,5418636
x1,260:33123865,5418636
r1,260:33123865,5418636:0,324406,324406
g1,260:33123865,5418636
k1,260:35596738,5418636:2472873
)
]
g1,260:35596738,5418636
g1,260:35596738,5418636
)
(1,273:4661699,9286625:30935039,2888223,2560543
k1,273:10027376,9286625:5365677
h1,264:10027376,9286625:0,0,0
(1,272:10027376,9286625:20203685,2888223,2560543
$1,272:10027376,9286625
[1,272:10027376,9286625:20203685,2888223,2560543
(1,267:10027376,7459989:20203685,825750,353898
g1,266:10027376,7459989
(1,266:10027376,7459989:3757430,825750,353898
r1,266:10027376,7459989:0,1179648,353898
g1,266:11332651,7459989
k1,266:11493267,7459989:160616
$1,266:11493267,7459989
x1,266:11914017,7459989
x1,266:12300711,7459989
$1,266:12318916,7459989
k1,266:12479531,7459989:160615
g1,266:13784806,7459989
)
g1,266:13784806,7459989
(1,266:13784806,7459989:5015702,825750,353898
g1,266:15090081,7459989
g1,266:15090081,7459989
x1,266:16200249,7459989
g1,266:16403409,7459989
x1,266:16621641,7459989
(1,266:16621641,7459989:655360,446948,14416
x1,266:17277001,7459989
)
x1,266:17495233,7459989
g1,266:17495233,7459989
g1,266:18800508,7459989
)
g1,266:18800508,7459989
(1,266:18800508,7459989:5015702,825750,353898
g1,266:20105783,7459989
g1,266:20105783,7459989
x1,266:21215951,7459989
g1,266:21419111,7459989
x1,266:21637343,7459989
(1,266:21637343,7459989:655360,446948,9168
x1,266:22292703,7459989
)
x1,266:22510935,7459989
g1,266:22510935,7459989
g1,266:23816210,7459989
)
g1,266:23816210,7459989
(1,267:23816210,7459989:6414851,825750,353898
g1,266:25121485,7459989
g1,266:25121485,7459989
x1,266:27050836,7459989
g1,266:27214676,7459989
x1,266:28925786,7459989
g1,267:28925786,7459989
g1,267:30231061,7459989
)
g1,267:30231061,7459989
)
(1,269:10027376,8968679:20203685,825750,353898
g1,268:10027376,8968679
(1,268:10027376,8968679:3757430,825750,353898
r1,268:10027376,8968679:0,1179648,353898
g1,268:11332651,8968679
k1,268:11496491,8968679:163840
x1,268:12315691,8968679
k1,268:12479531,8968679:163840
g1,268:13784806,8968679
)
g1,268:13784806,8968679
(1,268:13784806,8968679:5015702,825750,353898
g1,268:15090081,8968679
k1,268:15391537,8968679:301456
x1,268:17193777,8968679
k1,268:17495233,8968679:301456
g1,268:18800508,8968679
)
g1,268:18800508,8968679
(1,268:18800508,8968679:5015702,825750,353898
g1,268:20105783,8968679
k1,268:20407239,8968679:301456
x1,268:22209479,8968679
k1,268:22510935,8968679:301456
g1,268:23816210,8968679
)
g1,268:23816210,8968679
(1,269:23816210,8968679:6414851,825750,353898
g1,268:25121485,8968679
k1,268:26122516,8968679:1001031
x1,268:27924756,8968679
k1,269:28925786,8968679:1001030
g1,269:30231061,8968679
)
g1,269:30231061,8968679
)
(1,270:10027376,10148327:20203685,825750,353898
g1,269:10027376,10148327
(1,269:10027376,10148327:3757430,825750,353898
r1,269:10027376,10148327:0,1179648,353898
g1,269:11332651,10148327
k1,269:11496491,10148327:163840
x1,269:12315691,10148327
k1,269:12479531,10148327:163840
g1,269:13784806,10148327
)
g1,269:13784806,10148327
(1,269:13784806,10148327:5015702,825750,353898
g1,269:15090081,10148327
k1,269:15227697,10148327:137616
x1,269:17357617,10148327
k1,269:17495233,10148327:137616
g1,269:18800508,10148327
)
g1,269:18800508,10148327
(1,269:18800508,10148327:5015702,825750,353898
g1,269:20105783,10148327
k1,269:20407239,10148327:301456
x1,269:22209479,10148327
k1,269:22510935,10148327:301456
g1,269:23816210,10148327
)
g1,269:23816210,10148327
(1,270:23816210,10148327:6414851,825750,353898
g1,269:25121485,10148327
k1,269:26122516,10148327:1001031
x1,269:27924756,10148327
k1,270:28925786,10148327:1001030
g1,270:30231061,10148327
)
g1,270:30231061,10148327
)
(1,271:10027376,11327975:20203685,825750,353898
g1,270:10027376,11327975
(1,270:10027376,11327975:3757430,825750,353898
r1,270:10027376,11327975:0,1179648,353898
g1,270:11332651,11327975
g1,270:11332651,11327975
x1,270:12479531,11327975
g1,270:12479531,11327975
g1,270:13784806,11327975
)
g1,270:13784806,11327975
(1,270:13784806,11327975:5015702,825750,353898
g1,270:15090081,11327975
k1,270:15227697,11327975:137616
x1,270:17357617,11327975
k1,270:17495233,11327975:137616
g1,270:18800508,11327975
)
g1,270:18800508,11327975
(1,270:18800508,11327975:5015702,825750,353898
g1,270:20105783,11327975
k1,270:20407239,11327975:301456
x1,270:22209479,11327975
k1,270:22510935,11327975:301456
g1,270:23816210,11327975
)
g1,270:23816210,11327975
(1,271:23816210,11327975:6414851,825750,353898
g1,270:25121485,11327975
k1,270:26122516,11327975:1001031
x1,270:27924756,11327975
k1,271:28925786,11327975:1001030
g1,271:30231061,11327975
)
g1,271:30231061,11327975
)
]
$1,272:30231061,9286625
)
g1,273:30231061,9286625
k1,273:35596738,9286625:5365677
)
]
]
[1,282:4661699,24876546:30935039,11390978,0
[1,282:4661699,24876546:30935039,11390978,0
(1,281:4661699,22812163:30935039,9326595,327680
k1,281:8137316,22812163:3475617
h1,278:8137316,22812163:0,0,0
[1,278:8137316,22812163:11900659,8998915,327680
[1,278:8137316,22812163:11900659,8998915,0
(1,278:8137316,22812163:11900659,8998915,0
(1,278:8137316,22812163:11900659,8998915,0
(1,278:8137316,22812163:11900688,8998731,0
(1,278:8137316,22812163:11900688,8998731,0
(1,278:8137316,22812163:0,8998731,0
(1,278:8137316,22812163:0,22234235,0
(1,278:8137316,22812163:29404447,22234235,0
)
k1,278:8137316,22812163:-29404447
)
)
g1,278:20038004,22812163
)
)
)
)
]
]
g1,279:20056622,22812163
g1,279:20220462,22812163
(1,280:20220462,22812163:0,0,0
(1,280:20220462,21632515:0,0,0
)
)
[1,280:20220462,22812163:11900659,9326595,327680
[1,280:20220462,22812163:11900659,9326595,0
(1,280:20220462,22812163:11900659,8998915,0
(1,280:20220462,22812163:11900659,8998915,0
(1,280:20220462,22812163:11900688,8998731,0
(1,280:20220462,22812163:11900688,8998731,0
(1,280:20220462,22812163:0,8998731,0
(1,280:20220462,22812163:0,22234235,0
(1,280:20220462,22812163:29404447,22234235,0
)
k1,280:20220462,22812163:-29404447
)
)
g1,280:32121150,22812163
)
)
)
)
]
]
g1,281:32121121,22812163
k1,281:35596738,22812163:3475617
)
(1,281:4661699,24552140:30935039,756937,324406
h1,281:4661699,24552140:0,0,0
g1,281:4661699,24552140
[1,281:4661699,24552140:30935039,756937,324406
(1,281:4661699,24552140:30935039,756937,324406
k1,281:14913448,24552140:10251749
h1,281:14913448,24552140:0,0,0
x1,281:16322522,24552140
x1,281:16573787,24552140
g1,281:16721243,24552140
x1,281:17212564,24552140
g1,281:17395408,24552140
r1,281:17395408,24552140:0,1081343,324406
g1,281:17395408,24552140
(1,281:17395408,24552140:0,0,0
(1,281:17395408,23470796:0,0,0
)
)
$1,281:17395408,24552140
x1,281:17896846,24552140
[1,281:17896846,24655908:273063,572785,0
(1,281:17943723,24301577:176583,218454,0
x1,281:18087538,24301577
)
(1,281:17896846,24655908:273063,253405,0
x1,281:18137141,24655908
)
]
$1,281:18169909,24552140
g1,281:18317365,24552140
x1,281:19268153,24552140
g1,281:19415609,24552140
$1,281:19415609,24552140
x1,281:19917047,24552140
(1,281:19917047,24617675:273063,253405,0
x1,281:20157342,24617675
)
$1,281:20190110,24552140
g1,281:20337566,24552140
x1,281:20632478,24552140
x1,281:22625471,24552140
g1,281:22772927,24552140
x1,281:24575410,24552140
g1,281:24722866,24552140
$1,281:24722866,24552140
x1,281:25155574,24552140
$1,281:25197534,24552140
x1,281:25344990,24552140
r1,281:25344990,24552140:0,324406,324406
g1,281:25344990,24552140
k1,281:35596738,24552140:10251748
)
]
g1,281:35596738,24552140
g1,281:35596738,24552140
)
]
]
[1,290:4661699,38379582:30935039,11864636,0
[1,290:4661699,38379582:30935039,11864636,0
(1,289:4661699,36315199:30935039,9800253,327680
k1,289:7510965,36315199:2849266
h1,286:7510965,36315199:0,0,0
[1,286:7510965,36315199:12527010,9472573,327680
[1,286:7510965,36315199:12527010,9472573,0
(1,286:7510965,36315199:12527010,9472573,0
(1,286:7510965,36315199:12527010,9472573,0
(1,286:7510965,36315199:12527041,9472348,0
(1,286:7510965,36315199:12527041,9472348,0
(1,286:7510965,36315199:0,9472348,0
(1,286:7510965,36315199:0,22234235,0
(1,286:7510965,36315199:29404447,22234235,0
)
k1,286:7510965,36315199:-29404447
)
)
g1,286:20038006,36315199
)
)
)
)
]
]
g1,287:20056622,36315199
g1,287:20220462,36315199
(1,288:20220462,36315199:0,0,0
(1,288:20220462,35135551:0,0,0
)
)
[1,288:20220462,36315199:12527010,9800253,327680
[1,288:20220462,36315199:12527010,9800253,0
(1,288:20220462,36315199:12527010,9472573,0
(1,288:20220462,36315199:12527010,9472573,0
(1,288:20220462,36315199:12527041,9472348,0
(1,288:20220462,36315199:12527041,9472348,0
(1,288:20220462,36315199:0,9472348,0
(1,288:20220462,36315199:0,22234235,0
(1,288:20220462,36315199:29404447,22234235,0
)
k1,288:20220462,36315199:-29404447
)
)
g1,288:32747503,36315199
)
)
)
)
]
]
g1,289:32747472,36315199
k1,289:35596738,36315199:2849266
)
(1,289:4661699,38055176:30935039,756937,324406
h1,289:4661699,38055176:0,0,0
g1,289:4661699,38055176
[1,289:4661699,38055176:30935039,756937,324406
(1,289:4661699,38055176:30935039,756937,324406
k1,289:14964586,38055176:10302887
h1,289:14964586,38055176:0,0,0
x1,289:16373660,38055176
x1,289:16624925,38055176
g1,289:16772381,38055176
x1,289:17263702,38055176
g1,289:17446546,38055176
r1,289:17446546,38055176:0,1081343,324406
g1,289:17446546,38055176
(1,289:17446546,38055176:0,0,0
(1,289:17446546,36973832:0,0,0
)
)
$1,289:17446546,38055176
x1,289:17947984,38055176
[1,289:17947984,38158944:273063,572785,0
(1,289:17994861,37804613:176583,218454,0
x1,289:18138676,37804613
)
(1,289:17947984,38158944:273063,253405,0
x1,289:18188279,38158944
)
]
$1,289:18221047,38055176
g1,289:18368503,38055176
x1,289:19319291,38055176
g1,289:19466747,38055176
$1,289:19466747,38055176
x1,289:19968185,38055176
(1,289:19968185,38120711:273063,253405,0
x1,289:20208480,38120711
)
$1,289:20241248,38055176
g1,289:20388704,38055176
x1,289:20683616,38055176
x1,289:22676609,38055176
g1,289:22824065,38055176
x1,289:24626548,38055176
g1,289:24774004,38055176
$1,289:24774004,38055176
x1,289:25115632,38055176
$1,289:25146396,38055176
x1,289:25293852,38055176
r1,289:25293852,38055176:0,324406,324406
g1,289:25293852,38055176
k1,289:35596738,38055176:10302886
)
]
g1,289:35596738,38055176
g1,289:35596738,38055176
)
]
]
]
(1,299:4661699,49403534:30935039,446948,14416
(1,299:4661699,49403534:30935039,446948,14416
k1,299:19965379,49403534:15303680
x1,299:20293059,49403534
k1,299:35596738,49403534:15303679
)
)
]
]
]
!12057
}9
!10
{10
[1,323:4736286,49403534:30860452,44667248,9168
[1,323:4736286,4736286:0,0,0
(1,323:4736286,2171086:0,0,0
k1,323:4736286,2171086:140368
)
]
[1,323:4736286,49403534:30860452,44667248,9168
h1,323:4736286,4736286:0,0,0
[1,323:4661699,49403534:30935039,47166667,9168
[1,323:4661699,3023299:30935039,786432,0
(1,323:4661699,3023299:30935039,0,0
h1,323:4661699,3023299:30935039,0,0
)
]
[1,323:4661699,47437454:30935039,42775755,0
[1,298:4661699,16526335:30935039,11864636,0
[1,298:4661699,16526335:30935039,11864636,0
(1,297:4661699,14461952:30935039,9800253,327680
k1,297:7510965,14461952:2849266
h1,294:7510965,14461952:0,0,0
[1,294:7510965,14461952:12527010,9472573,327680
[1,294:7510965,14461952:12527010,9472573,0
(1,294:7510965,14461952:12527010,9472573,0
(1,294:7510965,14461952:12527010,9472573,0
(1,294:7510965,14461952:12527041,9472348,0
(1,294:7510965,14461952:12527041,9472348,0
(1,294:7510965,14461952:0,9472348,0
(1,294:7510965,14461952:0,22234235,0
(1,294:7510965,14461952:29404447,22234235,0
)
k1,294:7510965,14461952:-29404447
)
)
g1,294:20038006,14461952
)
)
)
)
]
]
g1,295:20056622,14461952
g1,295:20220462,14461952
(1,296:20220462,14461952:0,0,0
(1,296:20220462,13282304:0,0,0
)
)
[1,296:20220462,14461952:12527010,9800253,327680
[1,296:20220462,14461952:12527010,9800253,0
(1,296:20220462,14461952:12527010,9472573,0
(1,296:20220462,14461952:12527010,9472573,0
(1,296:20220462,14461952:12527041,9472348,0
(1,296:20220462,14461952:12527041,9472348,0
(1,296:20220462,14461952:0,9472348,0
(1,296:20220462,14461952:0,22234235,0
(1,296:20220462,14461952:29404447,22234235,0
)
k1,296:20220462,14461952:-29404447
)
)
g1,296:32747503,14461952
)
)
)
)
]
]
g1,297:32747472,14461952
k1,297:35596738,14461952:2849266
)
(1,297:4661699,16201929:30935039,756937,324406
h1,297:4661699,16201929:0,0,0
g1,297:4661699,16201929
[1,297:4661699,16201929:30935039,756937,324406
(1,297:4661699,16201929:30935039,756937,324406
k1,297:14711955,16201929:10050256
h1,297:14711955,16201929:0,0,0
x1,297:16121029,16201929
x1,297:16372294,16201929
g1,297:16519750,16201929
x1,297:17011071,16201929
g1,297:17193915,16201929
r1,297:17193915,16201929:0,1081343,324406
g1,297:17193915,16201929
(1,297:17193915,16201929:0,0,0
(1,297:17193915,15120585:0,0,0
)
)
$1,297:17193915,16201929
x1,297:17695353,16201929
(1,297:17695353,16267464:525694,253405,76459
x1,297:18188279,16267464
)
$1,297:18221047,16201929
g1,297:18368503,16201929
x1,297:19319291,16201929
g1,297:19466747,16201929
$1,297:19466747,16201929
x1,297:19968185,16201929
(1,297:19968185,16267464:525694,253405,76459
x1,297:20461111,16267464
)
$1,297:20493879,16201929
g1,297:20641335,16201929
x1,297:20936247,16201929
x1,297:22929240,16201929
g1,297:23076696,16201929
x1,297:24879179,16201929
g1,297:25026635,16201929
$1,297:25026635,16201929
x1,297:25368263,16201929
$1,297:25399027,16201929
x1,297:25546483,16201929
r1,297:25546483,16201929:0,324406,324406
g1,297:25546483,16201929
k1,297:35596738,16201929:10050255
)
]
g1,297:35596738,16201929
g1,297:35596738,16201929
)
]
]
[1,306:4661699,30029371:30935039,11864636,0
[1,306:4661699,30029371:30935039,11864636,0
(1,305:4661699,27964988:30935039,9800253,327680
k1,305:7510965,27964988:2849266
h1,302:7510965,27964988:0,0,0
[1,302:7510965,27964988:12527010,9472573,327680
[1,302:7510965,27964988:12527010,9472573,0
(1,302:7510965,27964988:12527010,9472573,0
(1,302:7510965,27964988:12527010,9472573,0
(1,302:7510965,27964988:12527041,9472348,0
(1,302:7510965,27964988:12527041,9472348,0
(1,302:7510965,27964988:0,9472348,0
(1,302:7510965,27964988:0,22234235,0
(1,302:7510965,27964988:29404447,22234235,0
)
k1,302:7510965,27964988:-29404447
)
)
g1,302:20038006,27964988
)
)
)
)
]
]
g1,303:20056622,27964988
g1,303:20220462,27964988
(1,304:20220462,27964988:0,0,0
(1,304:20220462,26785340:0,0,0
)
)
[1,304:20220462,27964988:12527010,9800253,327680
[1,304:20220462,27964988:12527010,9800253,0
(1,304:20220462,27964988:12527010,9472573,0
(1,304:20220462,27964988:12527010,9472573,0
(1,304:20220462,27964988:12527041,9472348,0
(1,304:20220462,27964988:12527041,9472348,0
(1,304:20220462,27964988:0,9472348,0
(1,304:20220462,27964988:0,22234235,0
(1,304:20220462,27964988:29404447,22234235,0
)
k1,304:20220462,27964988:-29404447
)
)
g1,304:32747503,27964988
)
)
)
)
]
]
g1,305:32747472,27964988
k1,305:35596738,27964988:2849266
)
(1,305:4661699,29704965:30935039,756937,324406
[truncated: 170,814 more chars]
