# Supplementary material for: Numerical investigation of dusty tri-hybrid Ellis rotating nanofluid flow and thermal transportation over a stretchable Riga plate
Source: Sci Rep. 2023 Aug 31;13:14272. doi: 10.1038/s41598-023-41141-1 (PMC10471745; doi:10.1038/s41598-023-41141-1)
Supplement: Supplementary file 1 — Supplementary Information. [file 41598_2023_41141_MOESM1_ESM.zip › P22- dusty Ellis tri/huma paper.tex]

\documentclass[review]{elsarticle}
\usepackage{multirow}
\usepackage{lineno,hyperref}
\usepackage{kantlipsum} % just to produce nonsense text
\usepackage{caption} % for better vertical separation
\usepackage{hyperref}
\usepackage{hypcap} % fix the links
\usepackage{subfigure}
\usepackage{graphicx}
\usepackage{physics}
\usepackage{adjustbox,lipsum}
\usepackage{amsmath}
\usepackage{booktabs}
\usepackage{float}
\usepackage{color}
\usepackage{soul}
\usepackage{chemformula}
\usepackage{framed}
%\documentclass{article}
\usepackage{amsmath}

\newenvironment{rcases}
  {\left.\begin{aligned}}
  {\end{aligned}\right\rbrace}

%\usepackage{lineno}
%\linenumbers
%thermal
\usepackage{times}
\usepackage{geometry}
\geometry{margin=25mm}
%%%% debut macro %%%%
\newenvironment{changemargin}[2]{\begin{list}{}{%
\setlength{\topsep}{0pt}%
\setlength{\leftmargin}{0pt}%
\setlength{\rightmargin}{0pt}%
\setlength{\listparindent}{\parindent}%
\setlength{\itemindent}{\parindent}%
\setlength{\parsep}{0pt plus 1pt}%
\addtolength{\leftmargin}{#1}%
\addtolength{\rightmargin}{#2}%
}\item }{\end{list}}
%%%% fin macro %%%%
\usepackage[font={bf, small}]{caption}
\setlength\topsep{-8pt plus 0pt minus 0pt}
% end journel thermal
%\journal{Journal of \LaTeX\ Templates}
\bibliographystyle{elsarticle-num}
\usepackage{amsmath}
\usepackage{graphicx}
\begin{document}
\begin{frontmatter}
\title{Numerical investigation of dusty tri-hybrid Ellis rotating nanofluid flow and thermal transportation over a stretchable Riga plate\tnoteref{mytitlenote}}
\tnotetext[mytitlenote]{Fully documented templates are available in the elsarticle package on \href{http://www.ctan.org/tex-archive/macros/latex/contrib/elsarticle}{CTAN}.}
\author{Humaira Sharif\textsuperscript{a}}
\address[mymainaddress]{Department of Mathematics, Government College University Faisalabad, Layyah Campus, Layyah 31200, Pakistan}
\author{Bagh Ali\textsuperscript{b}}
\address[mymainaddress]{School of Mechanical Engineering and Automation, Harbin Institute of Technology, Shenzhen 518055, China}
\author{Imran Siddique\textsuperscript{c}}
\address[c]{Department of Mathematics, University of Management and Technology, Lahore 54770, Pakistan}
\author{Iqra Saman\textsuperscript{c}}
\author{Mohammed M. M. Jaradat\textsuperscript{d,*}}
\address[d]{Mathematics Program, Department of Mathematics, Statstics and Physics, College of Arts and Sciences, Qatar University, 2713, Doha, Qatar}
\author{Muhammad Sallah\textsuperscript{e,f}}
\address[e]{Applied Mathematical Physics Research Group, Physics Department, Faculty of Science, Mansoura University, Mansoura 35516, Egypt}
\address[f]{Higher Institute of Engineering and Technology, New Damietta, Egypt}
\address[*]{Corresponding author: mmjst4@qu.edu.qa}
%\ead{sajjadgut@gmail.com}
%\address[a]{1600 John F Kennedy Boulevard, Philadelphia}
%\address[1]{1600 John F Kennedy Boulevard, Philadelphia}
%\address[a]{School of auto, Northwestern Polytechnical University, 127 West Youyi Road, Xian, 710072, China}
%\address[mysecondaryaddress]{360 Park Avenue South, New York}
%% Group authors per affiliation:
%\author{Bagh Ali\fnref{myfootnote}}
%\address{Radarweg 29, China}
%\fntext[myfootnote]{Since 1880.}
%\fntext[]{These authors contributed equally to this work and are co-first author.}
%%% or include affiliations in footnotes:
%\author[mymainaddress,mysecondaryaddress]{Elsevier Inc}
%\ead[url]{www.elsevier.com}
%\author[my secondary address]{Global Customer Service\corref{mycorrespondingauthor}}
%\cortext[mycorrespondingauthor]{Corresponding author: %imransmsrazi@gmail.com}
\begin{abstract}
Due to high-ultra thermic significances, the nanosize materials are used in various chemical and mechanical engineering, modern technology and thermic engineering eras. For industrial growth of a country, one of the biggest challenges for engineers and scientists is improvement in thermal production and resources. In this study we analyzed the momentum and thermic aspects of MHD Ellis ternary nano material embedded with dust particles via stretchable Riga plate including volume concentration of dust material. The flow generating PDE's for two phase models are minimized into dimensionless nonlinear ODE's by using the right modification. To acquire the graphical results the BVP4c method was adopted in MATLAB software. Fundamental aspects affecting velocity and temperature have investigated through graphs. Additionally Nusselt number and skin friction have also been evaluated. Compared it with previous literature to check the validity of results.  Finding reveals that as compared to dusty phase the performance of trihybrid nano phase thermal transport is improved. Moreover, the temperature profile increases for rotational and volume fraction dust particles parameter. Dusty fluids are used in numerous manufacturing and engineering sectors, like petroleum transport, car smoke emissions, caustic granules in mining and power plant pipes.
%This template helps you to create a properly formatted \LaTeX\ manuscript.
\end{abstract}
\begin{keyword} Ellis fluid \sep volume fraction \sep rotating surface \sep dust particles \sep tri-hybrid nanofluid \sep  Riga plate  \sep  numerical solution
\MSC[2010] 00-01\sep  99-00
\end{keyword}
\end{frontmatter}

\section{Introduction}
In heat transport system the application of nanomaterial play a fundamental role in different industrial procedures involving thermic and chemical operations. In numerous heat transport system, distinct liquids have been used as a thermal porters. Heat transport fluids are valuable to a various applications like automobile system \cite{choi1995enhancing,xuan2000heat}, heat transfer in power plants \cite{memon2017thermodynamic,coco2017new} and system of temperature changing \cite{hashemian2017enhancement}. In heat transfer fluids the thermal conductivity plays a significant role on the performance of heat transport procedures and device performance. Heat transposition may be accomplished by using nanoliquids. Sharif et al. \cite{sharif2020energy} analyzed the energy effects on Eyring's nanofluid with microorganisms. Hussain et al. \cite{hussain2022numerical} investigated the Brownian motion impact in the presence of motile microorganisms. Nanofluids are produced by mixing micro size particles in base liquid like water, minerals, air etc. Although when more than one kind of nano materials are extant in base liquid, the nanoliquids is transferred into hybrid nanoliquids. Hybrid nanoliquids demonstrate an exceptional performance as compared to mono nanoliquids \cite{sarkar2015review}. Therefore hybrid nanoliquids are widely used to enhance the better heat transport \cite{nazir2020thermal}. Timofeeva et al.\cite{timofeeva2009particle} demonstrated that the dynamic viscosity of alumina-based nanofluids varies with the geometry of the nanoparticles at different temperatures. Surface charge is linked to these variations in the agglomeration and interactions between each form of nanoparticle (platelets, bricks, blades, and cylinders) and the base fluid. This is in strong agreement with Sahu and Sarkar's conclusion \cite{sahu2019steady}, which states that Nanoparticle morphologies affect both the exergetic and energetic performance. Jiang et al.\cite{jiang2020effects} described the dynamics of nanofluids resulting from thermo-capillary convection created by various five nanoparticle forms (sphere, blade, brick, cylinder, and platelet). The amount of thermo-capillary convection was found to be at its highest in a nanofluid made of spherical nanoparticles, and at its lowest in platelet-shaped nanoparticles. Additionally, blade nanoparticles had a 22.8\% Nusselt number increase, compared to a 2.8\% rise in blade-shaped nanoparticles. Algehyne et al. \cite{algehyne2022numerical} reported numerically trihybrid nanoliquids flow using the concept of non-Fourier's and diffusion factor. They revealed that as compared to single nanoliquids, hybrid and ternary nanoliquids have outstanding tendency for liquid energy and rate of velocity propagation. More studies on nano fluid flow subject to various geometries are cited in \cite{hussain2023numerical, hussain2022dynamics, ali2022finite, acharya2022entropy}.

In modern age, dusty fluid flow model has unique investigators interest because of its two phase system. This impact appears in liquids flow with the distribution of solid particles. For instance, the reaction of chemical through which droplets are generated with the dusty air velocity and consolidation of dusty particles in difficulties of fluidization. The significant former for planetary structure is constructed by mixing dust and gas particles known as cosmic dust. Many researchers utilized the model of dusty phase with boundary conditions and various flow structures. Therefore, the outcomes they provided are numerical and approximate approaches.First of all Saffman \cite{saffman1962stability} gave the idea of dusty fluid. By utilizing the theory of Stoke's drag he derived the equations for dusty liquid. He also observed that heat transport rate increased by using suspending dusty particles. Ezzat et al.\cite{ezzat2010space} analyzed the dusty liquid transfer with free convection heat transport on a planar surface in the existing of porous media. Sivaraj and Kumar \cite{sivaraj2012unsteady} investigated the MHD unsteady dusty fluid along an irregular surface with variation of mass diffusion. Dey and Chutia \cite{dey2022dusty} presented the dusty nanoliquids flow with bio-convection past a vertically stretchable surface. Rehman et al. \cite{rehman2022casson} examined the dusty Casson nanofluid past a stretchable surface with magnetic field and Darcy forchheimer law. They observed that for higher values of time relaxation the energy profile decreases in both phases.

Knowledge about the rotatable fluid flow is very useful for mechanical engineering, radiators, chemical industry, bio-medical spin coating, centrifugal etc. They are utilized for rotatable machinery, devices of computer storage, lubrications and in various engineering field. Hussain et al. \cite{hussain2021three} conducted research to overcome the unstable nanofluid magnetohydrodynamic flow through the permeable channel past the rotating device's moving surface while accounting for mass and heat transfer. Khan et al. \cite{khan2020entropy} looked into the conformational entropy of bio-convection nanofluid flow between two stretchy rotating disks. Nazar et al. \cite{nazar2004unsteady} promoted flow difficulties with instability. Their findings indicate a smooth transition from the initial unsteady flow to the final smooth flow. Ali et al. \cite{ali2020unsteady} deliberated the unsteady rotatable flux of a Maxwell fluid past a stretchable cylinder. Hussain et al.\cite{hussain2022use} studied the Darcy -forchheimer nanoliquids flow past a rotatable disk. Liu et al.\cite{liu2018dynamics} inquired the rotatable flux dynamics in frictional stir welding. More investigations on rotatable fluid flow subject to various geometries are cited in \cite{hussain2021computational,ramzan2021upshot,alotaibi2021numerical,ali2021transient}.


Various applications of trihybrid dusty fluid in present technology, developed a motivation to formulate this article. The non-Newtonian dusty fluids have widespread applications in many engineering field and industries, like production of cement, nuclear reactors, thermal exchanger, petroleum extraction, pipe industry, metalworking, etc. By analyzing the aloft mentioned literature, we conclude that analysis on the two phase dusty trihybrid Ellis fluid through a rotatable Riga plate did not performed. The nonlinear problem is sort out via numerically by using BVP4c approach. The including parameters are drawn graphically, to investigate the fluctuation of various profiles. To investigate the variations in physical quantities the present outcomes have been compared with existing literature.

%%%%%%%%%%%%%%%%%%%%%%%%%%%%%%%%%%%%%%%%%%%%%%%%%%%%%%%%%%%%%%
\section{Mathematical-Formulation}

We assume steady, 3D rotatable of dusty tri-hybrid Ellis nanofluid flow  by a stretching Riga plate. The combination of magnets and electrodes the Riga plate constructed. Due to electro-magnetic field of a Riga plate, force that is parallel to plate is Lorentz force.  The plate ia stretchable in $xy$ direction and liquid placed with the $z$ direction. Along the $z$-direction the fluid rotate with $\Omega$ angular velocity. The velocity of primary flow is positive, the second body force is negative, that establish a negative effect on secondary velocity of fluid. Dust particles and fluid were assumed to be stable. The fluid is incompressible , therefore the dust particles density is constant and between the dust particles energy is prevent. Volume fraction of dusty particles has also been into account. Further, The plate having stretched velocity $U_w$ along x-axis. Due to tri-hybrid nanofluid is considered a stable mixture, therefore nano size particles agglomeration is ignored. zero velocity is assumed at ambient surafce. $T_w$ and $T_\infty$ are the wall and ambient temperature. The model is sketched in Fig.1.

\begin{figure}[H]
	\centering
		\includegraphics[scale=.4]{3driga.pdf}
	\caption {Flow model}\label{FIG:1}
\end{figure}
Considering the aloft conditions, the conservation of momentum and temperature equations can be mentioned as \cite{ahmed2022novel,jalil2017exact}:

\begin{gather}
\frac{\partial u_1}{\partial x}+\frac{\partial u_2}{\partial y}+\frac{\partial u_3}{\partial z}= 0,\\
(1-\Phi_d)\rho_{Thnf}(u_1\frac{\partial u_1}{\partial x}+u_2\frac{\partial u_1}{\partial y}+u_3\frac{\partial u_1}{\partial z}-2\Omega u_2) =
(1-\Phi_d)\mu_{Thnf}\frac{\partial^2u_1}{\partial z^2}+\notag\\(1-\Phi_d)\mu_{Thnf}\frac{\partial}{\partial z}\left[\frac{1}{1+\left(\frac{\partial u_1}{\tau_0^2\partial z }\right)^{\alpha-1}}\frac{\partial u_1}{\partial z}\right]+KL(u_1p-u_1)+\frac{\pi{j}_0M_0}{8}e^{-(\pi\slash a)z},\\
(1-\Phi_d)\rho_{Thnf}(u_1\frac{\partial u_2}{\partial x}+u_2\frac{\partial u_2}{\partial y}+u_3\frac{\partial u_2}{\partial z}+2\Omega u_1) =
(1-\Phi_d)\mu_{Thnf}\frac{\partial^2u_2}{\partial z^2}+\notag\\(1-\Phi_d)\mu_{Thnf}\frac{\partial}{\partial z}\left[\frac{1}{1+\left(\frac{\partial u_2}{\tau_0^2\partial z }\right)^{\alpha-1}}\frac{\partial u_2}{\partial z}\right]+KL(u_2p-u_2),\\
(\rho C_P)_{Thnf}(u_1\frac{\partial{T}}{\partial x}+ {u_2}\frac{\partial{T}}{\partial y}+{u_3}\frac{\partial{T}}{\partial z})={k}_{Thnf}\frac{\partial^2{T}}{\partial z^2}+\frac{\rho_p C_p}{\tau_T}(T_p-T).
\end{gather}
For dusty phase
\begin{gather}
\frac{\partial u_{1p}}{\partial x}+\frac{\partial u_{2p}}{\partial y}+\frac{\partial u_{3p}}{\partial z}= 0,\\
(u_{1p}\frac{\partial u_{1p}}{\partial x}+u_{2p}\frac{\partial u_{1p}}{\partial y}+u_{3p}\frac{\partial u_{1p}}{\partial z}-2\Omega u_{2p}) =\frac{KL}{\rho}(u_1-u_{1p}),\\
(u_{1p}\frac{\partial u_{2p}}{\partial x}+u_{2p}\frac{\partial u_{2p}}{\partial y}+u_{3p}\frac{\partial u_{2p}}{\partial z}+2\Omega u_{1p}) =\frac{K L}{\rho}(u_2-u_{2p}),\\
\rho_{p} c_p(u_{1p}\frac{\partial T_p}{\partial x}+u_{2p}\frac{\partial T_p}{\partial y}+u_{3p}\frac{\partial T_p}{\partial z})=\frac{\rho_p c_p}{\tau_T}(T-T_p).
\end{gather}

The appropriate boundary conditions are \cite{awan2022significance,manghat2020mhd}:
\begin{gather}
u_1=U_w=ax,\   u_2=u_3=0, \    T=T_w,\ as\    z=0,\\
u_1p=u_1=0, \ u_2p=u_2=0, \ {u_3p}\rightarrow {u_3}, \ {T}\rightarrow {T}_\infty, \ {T_p}\rightarrow {T}_\infty, \ as \ {z}\rightarrow \infty.
\end{gather}
Here, (${u_1}, {u_2}, {u_3}$) are velocities component in $(x, y, z)$ directions. Dust particles velocity components are represented by (${u_1p}, {u_2p}, {u_3p}$), $\Omega$ denotes the constant velocity, $U_w$ denotes the stretchable velocity component in $x$-direction, $a$ is  stretchable  constant rate ($a$ is positive), $\rho_{Thnf}$ is density  tri-hybrid nanoliquid, $\rho_p$ is dust particles density, $C_p$ is dust particles concentration, $T$ is liquid temperature, $T_p$ is dust particles temperature, $c_p$ is specific thermal capacity of liquid, $k_{Thnf}$ is thermic conductivity of tri-hybrid, $\tau_{T}$ is thermic stability time, $K$ is constant of Stoke's drag and $L$ is micro-rotation factor.
\section{Rheological and thermophysical characteristics}
The thermophysical characteristics of $TiO_2$, $MgO$, $COFe_2 O_4$ ternary hybrid nanoliquid are \cite{souayeh2023simultaneous}:\\
$1$. Viscosity\\
\begin{gather}
\mu_{Thnf} ={\mu_f}{(1-\Phi_1)^{-2.5} (1-\Phi_2)^{-2.5} (1-\Phi_3)^{-2.5}}, \notag
\end{gather}
$2$. Density\\
\begin{gather}
\rho_{Thnf} = \bigg[(1-\Phi_1)\bigg[(1-\Phi_2)\bigg((1-\Phi_3)(\rho_f + \rho_3 \Phi_3)\bigg)+(\rho_2 \Phi_2) \bigg] +\rho_1\Phi_1\bigg],\notag
\end{gather}
$3$. Heat Capcity\\
\begin{gather}
(\rho C_p)_{Thnf} = (1-\Phi_1)\bigg((1-\Phi_2)\bigg[(1-\Phi_3)(\rho C_p)_f + (\rho C_p)_{s_3} \Phi_3 \bigg]+(\rho C_p)_{s_2} \Phi_2 \bigg) +(\rho C_p)_{s_1}\Phi_1, \notag
\end{gather}
$4$. Thermal Conductivity \\
\begin{gather}
\frac{k_{nf}}{k_{f}} = \frac{k_3+2k_{nf}-2\Phi_3(k_{f}-k_3)}{k_3+2k_{nf}+\Phi_3(k_{f}-k_3)}, \notag \\
\frac{k_{hnf}}{k_{nf}} = \frac{k_2+2k_{nf}-2\Phi_2(k_{nf}-k_2)}{k_2+2k_{nf}+\Phi_2(k_{nf}-k_2)},\notag \\
\frac{k_{Thnf}}{k_{hnf}} = \frac{k_1+2k_{nf}-2\Phi_1(k_{hnf}-k_1)}{k_1+2k_{nf}+\Phi_1(k_{hnf}-k_1)},\notag
\end{gather}
\begin{table}[ht]
\caption{Thermophysical properties of nano size particles and water base fluid .}\label{T2}

\centering %% uncomment this if the "array" should be centered
\setlength\arraycolsep{20pt} % default value: 5pt
$\begin{array}{lllll}           % "ll" sets up two left-aligned columns
\toprule
\mbox{Physical properties} & \ch{TiO2} & \ch{MgO}       & \ch{COFe2O4} & \ch{H2O}\\
\midrule
\rho        &4250.0       & 3560          &  4907        & 0997.1 \\
C_p	       &686.2       & 955            & 700          & 4179\\
\kappa	   &8.9538        & 45           & 3.7      &  0.613\\
\bottomrule
\end{array}$
\end{table}
\section{Similarity conversion}
We assumed the following appropriate transformation \cite{wei2022significance}.
\begin{gather}  % SIMILARITY
\begin{rcases}
\xi= \sqrt{\frac{a}{\nu}}z,\   u_1= {a}x{H_1}'(\xi),\   u_2=axH_2(\xi),\ u_3= -(a\nu)^\frac{1}{2}H_1(\xi),\\
\theta(\eta)({T}_w-{T}_\infty) ={T}-{T}_\infty  ,\\
\xi= \sqrt{\frac{a}{\nu}}z,\   u_{1p}= {a}x{H_{1p}}'(\xi),\   u_{2p}=axH_{2p}(\xi),\ u_{3p}= -(a\nu)^\frac{1}{2}H_{1p}(\xi),\\
\theta_{p}(\eta)({T}_w-{T}_\infty) ={T_P}-{T}_\infty.\\ 
\end{rcases}
\end{gather}

Eq. (1) is identically satisfied. By utilizing the aloft mentioned transformations in Eqs. (2)-(10), we get

\begin{gather}
\frac{(1-\Phi_d)}{Z_1Z_2}\bigg(\frac{1+(2-\alpha)(B'_1H''_1)^{\alpha-1}}{(1+(B'_1H''_1)^{\alpha-1})^2}\bigg)H'''_1+(1-\Phi_d)(H_1 H''_1+
2\beta H_2-H'^2_1)+\frac{\beta_v\gamma_v}{Z_2}(H'_{1p}-H'_1)+\frac{C}{Z_2}e^{-d\eta}=0,\\
\frac{(1-\Phi_d)}{Z_1Z_2}\bigg(\frac{1+(2-\alpha)(B'_1H''_1)^{\alpha-1}}{(1+(B'_1H''_1)^{\alpha-1})^2}\bigg)H''_2+(1-\Phi_d)(H_1 H'_2-2\beta H'_1-H'_1H_2)
+\frac{\beta_v\gamma_v}{Z_2}(H_{2p}-H_2)=0,\\
\frac{1}{Pr}\frac{Z_4}{Z_5}\theta''+H_1\theta'+\gamma_t\beta_t(\theta_p-\theta)=0,
\end{gather}
For the dusty case
\begin{gather}
H'^2_{1p}-H_1p H''_1p-2\beta H_2p+\beta_v\gamma_v(H'_1p-H'_1)=0,\\
H'_{1p}H_{2p}-H_{1p}H'_{2p}+2\beta H'_{1p}+\beta_v \gamma_v(H_2p-H_2)=0,\\
H_{1p}\theta'_p+\beta_t\gamma_t(\theta-\theta_p)=0.
\end{gather}
Boundary conditions are
\begin{gather}
\begin{rcases}
H_1(0) = 0,\ H'_1(0) = 1,\ H_2(0)=0,\ \theta(0) = 1,\ at\ \xi=0,\\
H'_1(\infty)\rightarrow 0,\  H_2(\infty)\rightarrow 0,\ H'_{1p}(\infty)\rightarrow 0,\ H_{2p}(\infty)\rightarrow 0,\ \theta(\infty)\rightarrow 0,\ \\ \theta_p(\infty)\rightarrow 0,\ H_{1p}(\infty)\rightarrow H_1(\infty),\  at\ \xi \rightarrow \infty.
\end{rcases}
\end{gather}

Here, C is modified Hartman parameter, d is non-dimensional parameter, $\beta$ is rotation parameter, $\phi_d$ is concentration of dust particles, Pr is Prandtl factor, $B_1$ is fluid parameter, $\beta_t$ is thermal dust factor, $\gamma_t$ is specified thermal ratio, $\beta_v$ is velocity of fluid particles, $\gamma_v$ is dust particles mass concentration,
Mathematically,\\,
\begin{gather*}
\beta=\frac{\Omega}{a},\ Pr=\frac{(\mu c_p)_f}{k_f},\ B_1=\frac{1}{\tau^2_0}\sqrt\frac{a(ax)^2}{\nu_f},\alpha=\frac{\pi}{p}\sqrt\frac{\nu_f}{a},\
\beta_t=\frac{1}{a\tau_T},\gamma_t=\frac{c_p}{c_m},\ C=\frac{\pi}{\rho_f8a^2},\\ \beta_v=\frac{K}{am}, \gamma_v=\frac{Lm}{\rho},\ Z_1=\frac{\mu_(thnf)}{\mu_f},\ Z_2=\frac{\rho_(thnf)}{\rho_f},\ Z_4=\frac{k_(thnf)}{k_f},\ Z_5=\frac{(\rho C_p)_(thnf)}{(\rho C_p)_f},\
 \end{gather*}

The physical quantities are Nusselt number and skin friction coefficient are defined as:
\begin{gather}
\begin{rcases}
{Cf}_x =\frac{\tau_(xz)}{U^2_w \rho_nf},\\ {Cf}_y =\frac{\tau_(yz)}{U^2_w \rho_nf},\\
 Nu = \frac{xq_w}{({T}_w-{T}_\infty)k_f},\
 \end{rcases}
 \end{gather}
 Where ${Cf}_x$, ${Cf}_y$ are skin friction coefficients along $x$ and $y$-axis, Nu is Nusselt number.
 The non-dimensional form of Nusselt number and skin friction coefficient are as follows:
\begin{align}
\left \{\aligned Cf_x({Re_x})^{0.5} = 1\slash Z_1 \bigg(\frac{H''_1(0)}{1+(B_1H''_1(0))^{\alpha-1}}\bigg), Cf_y({Re_x})^{0.5} = 1\slash Z_1 \bigg(\frac{H'_2(0)}{1+(B_1H'_2(0))^{\alpha-1}}\bigg),\\
Nu_x{Re_x}^{-0.5} = -Z_4\theta'(0),
\endaligned
 \right.
 \end{align}
Where ${Re_x}= \frac{xU_w}{\nu_f}$ is the Reynolds number.
%\begin{figure}
%	\centering
%		\includegraphics[scale=.5]{FEM_Flow_Chart.pdf}
%	\caption{Finite element model flowchart}\label{FIG:2}
%\end{figure}
%%%%%%%%%%%%%%%%%%%%%%%%%%%%%%%%%%%%%%%%%%%%%%%%%%%%%%%%%%%%%%%%%%%%%%%%%%%%%%%%%%%%%%%%%
\section{Solution method}
The bvp4c technique is commonly used for solving the initial value problems. This technique is very stable and easy to implement.The non-linear equations (12)-(17) with boundary conditions (18) are solved numerically by using bvp4c method in MATLAB environment. In this method, the system of differential equations (12)-(17) is reduced to first order ODE's.
\begin{gather*}
H_1(\xi)=y_1, H'_1(\xi)=y_2, H''_1(\xi)=y_3, \\
y_3'=\frac{-Z_1Z_2}{(1-\Phi_d)}\bigg(\frac{(1+(B'_1y_3)^{\alpha-1})^2}{1+(2-\alpha)(B'_1y_3)^{\alpha-1}}\bigg)\bigg[(1-\Phi_d)(y_1 y_3+
2\beta y_4-y^2_2)+\frac{\beta_v\gamma_v}{Z_2}(y_9-y_2)+\frac{C}{Z_2}e^{-d\eta}\bigg]=0,\\
H'_2(\xi)=y_5, \\
y_5'=\frac{-Z_1Z_2}{(1-\Phi_d)}\bigg(\frac{(1+(B'_1y_3)^{\alpha-1})^2}{1+(2-\alpha)(B'_1y_3)^{\alpha-1}}\bigg)\bigg[(1-\Phi_d)(y_1 y_5-
2\beta y_2-y_2y_4)+\frac{\beta_v\gamma_v}{Z_2}(y_10-y_4)\bigg]=0,\\
\theta'(\xi)=y_7,\\
y_7'=\frac{-PrZ_5}{Z_4}\bigg[y_1y_7+\gamma_t\beta_t(y_{11}-y_6)\bigg]=0,\\
H'_{1p}=y_9,\\
y_9'=1\slash y_8\bigg[y^2_9-2\beta y_4+\beta_v\gamma_v(y_9-y_2)\bigg],\\
H_{2p}=y_10,\\
y_{10}'=1\slash y_8\bigg[y_9y_{10}+2\beta y_9+\beta_v\gamma_v(y_{10}-y_4)\bigg],\\
\theta_p=y_{11},\\
y_{11}'=-1\slash y_8\bigg[\beta_t\gamma_t(y_6-y_{11})\bigg],\\
\end{gather*}
With the relevant conditions are:
\begin{gather*}
y_1(0)=0,\ y_2(0)=1,\ y_4(0)=0,\ y_6(0)=1,\\
y_2(\infty)\rightarrow 0,\ y_4(\infty)\rightarrow 0,\ y_6(\infty)\rightarrow 0,\ y_9(\infty)=\rightarrow 0,\ y_{10}(\infty)\rightarrow 0,\\
y_{11}(\infty)\rightarrow 0,\ y_8(\infty)\rightarrow y_1(0).\\
\end{gather*}
\section{Results and Discussion}
The non-dimensional ODE's are solved by utilizing BVP4c technique. In table 1 the thermo-physical characteristics of base fluid and nanosize particles are mentioned. For validation the present results are compared with existing literature, the results comparison is shown in Table 2. An excellent agreement is observed with the literature. The outcomes of this investigation are explained via Fig. 2 to Fig. 10. Fig 2 (a-b) depicts the fluctuation in $H_1$, $H_2$ w.r.t modified Hartmann number $C$. The excessing strength of $C$ is due to the increment of outward electric field. In this scheme the wall parallel force (Lorentz force) restrain the boundary layer growth. Since the magnetic range decreases rapidly, therefore velocity profile increased. Physically the magnetic range generates the Lorentz force that's in turn resisting the fluid flow. However in the present circumstance, the magnetic range decreases therefore the Lorentz force also decreases, as a result velocity profile increased. The magnitude of $H_2$ is decreases for higher values of $C$. It is ratified that the application of electro-magnetic field constructed as a Riga plate setting comfort to stable the rotatable flow. Fig 3 (a-b) shows the impact of rotation parameter $\beta$ on Primary velocity $H_1$ and secondary velocity $H_2$. It is noted that with amplifying values of $\beta$ there is retardation in $H_1$. In case of $\beta=0$ (pure stretchable case) the velocity attains its highest values. Due to Coriolis forces, the fluid motion slows down. For higher values of $\beta$ the secondary velocity $H_2$ has the inverse behavior.

Fig 4 (a-b) demonstrate the influence of $\beta$ on the dusty phase fluid velocities. Here, $H_{1p}$ and $H_{2p}$ denote the MBL (momentum boundary layer) for dusty case in $x$-axis and $y$-axis. In dusty case of fluid the axial velocity decrease due to rising strength of rotation parameter and transverse velocity shows the opposite behavior against this parameter.
Fig 5 (a-b) indicates the fluid velocities for $\beta_v$. It reveals that the axial velocity of ternary fluid phase is depressed with higher input of $\beta_v$. Physically an increasing the dust particles mass concentration the dust particles weight is increased which decreases the fluid velocity. On the other hand transvers velocity shows the opposite behavior for increasing trend of $\beta_v$. Fig 6 (a-b) demonstrate the effect of $\beta_v$ on the dusty phase fluid velocities. In dusty case of fluid the axial velocity increase due to rising values of dust particles mass concentration and against this parameter transverse velocity shows the opposite behavior. Fig 7 (a-b) portrays the influences of dusty volume fraction variation on axial and transverse velocities. It is observed that by increasing the concentration of dust particles, the liquid becomes thick and creates more resistance, therefore axial velocity decreased. Due to rotation an opposite trend is noticed in transverse velocity.
Fig 8 (a-b) illustrates the impact of rotation parameter $\beta$ on fluid temperature and dusty phase of ternary fluid. It is observed that in dusty and ternary fluid phase, temperature increased with higher values of $\beta$. Basically, the energy development is satisfied on the base of a diffusion procedure because of increased rotation.  Fig 9 (a-b) show the thermal dusty parameter influence on $\theta$ and $\theta_p$. For amplifying values of $\beta_t$ the fluid flow is slow down therefore temperature is decreased. On the other hand higher values of $\beta_t$, in suspended debris enhance the friction force. Therefore dusty fluid temperature is increased. Fig 10 (a-b) demonstrate the dusty volume fraction impact on temperature. For higher inputs, fluid temperature and dusty fluid temperature increases. Basically by increasing the dusty volume fraction thermal conductivity increased therefore temperature boost up.Fig 11 (a-b) reveals the skin friction coefficient for distinct values of rotating parameter and dust particles concentration. It is noted that both primary and secondary velocities shows decreasing trend for higher input of rotating parameter. For increasing values of dust concentration the primary velocity decreases and secondary velocity shows the opposite behaviour. Fig 12 (a-b) portray the Nusselt number against thermal dust factor, rotating parameter and dust particles concentration. Nusselt number shows the decreasing trend for higher values of dust particles concentration.

\begin{table}[H]
\caption  {Comparing the present numerical Nusselt number for $Pr$ when all other parameters are zeros.}\label{T2}
\centering
\setlength{\tabcolsep}{7mm}{
%% \tablesize{} %% You can specify the fontsize here, e.g.,~\tablesize{\footnotesize}. If commented out \small will be used.
\begin{tabular}{cccc}
\toprule
$Pr$ &   Ref. \cite{rehman2021numerical} & Ref. \cite{lou2022micropolar} & Present results \\
\midrule
1.0       & 1.0000       & 1.0000                                            &1.0000     \\
3.0       & 1.92375       & 1.9238                                       &1.9236   \\
10.0       & 3.72061          &3.7210                                          &3.7206   \\
\bottomrule
\end{tabular}}
\end{table}


\begin{figure}[H]
\centering
\subfigure{\includegraphics[height=1.9in]{C1f.eps}}%
\hspace{0.1mm}
\subfigure{\includegraphics[height=1.9in]{C1g.eps}}%
\caption{$H'_1$ and $H_2$ variation against $C$.}\label{FIG:2}
\end{figure}

\begin{figure}[H]
\centering
\subfigure{\includegraphics[height=2.0in]{betaf.eps}}%
\hspace{0.1mm}
\subfigure{\includegraphics[height=2.0in]{betag.eps}}%
\caption{$H'_1$ and $H_2$ variation against $\beta$.}\label{FIG:2}
\end{figure}

\begin{figure}[H]
\centering
\subfigure{\includegraphics[height=2.0in]{betaHp.eps}}%
\hspace{0.1mm}
\subfigure{\includegraphics[height=2.0in]{betaH2P.eps}}%
\caption{$H_{1p}$ and $H_{2p}$ variation against $\beta$.}\label{FIG:4}
\end{figure}

\begin{figure}[H]
\centering
\subfigure{\includegraphics[height=2.0in]{betavf.eps}}%
\hspace{0.1mm}
\subfigure{\includegraphics[height=2.0in]{betavg.eps}}%
\caption{$H'_1$ and $H_2$ variation against $\beta_v$.}\label{FIG:5}
\end{figure}

\begin{figure}[H]
\centering
\subfigure{\includegraphics[height=2.0in]{betavHp.eps}}%
\hspace{0.1mm}
\subfigure{\includegraphics[height=2.0in]{betavH2p.eps}}%
\caption{$H_{1p}$ and $H_{2p}$ variation against $\beta_v$.}\label{FIG:6}
\end{figure}

\begin{figure}[H]
\centering
\subfigure{\includegraphics[height=2.0in]{phidf.eps}}%
\hspace{0.1mm}
\subfigure{\includegraphics[height=2.0in]{phidg.eps}}%
\caption{$H'_1$ and $H_2$ variation against $\phi_d$.}\label{FIG:7}
\end{figure}


\begin{figure}[H]
\centering
\subfigure{\includegraphics[height=2.0in]{betathta.eps}}%
\hspace{0.1mm}
\subfigure{\includegraphics[height=2.0in]{betathtap.eps}}%
\caption{$\theta$ and $\theta_p$ variation against $\beta$.}\label{FIG:8}
\end{figure}

\begin{figure}[H]
\centering
\subfigure{\includegraphics[height=2.0in]{betatthta.eps}}%
\hspace{0.1mm}
\subfigure{\includegraphics[height=2.0in]{betatthtap.eps}}%
\caption{$\theta$ and $\theta_p$ variation against $\beta_t$.}\label{FIG:9}
\end{figure}


\begin{figure}[H]
\centering
\subfigure{\includegraphics[height=2.0in]{phidthta.eps}}%
\hspace{0.1mm}
\subfigure{\includegraphics[height=2.0in]{phidthtap.eps}}%
\caption{$\theta$ and $\theta_p$ variation against $\Phi_d$.}\label{FIG:10}
\end{figure}

\begin{figure}[H]
\centering
\subfigure{\includegraphics[height=2.0in]{skinf.eps}}%
\hspace{0.1mm}
\subfigure{\includegraphics[height=2.0in]{sking.eps}}%
\caption{Skin friction variation against $\beta$ and $\phi_d$.}\label{FIG:11}
\end{figure}

\begin{figure}[H]
\centering
\subfigure{\includegraphics[height=2.0in]{skinthta1.eps}}%
\hspace{0.1mm}
\subfigure{\includegraphics[height=2.0in]{skinthta2.eps}}%
\caption{Nusselt number variation against $\beta_t$, $\beta$ and $\phi_d$.}\label{FIG:12}
\end{figure}

\section{Conclusions}

 Numerical technique is conducted for dusty trihybrid Ellis nanofluid time-independent rotational flow over a stretching Riga plate  The axial and transverse fluid velocities, nano size particles volume fraction and fluid temperature are evaluated for appropriate fluctuating inputs of sundries parameters. The main findings are mentioned briefly:
\begin{itemize}
\item For maximum inputs of $\beta$ and $\beta_v$, $H'_1$ and magnitude of $H_2$ decreases conspicuously.
\item For higher values of  modified magnetic parameter $C$, magnitude of $H_2$ and $H'_1$ enhance.
\item The higher values of $\phi_d$, axial velocity decrease and transverse velocity show the opposite trend.
\item In dusty phase the axial velocity increase and transverse velocity decrease against $\beta_v$ and $\beta$ shows the opposite trend.
\item The enhancement in rotation and dust concentration parameter, temperature in trihybrid fluid and also in dusty phase increases.
\item Fluid temperature profile increases against $\beta_t$ and show opposite behavior in dusty phase.
\item It is also noted that ternary hybrid nanoliquid attains maximum temperature as compared to single and hybrid.
\item In skin friction coefficient $\phi_d$ shows decreasing behaviour in axial velocity and opposite trend is noted against secondary velocity.
\item Nusselt number increased against $\beta_t$ and opposite trend is investigated against $\beta$.


Through this successful computational attempt, we have successfully expound the parameter effects on the dusty trihybrid Ellis fluid. This article may be extended for Oldroyd-B dusty nanoliquid, Maxwell dusty annaoliquid and Jffrey's dusty nanoliquid.
 \end{itemize}
 \section{Statement of data availability}
 The data that support the findings of this study are available from the corresponding author upon reasonable request.

\section{\small Nomenclature}
\begin{tabular}{@{}ll}
$x, y, z$               & Cartesian coordinates\\
$\Omega$                 & Constant velocity\\
$\rho_p$                 & Dust particles density\\
$C_p$                     & Dust particles concentration\\
$T$                       & Fluid temperature\\
$T_p$                     & Dust particles temperature\\
$c_p$                      & Specific thermal capacity of liquid\\
$C$                        & modified Hartman number\\
$Pr$                       & Prandtl factor\\
$\beta$                    & Rotation parameter\\
$\beta_t$                   & Thermal dust factor\\
$d$                          & Non-dimensional parameter\\
$\gamma_t$                   & Specified thermal factor\\
$\rho_p$                     & Dust particles density\\
$K$                         & Stoke's drag constant\\
$L$                         & Micro-rotation factor\\
$C$                         & Modified Hartman parameter\\
$Pr$                        & Prandtl number\\
$\phi_d$                    & Concentration of dust particles\\
$B_1$                       & Fluid parameter\\
$\beta_v$                    & Velocity of fluid particles\\
$\gamma_v$                   & Dust particles mass concentration\\
$k_{Thnf}$                     & Thermal conductivity of trihybrid\\
\end{tabular}
%\section{Bibliography styles}
%\cite{baag }
%There are various bibliography styles available. You can select the style of your choice in the preamble of this document. These styles are Elsevier styles based on standard styles like Harvard and Vancouver. Please use Bib\TeX\ to generate your bibliography and include DOIs whenever available.
%Here are two sample references: \cite{Feynman1963118,Dirac1953888}.
%\section*{References}
\bibliographystyle{IEEEtran}
\bibliography{library}

\end{document}
