# Supplementary material for: Numerical investigation of dusty tri-hybrid Ellis rotating nanofluid flow and thermal transportation over a stretchable Riga plate
Source: Sci Rep. 2023 Aug 31;13:14272. doi: 10.1038/s41598-023-41141-1 (PMC10471745; doi:10.1038/s41598-023-41141-1)
Supplement: Supplementary file 1 — Supplementary Information. [file 41598_2023_41141_MOESM1_ESM.zip › P22- dusty Ellis tri/library.bib]

@article{nkurikiyimfura2013heat,
  title={Heat transfer enhancement by magnetic nanofluids—a review},
  author={Nkurikiyimfura, Innocent and Wang, Yanmin and Pan, Zhidong},
  journal={Renewable and Sustainable Energy Reviews},
  volume={21},
  pages={548--561},
  year={2013},
  publisher={Elsevier}
}
@article{hussain2023numerical,
  title={Numerical assessment of a sutterby hybrid nanofluid over a stretching sheet with a particle shape factor},
  author={Hussain, Syed M},
  journal={Waves in Random and Complex Media},
  pages={1--17},
  year={2023},
  publisher={Taylor \& Francis}
}
@article{hussain2022dynamics,
  title={Dynamics of radiative Williamson hybrid nanofluid with entropy generation: significance in solar aircraft},
  author={Hussain, Syed M},
  journal={Scientific Reports},
  volume={12},
  number={1},
  pages={8916},
  year={2022},
  publisher={Nature Publishing Group UK London}
}
@article{acharya2022magnetized,
  title={Magnetized hybrid nanofluid flow within a cube fitted with circular cylinder and its different thermal boundary conditions},
  author={Acharya, Nilankush},
  journal={Journal of Magnetism and Magnetic Materials},
  volume={564},
  pages={170167},
  year={2022},
  publisher={Elsevier}
}
@article{wei2022significance,
  title={Significance of dust particles, nanoparticles radius, coriolis and lorentz forces: The case of maxwell dusty fluid},
  author={Wei, Yanming and Rehman, Saif Ur and Fatima, Nageen and Ali, Bagh and Ali, Liaqat and Chung, Jae Dong and Shah, Nehad Ali},
  journal={Nanomaterials},
  volume={12},
  number={9},
  pages={1512},
  year={2022},
  publisher={MDPI}
}
@article{acharya2022entropy,
  title={Entropy generation optimization of unsteady radiative hybrid nanofluid flow over a slippery spinning disk},
  author={Acharya, Nilankush and Maity, Suprakash and Kundu, Prabir K},
  journal={Proceedings of the Institution of Mechanical Engineers, Part C: Journal of Mechanical Engineering Science},
  volume={236},
  number={11},
  pages={6007--6024},
  year={2022},
  publisher={SAGE Publications Sage UK: London, England}
}

@article{xuan2000heat,
  title={Heat transfer enhancement of nanofluids},
  author={Xuan, Yimin and Li, Qiang},
  journal={International Journal of heat and fluid flow},
  volume={21},
  number={1},
  pages={58--64},
  year={2000},
  publisher={Elsevier}
}
@article{souayeh2023simultaneous,
  title={Simultaneous Features of CC Heat Flux on Dusty Ternary Nanofluid (Graphene+ Tungsten Oxide+ Zirconium Oxide) through a Magnetic Field with Slippery Condition},
  author={Souayeh, Basma},
  journal={Mathematics},
  volume={11},
  number={3},
  pages={554},
  year={2023},
  publisher={Multidisciplinary Digital Publishing Institute}
}
@article{alharbi2022computational,
  title={Computational valuation of darcy ternary-hybrid nanofluid flow across an extending cylinder with induction effects},
  author={Alharbi, Khalid Abdulkhaliq M and Ahmed, Ahmed El-Sayed and Ould Sidi, Maawiya and Ahammad, Nandalur Ameer and Mohamed, Abdullah and El-Shorbagy, Mohammed A and Bilal, Muhammad and Marzouki, Riadh},
  journal={Micromachines},
  volume={13},
  number={4},
  pages={588},
  year={2022},
  publisher={MDPI}
}

@article{manghat2020mhd,
  title={MHD Boundary Layer Flow and Heat Transfer of Rotating Dusty Nanofluid over a Stretching Surface},
  author={Manghat, Radhika and Siddabasappa, Siddabasappa},
  journal={Kyungpook Mathematical Journal},
  volume={60},
  number={4},
  pages={853--867},
  year={2020},
  publisher={Department of Mathematics, Kyungpook National University}
}
@article{lou2022micropolar,
  title={Micropolar dusty fluid: Coriolis force effects on dynamics of MHD rotating fluid when Lorentz force is significant},
  author={Lou, Quanfu and Ali, Bagh and Rehman, Saif Ur and Habib, Danial and Abdal, Sohaib and Shah, Nehad Ali and Chung, Jae Dong},
  journal={Mathematics},
  volume={10},
  number={15},
  pages={2630},
  year={2022},
  publisher={MDPI}
}
@article{rehman2021numerical,
  title={Numerical computation of buoyancy and radiation effects on MHD micropolar nanofluid flow over a stretching/shrinking sheet with heat source},
  author={Rehman, Saif Ur and Mariam, Amna and Ullah, Asmat and Asjad, Muhammad Imran and Bajuri, Mohd Yazid and Pansera, Bruno A and Ahmadian, Ali},
  journal={Case Studies in Thermal Engineering},
  volume={25},
  pages={100867},
  year={2021},
  publisher={Elsevier}
}
@article{jalil2017exact,
  title={An exact solution of MHD boundary layer flow of dusty fluid over a stretching surface},
  author={Jalil, Mudassar and Asghar, Saleem and Yasmeen, Shagufta},
  journal={Mathematical Problems in Engineering},
  volume={2017},
  pages={1--5},
  year={2017},
  publisher={Hindawi Limited}
}
@article{ahmed2022novel,
  title={Novel treatments for the bioconvective radiative Ellis nanofluids wedge flow with viscous dissipation and an activation energy},
  author={Ahmed, Sameh E and Arafa, Anas AM and Hussein, Sameh A and Raizah, Zehba AS},
  journal={Case Studies in Thermal Engineering},
  volume={40},
  pages={102510},
  year={2022},
  publisher={Elsevier}
}
@article{awan2022significance,
  title={Significance of hybrid nanoparticles, Lorentz and Coriolis forces on the dynamics of water based flow},
  author={Awan, Aziz Ullah and Ahammad, N Ameer and Majeed, Sonia and Gamaoun, Fehmi and Ali, Bagh},
  journal={International Communications in Heat and Mass Transfer},
  volume={135},
  pages={106084},
  year={2022},
  publisher={Elsevier}
}
@article{ali2021transient,
  title={Transient rotating nanofluid flow over a Riga plate with gyrotactic micro-organisms, binary chemical reaction and non-Fourier heat flux},
  author={Ali, Bagh and Hussein, Ahmed Kadhim and Hussain, Sajjad and Naqvi, Rizwan Ali and others},
  journal={Chinese Journal of Physics},
  volume={73},
  pages={732--745},
  year={2021},
  publisher={Elsevier}
}
@article{alotaibi2021numerical,
  title={Numerical analysis of micro-rotation effect on nanofluid flow for vertical Riga plate},
  author={Alotaibi, Hammad and Rafique, Khuram},
  journal={Crystals},
  volume={11},
  number={11},
  pages={1315},
  year={2021},
  publisher={MDPI}
}
@article{ramzan2021upshot,
  title={Upshot of heterogeneous catalysis in a nanofluid flow over a rotating disk with slip effects and Entropy optimization analysis},
  author={Ramzan, Muhammad and Riasat, Saima and Chung, Jae Dong and Chu, Yu-Ming and Sheikholeslami, M and Kadry, Seifedine and Howari, Fares},
  journal={Scientific Reports},
  volume={11},
  number={1},
  pages={120},
  year={2021},
  publisher={Nature Publishing Group UK London}
}
@article{hussain2021computational,
  title={A computational model for hybrid nanofluid flow on a rotating surface in the existence of convective condition},
  author={Hussain, Azad and Alshbool, Mohammed Hamed and Abdussattar, Aishah and Rehman, Aysha and Ahmad, Hijaz and Nofal, Taher A and Khan, M Riaz},
  journal={Case Studies in Thermal Engineering},
  volume={26},
  pages={101089},
  year={2021},
  publisher={Elsevier}
}
@article{liu2018dynamics,
  title={Dynamics of rotational flow in friction stir welding of aluminium alloys},
  author={Liu, XC and Sun, YF and Morisada, Y and Fujii, H},
  journal={Journal of Materials Processing Technology},
  volume={252},
  pages={643--651},
  year={2018},
  publisher={Elsevier}
}
@article{hussain2022use,
  title={Use of rotating disk for Darcy-Forchheimer flow of nanofluid; Similarity transformation through porous media},
  author={Hussain, Muzamal and Sharif, Humaira and Khadimallah, Mohamed Amine and Ayed, Hamdi and Banoqitah, Essam Mohammed and Loukil, Hassen and Ali, Imam and Mahmoud, SR and Tounsi, Abdelouahed},
  journal={COMPUTERS AND CONCRETE},
  volume={30},
  number={1},
  pages={1--8},
  year={2022},
  publisher={TECHNO-PRESS PO BOX 33, YUSEONG, DAEJEON 305-600, SOUTH KOREA}
}
@article{ali2020unsteady,
  title={Unsteady rotational flow of fractional Maxwell fluid in a cylinder subject to shear stress on the boundary},
  author={Ali Zafar, Azhar and Bilal Riaz, Muhammad and Imran Asjad, Muhammad},
  journal={Punjab University Journal of Mathematics},
  volume={50},
  number={2},
  year={2020}
}
@article{nazar2004unsteady,
  title={Unsteady boundary layer flow due to a stretching surface in a rotating fluid},
  author={Nazar, R and Amin, N and Pop, I},
  journal={Mechanics Research Communications},
  volume={31},
  number={1},
  pages={121--128},
  year={2004},
  publisher={Elsevier}
}
@article{khan2020entropy,
  title={Entropy generation in bioconvection nanofluid flow between two stretchable rotating disks},
  author={Khan, Noor Saeed and Shah, Qayyum and Bhaumik, Amiya and Kumam, Poom and Thounthong, Phatiphat and Amiri, Irajsadegh},
  journal={Scientific reports},
  volume={10},
  number={1},
  pages={4448},
  year={2020},
  publisher={Nature Publishing Group UK London}
}
@article{hussain2021three,
  title={Three-dimensional water-based magneto-hydrodynamic rotating nanofluid flow over a linear extending sheet and heat transport analysis: A numerical approach},
  author={Hussain, Azad and Arshad, Mubashar and Rehman, Aysha and Hassan, Ali and Elagan, SK and Ahmad, Hijaz and Ishan, Amira},
  journal={Energies},
  volume={14},
  number={16},
  pages={5133},
  year={2021},
  publisher={MDPI}
}
@article{rehman2022casson,
  title={The Casson dusty nanofluid: Significance of Darcy--forchheimer law, magnetic field, and non-Fourier heat flux model subject to stretch surface},
  author={Rehman, Saif Ur and Fatima, Nageen and Ali, Bagh and Imran, Muhammad and Ali, Liaqat and Shah, Nehad Ali and Chung, Jae Dong},
  journal={Mathematics},
  volume={10},
  number={16},
  pages={2877},
  year={2022},
  publisher={MDPI}
}
@article{dey2022dusty,
  title={Dusty nanofluid flow with bioconvection past a vertical stretching surface},
  author={Dey, Debasish and Chutia, Barbie},
  journal={Journal of King Saud University-Engineering Sciences},
  volume={34},
  number={6},
  pages={375--380},
  year={2022},
  publisher={Elsevier}
}
@article{sivaraj2012unsteady,
  title={Unsteady MHD dusty viscoelastic fluid Couette flow in an irregular channel with varying mass diffusion},
  author={Sivaraj, R and Kumar, B Rushi},
  journal={International journal of heat and mass transfer},
  volume={55},
  number={11-12},
  pages={3076--3089},
  year={2012},
  publisher={Elsevier}
}
@article{ezzat2010space,
  title={Space approach to the hydro-magnetic flow of a dusty fluid through a porous medium},
  author={Ezzat, Magdy A and El-Bary, AA and Morsey, MM},
  journal={Computers \& Mathematics with Applications},
  volume={59},
  number={8},
  pages={2868--2879},
  year={2010},
  publisher={Elsevier}
}
@article{saffman1962stability,
  title={On the stability of laminar flow of a dusty gas},
  author={Saffman, PG},
  journal={Journal of fluid mechanics},
  volume={13},
  number={1},
  pages={120--128},
  year={1962},
  publisher={Cambridge University Press}
}
@article{algehyne2022numerical,
  title={Numerical approach toward ternary hybrid nanofluid flow using variable diffusion and non-Fourier’s concept},
  author={Algehyne, Ebrahem A and Alrihieli, Haifaa F and Bilal, Muhammad and Saeed, Anwar and Weera, Wajaree},
  journal={ACS omega},
  volume={7},
  number={33},
  pages={29380--29390},
  year={2022},
  publisher={ACS Publications}
}
@article{jiang2020effects,
  title={Effects of nanoparticle shapes on heat and mass transfer of nanofluid thermocapillary convection around a gas bubble},
  author={Jiang, Yanni and Zhou, Xiaoming and Wang, Yang},
  journal={Microgravity Science and Technology},
  volume={32},
  pages={167--177},
  year={2020},
  publisher={Springer}
}
@article{sahu2019steady,
  title={Steady-state energetic and exergetic performances of single-phase natural circulation loop with hybrid nanofluids},
  author={Sahu, Mayaram and Sarkar, Jahar},
  journal={Journal of Heat Transfer},
  volume={141},
  number={8},
  year={2019},
  publisher={American Society of Mechanical Engineers Digital Collection}
}
@article{timofeeva2009particle,
  title={Particle shape effects on thermophysical properties of alumina nanofluids},
  author={Timofeeva, Elena V and Routbort, Jules L and Singh, Dileep},
  journal={Journal of applied physics},
  volume={106},
  number={1},
  pages={014304},
  year={2009},
  publisher={American Institute of Physics}
}
@article{nazir2020thermal,
  title={Thermal performance of magnetohydrodynamic complex fluid using nano and hybrid nanoparticles},
  author={Nazir, U and Nawaz, M and Alharbi, Sayer Obaid},
  journal={Physica A: Statistical Mechanics and its Applications},
  volume={553},
  pages={124345},
  year={2020},
  publisher={Elsevier}
}
@article{sarkar2015review,
  title={A review on hybrid nanofluids: recent research, development and applications},
  author={Sarkar, Jahar and Ghosh, Pradyumna and Adil, Arjumand},
  journal={Renewable and Sustainable Energy Reviews},
  volume={43},
  pages={164--177},
  year={2015},
  publisher={Elsevier}
}
@article{hussain2022numerical,
  title={Numerical calculations for bioconvection MHD Casson nanofluid flow: Study of Brownian motion},
  author={Hussain, Muzamal and Sharif, Humaira and Khadimallah, Mohamed Amine and Ayed, Hamdi and Banoqitah, Essam Mohammed and Loukil, Hassen and Ali, Imam and Mahmoud, SR and Tounsi, Abdelouahe},
  journal={COMPUTERS AND CONCRETE},
  volume={30},
  number={2},
  pages={143--150},
  year={2022},
  publisher={TECHNO-PRESS PO BOX 33, YUSEONG, DAEJEON 305-600, SOUTH KOREA}
}
@article{sharif2020energy,
  title={Energy effects on MHD flow of Eyring's nanofluid containing motile microorganism},
  author={Sharif, Humaira and Naeem, Muhammad N and Khadimallah, Mohamed A and Ayed, Hamdi and Bouzgarrou, Souhail Mohamed and Al Naim, Abdullah F and Hussain, Sajjad and Hussain, Muzamal and Iqbal, Zafar and Tounsi, Abdelouahed},
  journal={Advances in concrete construction},
  volume={10},
  number={4},
  pages={357--367},
  year={2020},
  publisher={Techno-Press}
}
@article{hashemian2017enhancement,
  title={Enhancement of heat transfer rate with structural modification of double pipe heat exchanger by changing cylindrical form of tubes into conical form},
  author={Hashemian, Mehran and Jafarmadar, Samad and Nasiri, Javid and Dizaji, Hamed Sadighi},
  journal={Applied Thermal Engineering},
  volume={118},
  pages={408--417},
  year={2017},
  publisher={Elsevier}
}
@article{memon2017thermodynamic,
  title={Thermodynamic analysis of a trigeneration system proposed for residential application},
  author={Memon, Abdul Ghafoor and Memon, Rizwan Ahmed},
  journal={Energy Conversion and Management},
  volume={145},
  pages={182--203},
  year={2017},
  publisher={Elsevier}
}
@article{coco2017new,
  title={New text comparison between CO2 and other supercritical working fluids (ethane, Xe, CH4 and N2) in line-focusing solar power plants coupled to supercritical Brayton power cycles},
  author={Coco-Enr{\'\i}quez, L and Mu{\~n}oz-Ant{\'o}n, J and Mart{\'\i}nez-Val, JM},
  journal={International Journal of Hydrogen Energy},
  volume={42},
  number={28},
  pages={17611--17631},
  year={2017},
  publisher={Elsevier}
}

@article{ganguly2007field,
  title={Field-assisted self-assembly of superparamagnetic nanoparticles for biomedical, MEMS and BioMEMS applications},
  author={Ganguly, Ranjan and Puri, Ishwar K},
  journal={Advances in applied mechanics},
  volume={41},
  pages={293--335},
  year={2007},
  publisher={Elsevier}
}
@article{waqas2017mhd,
  title={MHD forced convective flow of micropolar fluids past a moving boundary surface with prescribed heat flux and radiation},
  author={Waqas, Hassan and Hussain, Sajjad and Sharif, Humaira and Khalid, Shamila},
  journal={Br. J. Math. Comput. Sci},
  volume={21},
  pages={1--14},
  year={2017}
}
@article{yellen2004ferrofluid,
  title={Ferrofluid lithography},
  author={Yellen, BB and Fridman, G and Friedman, G},
  journal={Nanotechnology},
  volume={15},
  number={10},
  pages={S562},
  year={2004},
  publisher={IOP Publishing}
}
@article{andersson1998flow,
  title={Flow of a heated ferrofluid over a stretching sheet in the presence of a magnetic dipole},
  author={Andersson, HI and Valnes, OA},
  journal={Acta Mechanica},
  volume={128},
  number={1-2},
  pages={39--47},
  year={1998},
  publisher={Springer}
}
@article{neuringer1966some,
  title={Some viscous flows of a saturated ferro-fluid under the combined influence of thermal and magnetic field gradients},
  author={Neuringer, Joseph L},
  journal={International Journal of Non-Linear Mechanics},
  volume={1},
  number={2},
  pages={123--137},
  year={1966},
  publisher={Elsevier}
}
@article{muhammad2017heat,
  title={Heat transport phenomenon in the ferromagnetic fluid over a stretching sheet with thermal stratification},
  author={Muhammad, Noor and Nadeem, Sohail and Haq, Rizwan Ul},
  journal={Results in physics},
  volume={7},
  pages={854--861},
  year={2017},
  publisher={Elsevier}
}
@article{bailey1983lesser,
  title={Lesser known applications of ferrofluids},
  author={Bailey, RL},
  journal={Journal of magnetism and magnetic materials},
  volume={39},
  number={1-2},
  pages={178--182},
  year={1983},
  publisher={Elsevier}
}
@book{eringen2012electrodynamics,
  title={Electrodynamics of continua II: fluids and complex media},
  author={Eringen, A Cemal and Maugin, G{\'e}rard A},
  year={2012},
  publisher={Springer Science \& Business Media}
}
@article{hayat2018exploring,
  title={Exploring magnetic dipole contribution on radiative flow of ferromagnetic Williamson fluid},
  author={Hayat, T and Ahmad, Salman and Khan, M Ijaz and Alsaedi, A},
  journal={Results in physics},
  volume={8},
  pages={545--551},
  year={2018},
  publisher={Elsevier}
}
@article{bognar2019ferrofluid,
  title={Ferrofluid Flow in the Presence of Magnetic Dipole},
  author={Bogn{\'a}r, G and Hricz{\'o}, K},
  journal={TECHNISCHE MECHANIK},
  volume={39},
  number={1},
  pages={3--15},
  year={2019}
}
@article{eringen1966theory,
  title={Theory of micropolar fluids},
  author={Eringen, A Cemal},
  journal={Journal of Mathematics and Mechanics},
  pages={1--18},
  year={1966},
  publisher={JSTOR}
}
@article{ahmadi1976self,
  title={Self-similar solution of imcompressible micropolar boundary layer flow over a semi-infinite plate},
  author={Ahmadi, Goodarz},
  journal={International Journal of Engineering Science},
  volume={14},
  number={7},
  pages={639--646},
  year={1976},
  publisher={Elsevier}
}
@article{kumar2019simultaneous,
  title={Simultaneous solutions for first order and second order slips on micropolar fluid flow across a convective surface in the presence of Lorentz force and variable heat source/sink},
  author={Kumar, K Anantha and Sugunamma, V and Sandeep, N and Mustafa, MT},
  journal={Scientific reports},
  volume={9},
  number={1},
  pages={1--14},
  year={2019},
  publisher={Nature Publishing Group}
}
@article{jalili2019characteristics,
  title={Characteristics of ferrofluid flow over a stretching sheet with suction and injection},
  author={Jalili, Bahram and Sadighi, Sina and Jalili, Payam and Ganji, Davood Domiri},
  journal={Case Studies in Thermal Engineering},
  pages={100470},
  year={2019},
  publisher={Elsevier}
}
@techreport{choi1995enhancing,
  title={Enhancing thermal conductivity of fluids with nanoparticles},
  author={Choi, Stephen US and Eastman, Jeffrey A},
  year={1995},
  institution={Argonne National Lab., IL (United States)}
}
@article{sheikholeslami2016mhd,
  title={MHD free convection of Al2O3--water nanofluid considering thermal radiation: a numerical study},
  author={Sheikholeslami, M and Hayat, T and Alsaedi, A},
  journal={International Journal of Heat and Mass Transfer},
  volume={96},
  pages={513--524},
  year={2016},
  publisher={Elsevier}
}
@article{sheikholeslami2017magnetic,
  title={Magnetic field influence on nanofluid thermal radiation in a cavity with tilted elliptic inner cylinder},
  author={Sheikholeslami, Mohsen},
  journal={Journal of Molecular Liquids},
  volume={229},
  pages={137--147},
  year={2017},
  publisher={Elsevier}
}
@article{mabood2019effect,
  title={Effect of melting and heat generation/absorption on Sisko nanofluid over a stretching surface with nonlinear radiation},
  author={Mabood, F and Ibrahim, SM and Khan, WA},
  journal={Physica Scripta},
  volume={94},
  number={6},
  pages={065701},
  year={2019},
  publisher={IOP Publishing}
}
@article{majeed2019analysis,
  title={Analysis of magnetic properties of nanoparticles due to applied magnetic dipole in aqueous medium with momentum slip condition},
  author={Majeed, Aaqib and Zeeshan, Ahmad and Hayat, Tasawar},
  journal={Neural Computing and Applications},
  volume={31},
  number={1},
  pages={189--197},
  year={2019},
  publisher={Springer}
}
@article{yu2008review,
  title={Review and comparison of nanofluid thermal conductivity and heat transfer enhancements},
  author={Yu, Wenhua and France, David M and Routbort, Jules L and Choi, Stephen US},
  journal={Heat transfer engineering},
  volume={29},
  number={5},
  pages={432--460},
  year={2008},
  publisher={Taylor \& Francis}
}
@article{raslan2018mhd,
  title={MHD Steady/Unsteady Porous Boundary Layer of Cu--Water Nanofluid with Micropolar Effect over a Permeable Surface},
  author={Raslan, Kamal and Mohamadain, Selim and Abdel-wahed, Mohamed and Abedel-aal, Elsayed},
  journal={Applied Sciences},
  volume={8},
  number={5},
  pages={736},
  year={2018},
  publisher={Multidisciplinary Digital Publishing Institute}
}
@article{abdel2017flow,
  title={Flow and heat transfer of a weak concentration micropolar-nanofluid over steady/unsteady-moving surface},
  author={Abdel-wahed, Mohamed S},
  journal={Applied Physics A},
  volume={123},
  number={3},
  pages={195},
  year={2017},
  publisher={Springer}
}
@article{xue2005model,
  title={Model for thermal conductivity of carbon nanotube-based composites},
  author={Xue, QZ},
  journal={Physica B: Condensed Matter},
  volume={368},
  number={1-4},
  pages={302--307},
  year={2005},
  publisher={Elsevier}
}
@article{levin1981maxwell,
  title={Maxwell a treatise on electricity and magnetism},
  author={Levin, ML and Miller, MA},
  journal={Uspekhi Fizicheskikh Nauk},
  volume={135},
  number={3},
  pages={425--440},
  year={1981},
  publisher={MEZHDUNARODNAYA KNIGA 39 DIMITROVA UL., 113095 MOSCOW, RUSSIA}
}
@article{raslan2018mhd,
  title={MHD Steady/Unsteady Porous Boundary Layer of Cu--Water Nanofluid with Micropolar Effect over a Permeable Surface},
  author={Raslan, Kamal and Mohamadain, Selim and Abdel-wahed, Mohamed and Abedel-aal, Elsayed},
  journal={Applied Sciences},
  volume={8},
  number={5},
  pages={736},
  year={2018},
  publisher={Multidisciplinary Digital Publishing Institute}
}
@article{majeed2016unsteady,
  title={Unsteady ferromagnetic liquid flow and heat transfer analysis over a stretching sheet with the effect of dipole and prescribed heat flux},
  author={Majeed, A and Zeeshan, A and Ellahi, R},
  journal={Journal of Molecular Liquids},
  volume={223},
  pages={528--533},
  year={2016},
  publisher={Elsevier}
}
@article{jyothi2019carreau,
  title={Carreau nanofluid heat and mass transfer flow through wedge with slip conditions and nonlinear thermal radiation},
  author={Jyothi, K and Reddy, P Sudarsana and Reddy, M Suryanarayana},
  journal={Journal of the Brazilian Society of Mechanical Sciences and Engineering},
  volume={41},
  number={10},
  pages={415},
  year={2019},
  publisher={Springer}
}
@article{ali2019finite,
  title={Finite Element Simulation of Multiple Slip Effects on MHD Unsteady Maxwell Nanofluid Flow over a Permeable Stretching Sheet with Radiation and Thermo-Diffusion in the Presence of Chemical Reaction},
  author={Ali, Bagh and Nie, Yufeng and Khan, Shahid Ali and Sadiq, Muhammad Tariq and Tariq, Momina},
  journal={Processes},
  volume={7},
  number={9},
  pages={628},
  year={2019},
  publisher={Multidisciplinary Digital Publishing Institute}
}
@article{khan2019multiple,
  title={Multiple Slip Effects on Magnetohydrodynamic Axisymmetric Buoyant Nanofluid Flow above a Stretching Sheet with Radiation and Chemical Reaction},
  author={Khan, Shahid Ali and Nie, Yufeng and Ali, Bagh},
  journal={Symmetry},
  volume={11},
  number={9},
  pages={1171},
  year={2019},
  publisher={Multidisciplinary Digital Publishing Institute}
}
@article{uddin2016finite,
  title={Finite element simulation of magnetohydrodynamic convective nanofluid slip flow in porous media with nonlinear radiation},
  author={Uddin, MJ and Rana, Puneet and B{\'e}g, O Anwar and Ismail, AI Md},
  journal={Alexandria Engineering Journal},
  volume={55},
  number={2},
  pages={1305--1319},
  year={2016},
  publisher={Elsevier}
}
@article{ibrahim2019finite,
  title={Finite Element Method Solution of Boundary Layer Flow of Powell-Eyring Nanofluid over a Nonlinear Stretching Surface},
  author={Ibrahim, Wubshet and Gadisa, Gosa},
  journal={Journal of Applied Mathematics},
  volume={2019},
  year={2019},
  publisher={Hindawi}
}
@book{reddy2017solutions,
  title={Solutions manual for an introduction to the finite element method},
  author={Reddy, Junuthula Narasimha},
  journal={In Essentials of Finite Element Method; Elsevier: Amsterdam, The Netherlands},
  pages={p.41},
  year={1993},
  publisher={McGraw-Hill}
}
@article{swapna2015finite,
  title={Finite element modeling of a double-diffusive mixed convection flow of a chemically-reacting magneto-micropolar fluid with convective boundary condition},
  author={Swapna, G and Kumar, Lokendra and Rana, Puneet and Singh, Bani},
  journal={Journal of the Taiwan Institute of Chemical Engineers},
  volume={47},
  pages={18--27},
  year={2015},
  publisher={Elsevier}
}
@article{gupta2014finite,
  title={FINITE-ELEMENT ANALYSIS OF TRANSIENT HEAT AND MASS TRANSFER IN MICROSTRUCTURAL BOUNDARY LAYER FLOW FROM A POROUS STRETCHING SHEET},
  author={Gupta, Diksha and Kumar, Lokendra and Beg, Osman Anwar and Singh, Bani},
  journal={Computational Thermal Sciences: An International Journal},
  volume={6},
  number={2},
  year={2014},
  publisher={Begel House Inc.}
}
@article{crane1970flow,
  title={Flow past a stretching plate},
  author={Crane, Lawrence J},
  journal={Zeitschrift f{\"u}r angewandte Mathematik und Physik ZAMP},
  volume={21},
  number={4},
  pages={645--647},
  year={1970},
  publisher={Springer}
}
@article{majeed2016unsteady,
  title={Unsteady ferromagnetic liquid flow and heat transfer analysis over a stretching sheet with the effect of dipole and prescribed heat flux},
  author={Majeed, A and Zeeshan, A and Ellahi, R},
  journal={Journal of Molecular Liquids},
  volume={223},
  pages={528--533},
  year={2016},
  publisher={Elsevier}
}
@article{bachok2011flow,
  title={Flow and heat transfer over an unsteady stretching sheet in a micropolar fluid},
  author={Bachok, Norfifah and Ishak, Anuar and Nazar, Roslinda},
  journal={Meccanica},
  volume={46},
  number={5},
  pages={935--942},
  year={2011},
  publisher={Springer}
}
@article{ali1994heat,
  title={Heat transfer characteristics of a continuous stretching surface},
  author={Ali, Mohamed E},
  journal={W{\"a}rme-und Stoff{\"u}bertragung},
  volume={29},
  number={4},
  pages={227--234},
  year={1994},
  publisher={Springer}
}
@article{qasim2013heat,
  title={Heat transfer in a micropolar fluid over a stretching sheet with Newtonian heating},
  author={Qasim, Muhammad and Khan, Ilyas and Shafie, Sharidan},
  journal={PLoS One},
  volume={8},
  number={4},
  pages={e59393},
  year={2013},
  publisher={Public Library of Science}
}
@article{turkyilmazoglu2016flow,
  title={Flow of a micropolar fluid due to a porous stretching sheet and heat transfer},
  author={Turkyilmazoglu, M},
  journal={International Journal of Non-Linear Mechanics},
  volume={83},
  pages={59--64},
  year={2016},
  publisher={Elsevier}
}
@article{hussanan2018microstructure,
  title={Microstructure and inertial characteristics of a magnetite ferrofluid over a stretching/shrinking sheet using effective thermal conductivity model},
  author={Hussanan, Abid and Salleh, Mohd Zuki and Khan, Ilyas},
  journal={Journal of Molecular Liquids},
  volume={255},
  pages={64--75},
  year={2018},
  publisher={Elsevier}
}
@article{kumar2009finite,
  title={Finite element analysis of combined heat and mass transfer in hydromagnetic micropolar flow along a stretching sheet},
  author={Kumar, Lokendra},
  journal={Computational Materials Science},
  volume={46},
  number={4},
  pages={841--848},
  year={2009},
  publisher={Elsevier}
}
@article{ghadikolaei2018numerical,
  title={Numerical study on magnetohydrodynic CNTs-water nanofluids as a micropolar dusty fluid influenced by non-linear thermal radiation and joule heating effect},
  author={Ghadikolaei, SS and Hosseinzadeh, Kh and Ganji, DD},
  journal={Powder technology},
  volume={340},
  pages={389--399},
  year={2018},
  publisher={Elsevier}
}
@article{palaniappan2019thermodynamic,
  title={Thermodynamic analysis of fly ash nanofluid for automobile (heavy vehicle) radiators},
  author={Palaniappan, Boopathi and Ramasamy, Venkatachalam},
  journal={Journal of Thermal Analysis and Calorimetry},
  volume={136},
  number={1},
  pages={223--233},
  year={2019},
  publisher={Springer}
}
@article{shankar2013unsteady,
  title={Unsteady heat and mass transfer in MHD flow of nanofluids over stretching sheet with a non-uniform heat source/sink},
  author={Shankar, Bandaris and Yirga, Yohannes},
  journal={International Journal of Mathematical, Computational, Statistical, Natural and Physical Engineering},
  volume={7},
  number={12},
  pages={1248--1255},
  year={2013}
}
@article{ishak2006mixed,
  title={Mixed convection boundary layers in the stagnation-point flow toward a stretching vertical sheet},
  author={Ishak, Anuar and Nazar, R and Pop, I},
  journal={Meccanica},
  volume={41},
  number={5},
  pages={509--518},
  year={2006},
  publisher={Springer}
}
@article{nazar2004unsteady,
  title={Unsteady boundary layer flow in the region of the stagnation point on a stretching sheet},
  author={Nazar, Roslinda and Amin, Norsarahaida and Filip, Diana and Pop, Ioan},
  journal={International journal of engineering science},
  volume={42},
  number={11-12},
  pages={1241--1253},
  year={2004},
  publisher={Elsevier}
}
@article{mahapatra2002heat,
  title={Heat transfer in stagnation-point flow towards a stretching sheet},
  author={Mahapatra, T Ray and Gupta, AS},
  journal={Heat and Mass transfer},
  volume={38},
  number={6},
  pages={517--521},
  year={2002},
  publisher={Springer}
}
@article{khan2013mhd,
  title={MHD stagnation point ferrofluid flow and heat transfer toward a stretching sheet},
  author={Khan, Zafar Hayat and Khan, Waqar Ahmad and Qasim, Muhammad and Shah, Inayat Ali},
  journal={IEEE Transactions on Nanotechnology},
  volume={13},
  number={1},
  pages={35--40},
  year={2013},
  publisher={IEEE}
}
@article{qasim2013heat,
  title={Heat transfer in a micropolar fluid over a stretching sheet with Newtonian heating},
  author={Qasim, Muhammad and Khan, Ilyas and Shafie, Sharidan},
  journal={PLoS One},
  volume={8},
  number={4},
  pages={e59393},
  year={2013},
  publisher={Public Library of Science}
}
@article{tripathy2016numerical,
  title={Numerical analysis of hydromagnetic micropolar fluid along a stretching sheet embedded in porous medium with non-uniform heat source and chemical reaction},
  author={Tripathy, RS and Dash, GC and Mishra, SR and Hoque, Mohammad Mainul},
  journal={Engineering science and technology, an international journal},
  volume={19},
  number={3},
  pages={1573--1581},
  year={2016},
  publisher={Elsevier}
}
Automatically generated by Mendeley Desktop 1.19.4
Any changes to this file will be lost if it is regenerated by Mendeley.

BibTeX export options can be customized via Options -> BibTeX in Mendeley Desktop

@article{Hayat2017b,
abstract = {Here magnetohydrodynamic (MHD) two-dimensional (2D) flow of an incompressible Burgers material bounded by a permeable stretched surface is addressed. The boundary layer flow equations are modelled. Heat transfer is discussed for power law heat flux at the surface and heat source. Convergent series solutions are constructed. Clarification of different emerging variables is presented through graphs of velocity, temperature and local Nusselt number. The present solutions are matched with the available published work in a limiting case.},
author = {Hayat, T. and Waqas, M. and Khan, M. Ijaz and Alsaedi, A. and Shehzad, S. A.},
doi = {10.1016/j.cjph.2017.02.004},
file = {:E$\backslash$:/Literature{\_}Review{\_}2018/PhD{\_}Proposal{\_}References/hayat-2{\_}2017.pdf:pdf},
issn = {05779073},
journal = {Chinese Journal of Physics},
keywords = {Burgers fluid,Heat source,MHD,Power law heat flux},
number = {2},
pages = {318--330},
publisher = {Elsevier B.V.},
title = {{Magnetohydrodynamic flow of burgers fluid with heat source and power law heat flux}},
url = {https://doi.org/10.1016/j.cjph.2017.02.004},
volume = {55},
year = {2017}
}
@article{Ellahi2018,
abstract = {The fuel of rocket engine can improve the cooling process of chamber and nozzle walls by means of Kerosene−alumina nanoliquid. In particular this investigation is devoted to explore the credible potential use of kerosene-Al2O3nano-liquid for thrust chamber regenerative cooling in semi-cryogenic rocket engine due to its enhanced thermal properties. Mixed convection boundary layer plane Poiseuille flow in horizontal channel under the variable thermal conductivity and inclined magnetic field are taken into account. The spherical shaped Alumina (Al2O3) nano-size particles with volume fraction (0.01, 0.02, 0.03 and 0.04) are suspended in kerosene oil carrier liquid. The governing flow problem consists of nonlinear coupled differential equations is tackled by analytical technique. Influence of various evolving pertinent parameters is examined graphically. The role of physical parameters of contemporary interest like Eckert number, Grashof number, thermal radiation, heat source/sink, Nusselt number and Skin-friction are numerically investigated and presented in tabular form. Convergence of obtained series solutions has been deliberated by “h” and the square error norm 2 curves are also presented in each case.},
author = {Ellahi, R. and Zeeshan, A. and Shehzad, N. and Alamri, Sultan Z.},
doi = {10.1016/j.molliq.2018.05.103},
file = {:E$\backslash$:/Literature{\_}Review{\_}2018/PhD{\_}Proposal{\_}References/Elli{\_}2018.pdf:pdf},
issn = {01677322},
journal = {Journal of Molecular Liquids},
keywords = {Heat source/sink,Kerosene-Al2O3nanoliquid,Magnetic field,Plane Poiseuille flow,Suction,Thermal radiation,Variable thermal conductivity},
pages = {607--615},
publisher = {Elsevier B.V.},
title = {{Structural impact of kerosene-Al2O3nanoliquid on MHD Poiseuille flow with variable thermal conductivity: Application of cooling process}},
url = {https://doi.org/10.1016/j.molliq.2018.05.103},
volume = {264},
year = {2018}
}
@article{Tripathy2016,
abstract = {This paper presents the effects of non-uniform heat source and chemical reaction on the convected flow, heat and mass transfer of a micropolar fluid along a stretching sheet embedded in a porous medium in the presence of a volumetric non-uniform heat source. The generalization of the earlier studies centers round three aspects: (i) The flow is made to pass through a porous medium characterized by a non-Darcian model affecting the momentum equation.(ii) The presence of non-uniform heat source modifying the energy equation.(iii) Consideration of chemically reactive species characterized by an order of chemical reaction modifying the equation of species concentration.The governing equations of the flow have been transformed into ordinary differential equations by using similarity transformation technique and solved using the Runge-Kutta method associated with shooting technique. The numerical solutions are achieved showing the effects of pertinent parameters. For verification of the present findings the results of this study have been compared with the earlier works in particular cases; Darcian and non-Darcian fluids are discussed separately. It is worth reporting that effect of porosity of the medium combined with inertia gives rise to a transverse compression producing thinner boundary layer the solution by finite element method (FEM) and Runge–Kutta method, do agree within a reasonable error limit.},
author = {Tripathy, R. S. and Dash, G. C. and Mishra, S. R. and Hoque, Mohammad Mainul},
doi = {10.1016/j.jestch.2016.05.012},
file = {:E$\backslash$:/Literature{\_}Review{\_}2018/PhD{\_}Proposal{\_}References/RKM{\_}2016.pdf:pdf},
issn = {22150986},
journal = {Engineering Science and Technology, an International Journal},
keywords = {Chemical reaction,MHD,Micropolar,Non-uniform heat source,Porous medium},
number = {3},
pages = {1573--1581},
publisher = {Karabuk University},
title = {{Numerical analysis of hydromagnetic micropolar fluid along a stretching sheet embedded in porous medium with non-uniform heat source and chemical reaction}},
url = {http://dx.doi.org/10.1016/j.jestch.2016.05.012},
volume = {19},
year = {2016}
}
@article{Climate2012,
author = {Climate, General},
doi = {10.2495/978-1-84564-},
pages = {1--46},
title = {{Chapter 1}},
year = {2012}
}
@article{Soid2017,
abstract = {The problem of unsteady magnetohydrodynamic (MHD) stagnation point flow over a stretching/shrinking sheet in a viscous fluid with viscous dissipation and ohmic heating is studied in this paper. The physical problem is modeled using a system of nonlinear partial differential equations and are then transformed into ordinary (similarity) differential equations using a proper transformation. These equations along with the corresponding boundary conditions are solved numerically using bvp4c in Matlab software. The solution is found to be dependent on the governing parameters including the magnetic field parameter, the Eckert number, unsteadiness parameter and the Prandtl number. The results illustrated include the velocity and temperature profiles, as well as local skin-friction coefficient and the local Nusselt number. It is found that dual (first and second) solutions exist only for the shrinking sheet case. It is also observed that the magnetic and unsteadiness parameters give prominent effects on the fluid flow and heat transfer. These two parameters cause a rise in the skin friction coefficient and the rate of heat transfer.},
author = {Soid, Siti Khuzaimah and Ishak, Anuar and Pop, Ioan},
doi = {10.1016/j.cjph.2017.05.001},
file = {:E$\backslash$:/Literature{\_}Review{\_}2018/PhD{\_}Proposal{\_}References/soid{\_}2017.pdf:pdf},
issn = {05779073},
journal = {Chinese Journal of Physics},
keywords = {Dual solutions,Magnetodydrodynamic,Ohmic heating,Stagnation point,Stretching/shrinking,Viscous dissipation},
number = {4},
pages = {1626--1636},
publisher = {Elsevier B.V.},
title = {{Unsteady MHD flow and heat transfer over a shrinking sheet with ohmic heating}},
url = {http://dx.doi.org/10.1016/j.cjph.2017.05.001},
volume = {55},
year = {2017}
}
@article{Tripathy2016,
abstract = {This paper presents the effects of non-uniform heat source and chemical reaction on the convected flow, heat and mass transfer of a micropolar fluid along a stretching sheet embedded in a porous medium in the presence of a volumetric non-uniform heat source. The generalization of the earlier studies centers round three aspects: (i) The flow is made to pass through a porous medium characterized by a non-Darcian model affecting the momentum equation.(ii) The presence of non-uniform heat source modifying the energy equation.(iii) Consideration of chemically reactive species characterized by an order of chemical reaction modifying the equation of species concentration.The governing equations of the flow have been transformed into ordinary differential equations by using similarity transformation technique and solved using the Runge-Kutta method associated with shooting technique. The numerical solutions are achieved showing the effects of pertinent parameters. For verification of the present findings the results of this study have been compared with the earlier works in particular cases; Darcian and non-Darcian fluids are discussed separately. It is worth reporting that effect of porosity of the medium combined with inertia gives rise to a transverse compression producing thinner boundary layer the solution by finite element method (FEM) and Runge–Kutta method, do agree within a reasonable error limit.},
author = {Tripathy, R S and Dash, G C and Mishra, S R and Hoque, Mohammad Mainul},
doi = {10.1016/j.jestch.2016.05.012},
file = {:E$\backslash$:/Literature{\_}Review{\_}2018/PhD{\_}Proposal{\_}References/RKM{\_}2016.pdf:pdf},
issn = {22150986},
journal = {Engineering Science and Technology, an International Journal},
keywords = {Chemical reaction,MHD,Micropolar,Non-uniform heat source,Porous medium},
number = {3},
pages = {1573--1581},
publisher = {Karabuk University},
title = {{Numerical analysis of hydromagnetic micropolar fluid along a stretching sheet embedded in porous medium with non-uniform heat source and chemical reaction}},
url = {http://dx.doi.org/10.1016/j.jestch.2016.05.012},
volume = {19},
year = {2016}
}
@article{Rana2013a,
abstract = {This study examines theoretically and computationally the transient magneto-hydrodynamic boundary layer flow and heat transfer in an incompressible rotating nanofluid over a stretching continuous sheet, with a transverse magnetic field applied normal to the sheet plane. The three-dimensional conservation equations for mass, momentum, energy and species (nanoparticle) diffusion, are normalized into a system of two-dimensional dimensionless boundary layer equations, using appropriate scaling transformations. The resulting nanofluid transport model incorporates a Brownian motion parameter, thermophoresis parameter, rotation parameter, unsteady parameter, Prandtl number, Hartmann magnetic parameter and Lewis number, and physically realistic boundary conditions at the sheet surface and in the free stream. The nonlinear two-point boundary value problem is solved using a robust, efficient finite element method based on the variational formulation. A detailed evaluation of the effects of the governing physical parameters on the velocity components, temperature and nanoparticle concentration via graphical plots is conducted. Primary velocity is strongly retarded with increasing Hartmann number and there is also a reduction in secondary velocity magnitude. Both temperature and nanoparticle concentration are positively affected by the Hartmann number. Increasing rotational parameter decreases both primary and secondary velocity, and also depresses temperature and nanoparticle concentration. Unsteadiness parameter is generally found to enhance primary velocity and temperatures but exhibits a varied influence on secondary velocity and nanoparticle concentration. The reduced Nusselt number (wall temperature gradient) is observed to be depressed with both Brownian motion and thermophoresis effects, whereas the contrary behaviour is computed for the reduced Sherwood number (wall mass transfer gradient). The reduced Nusselt number and the Sherwood number also show a steady decrease with increasing rotational parameter. The present finite element method solutions have been validated extensively with the previously published results, demonstrating excellent correlation. The study has important applications in the manufacture and electromagnetic control of complex magnetic nanofluid materials of relevance to biomedical, energy systems and aerospace systems technologies. {\textcopyright}IMechE 2013.},
author = {Rana, Puneet and Bhargava, Rama and B{\'{e}}g, Osman A.},
doi = {10.1177/1740349912463312},
file = {:E$\backslash$:/Literature{\_}Review{\_}2018/Dr{\_}Puneet{\_}Rana{\_}India/Nano{\_}2D-FEM{\_}2012.pdf:pdf},
issn = {17403499},
journal = {Proceedings of the Institution of Mechanical Engineers, Part N: Journal of Nanoengineering and Nanosystems},
keywords = {Boundary layer,Brownian motion,Finite element method,Magnetic nano-materials processing,Nanofluid,Rotation,Stretching sheet,Thermophoresis},
number = {2},
pages = {77--99},
title = {{Finite element simulation of unsteady magneto-hydrodynamic transport phenomena on a stretching sheet in a rotating nanofluid}},
volume = {227},
year = {2013}
}
@article{Ramzan2017,
author = {Ramzan, Muhammad and Dong, Jae and Ullah, Naeem},
doi = {10.1016/j.rinp.2017.09.002},
file = {:E$\backslash$:/Literature{\_}Review{\_}2018/Dr{\_}Sajjad{\_}Hussain/Micropolar Results in Physics-main.pdf:pdf},
issn = {2211-3797},
journal = {Results in Physics},
keywords = {Magnetohydrodynamic,Micropolar nanofluid,Rotating disk,Slip effects},
pages = {3557--3566},
publisher = {The Authors},
title = {{Results in Physics Partial slip effect in the flow of MHD micropolar nanofluid flow due to a rotating disk – A numerical approach}},
url = {https://doi.org/10.1016/j.rinp.2017.09.002},
volume = {7},
year = {2017}
}
@article{Amalina2019,
author = {Amalina, Nur and Latiff, Abdul and Jashim, Mohammed and Izani, Ahmad},
file = {:E$\backslash$:/Literature{\_}Review{\_}2018/TSCI161114117A.pdf:pdf},
keywords = {anistropic slip,mhd,microorganisms,rotating cone},
number = {2},
pages = {427--441},
title = {{UNSTEADY MHD BIO-NANOCONVECTIVE ANISTROPIC SLIP FLOW PAST A VERTICAL ROTATING CONE}},
volume = {23},
year = {2019}
}
@article{Goyal2014a,
author = {Goyal, Mania and Bhargava, Rama},
doi = {10.1007/s10404-013-1326-2},
file = {:E$\backslash$:/Literature{\_}Review{\_}2018/FEM{\_}1D{\_} Paper/Goyal{\_}02.pdf:pdf},
keywords = {diffusiophoresis {\'{a}} fem,motion {\'{a}} thermophoresis {\'{a}},nanofluid {\'{a}} stretching sheet,{\'{a}} brownian},
pages = {591--604},
title = {{Numerical study of thermodiffusion effects on boundary layer flow of nanofluids over a power law stretching sheet}},
year = {2014}
}
@article{Saidulu2017,
author = {Saidulu, N and Lakshmi, A Venkata},
doi = {10.21694/2378-704x.16001},
file = {:E$\backslash$:/Literature{\_}Review{\_}2018/1.pdf:pdf},
journal = {American Research Journal of Mathematics},
keywords = {applications in many manufacturing,casson fluid,due to its extensive,exponentially stretching,field in fluid mechanics,flow and heat transfer,heat source,is an essential research,mhd,of a viscous fluid,over a stretching sheet,processes in industry,radiation,sink,such as,the study of laminar,thermal slip,velocity slip,viscous dissipation},
pages = {1--15},
title = {{MHD Flow of Casson Fluid With Slip Effects over an Exponentially Porous Stretching Sheet in Presence of Thermal Radiation, Viscous Dissipation and Heat Source/Sink}},
volume = {2},
year = {2017}
}
@article{Paul2017,
author = {Paul, Ashish},
file = {:E$\backslash$:/Literature{\_}Review{\_}2018/Danial Habib Data/Paper l/2981071.pdf:pdf;:C$\backslash$:/Users/Ali/AppData/Local/Mendeley Ltd./Mendeley Desktop/Downloaded/2017(4).pdf:pdf},
title = {{Transient Free Convective MHD Flow Past an Exponentially Accelerated Vertical Porous Plate with}},
volume = {2017},
year = {2017}
}
@article{Dhanai2015,
abstract = {In the present framework, magneto-hydrodynamic (MHD) boundary layer flow of nanofluid induced by a power-law stretching/shrinking permeable sheet has been investigated numerically using shooting method, taking the effects of viscous dissipation. The governing equations that incorporate the effects of Brownian motion and thermophoresis are reduced into the system of nonlinear ordinary differential equations. The study reveals the existence of dual solutions for various pertinent parameters in certain domain with the critical value of suction (0{\textless}sc{\textless}s) and stretching/shrinking parameter ($\chi$c{\textless}$\chi$). Even, the existence domain of heat transfer coefficient is found to have two unique solutions with $\beta$ and $\chi$. The viscous dissipation was found to be significant whereas the Brownian motion has negligible effect on the rate of heat transfer. Some of the numerical results are validated with earlier published results, available in the literature.},
author = {Dhanai, Ruchika and Rana, Puneet and Kumar, Lokendra},
doi = {10.1016/j.powtec.2014.12.035},
file = {:E$\backslash$:/Literature{\_}Review{\_}2018/Dr{\_}Puneet{\_}Rana{\_}India/1-s2.0-S0032591014010171-main.pdf:pdf},
issn = {1873328X},
journal = {Powder Technology},
keywords = {Dual solution,MHD,Nanofluids,Stretching/shrinking sheet,Viscous dissipation},
pages = {62--70},
publisher = {Elsevier B.V.},
title = {{Multiple solutions of MHD boundary layer flow and heat transfer behavior of nanofluids induced by a power-law stretching/shrinking permeable sheet with viscous dissipation}},
url = {http://dx.doi.org/10.1016/j.powtec.2014.12.035},
volume = {273},
year = {2015}
}
@article{Rana2016,
abstract = {The present paper deals with the multiple solutions and their stability analysis of non-Newtonian micropolar nanofluid slip flow past a shrinking sheet in the presence of a passively controlled nanoparticle boundary condition. The Lie group transformation is used to find the similarity transformations which transform the governing transport equations to a system of coupled ordinary differential equations with boundary conditions. These coupled set of ordinary differential equation is then solved using the RungeKutta-Fehlberg fourth-fifth order(RKF45) method and the ode15 s solver in MATLAB.For stability analysis, the eigenvalue problem is solved to check the physically realizable solution. The upper branch is found to be stable, whereas the lower branch is unstable. The critical values(turning points) for suction(0 {\textless}sc{\textless}s) and the shrinking parameter({\$}\chi{\$}c{\textless}{\$}\chi{\$} {\textless}0) are also shown graphically for both no-slip and multiple-slip conditions. Multiple regression analysis for the stable solution is carried out to investigate the impact of various pertinent parameters on heat transfer rates. The Nusselt number is found to be a decreasing function of the thermophoresis and Brownian motion parameters.},
author = {Rana, P. and Uddin, M. J. and Gupta, Y. and Ismail, A. I.M. M},
doi = {10.1007/s10483-016-2140-9},
file = {:E$\backslash$:/Literature{\_}Review{\_}2018/Dr{\_}Puneet{\_}Rana{\_}India/Two-component modeling for non-Newtonian nanofluid slip flow and heat transfer over sheet{\%}3A Lie group approach.pdf:pdf},
isbn = {0253-4827},
issn = {15732754},
journal = {Applied Mathematics and Mechanics (English Edition)},
keywords = {Lie group,MATLAB,micropolar nanofluid,multiple-slip,stability},
number = {10},
pages = {1325--1340},
title = {{Two-component modeling for non-Newtonian nanofluid slip flow and heat transfer over sheet: Lie group approach}},
volume = {37},
year = {2016}
}
@article{Hayat2017b,
abstract = {Here characteristics of Newtonian heating in permeable stretched flow of viscous nanomaterial are investigated. Adopted nanomaterial model incorporates the phenomena of Brownian motion and thermophoresis. Concept of boundary layer is employed for the formulation procedure. Convergent homotopic solutions are established for the nonlinear systems. Velocity, thermal and nanoparticles fields for nonlinear boundary value problems are computed and discussed. The velocity, temperature and concentration gradients are also evaluated. It is noticed that impacts of curvature and suction/injection parameters on skin friction coefficient are qualitatively similar. Moreover temperature distribution enhances for larger thermophoresis and Brownian motion parameters.},
author = {Hayat, T. and Khan, M. Ijaz and Waqas, M. and Alsaedi, A.},
doi = {10.1016/j.rinp.2016.11.047},
file = {:E$\backslash$:/Literature{\_}Review{\_}2018/PhD{\_}Proposal{\_}References/hayat{\_}2017.pdf:pdf},
issn = {22113797},
journal = {Results in Physics},
keywords = {Brownian motion,Nanofluid,Newtonian heating,Stretched cylinder,Thermophoresis},
pages = {256--262},
title = {{Newtonian heating effect in nanofluid flow by a permeable cylinder}},
url = {https://doi.org/10.1016/j.rinp.2016.11.047},
volume = {7},
year = {2017}
}
@article{Maripala2016,
author = {Maripala, Srinivas and Naikoti, Kishan},
file = {:E$\backslash$:/Literature{\_}Review{\_}2018/Dr{\_}Sajjad{\_}Hussain/mhd-effects-on-micropolar-nanofluid-flow-over-a-radiative-stretching-surface-with-thermal-conductivity.pdf:pdf},
keywords = {{\_}{\_}{\_}{\_}{\_}{\_}{\_}{\_}{\_}{\_}{\_}{\_}{\_}{\_}{\_}{\_}{\_}{\_}{\_}{\_}{\_}{\_}{\_}{\_}{\_}{\_}{\_}{\_}{\_}{\_}{\_}{\_}{\_}{\_}{\_}{\_}{\_}{\_}{\_}{\_}{\_}{\_}{\_}{\_}{\_}{\_}{\_}{\_}{\_}{\_},finite difference method,heat transfer,nanofluid,thermal conductivity},
number = {3},
pages = {73--82},
title = {{MHD effects on micropolar nanofluid flow over a radiative stretching surface with thermal conductivity}},
volume = {7},
year = {2016}
}
@article{Mishra2018,
author = {Mishra, S R and Khan, I and Al-mdallal, Q M and Asifa, T},
doi = {10.1016/j.csite.2018.01.005},
file = {:C$\backslash$:/Users/Ali/Desktop/free convection 2018.pdf:pdf},
issn = {2214-157X},
journal = {Case Studies in Thermal Engineering},
keywords = {Free convection,Heat transfer,Micropolar fluid,Radiation,Runge-Kutta method,Shooting technique,Shrinking sheet},
number = {January},
pages = {113--119},
publisher = {Elsevier Ltd},
title = {{Case Studies in Thermal Engineering Free convective micropolar fl uid fl ow and heat transfer over a shrinking sheet with heat source}},
url = {https://doi.org/10.1016/j.csite.2018.01.005},
volume = {11},
year = {2018}
}
@article{Mahanthesh2017,
abstract = {Impact of induced magnetic field over a flat porous plate by utilizing incompressible water-copper nanoliquid is examined analytically. Flow is supposed to be laminar, steady and two-dimensional. The plate is subjected to a regular free stream velocity as well as suction velocity. Flow formulation is developed by considering Maxwell–Garnetts (MG) and Brinkman models of nanoliquid. Impacts of thermal radiation, viscous dissipation, temperature dependent heat source/sink and first order chemical reaction are also retained. The subjected non-linear problems are non-dimensionalized and analytic solutions are presented via series expansion method. The graphs are plotted to analyze the influence of pertinent parameters on flow, magnetism, heat and mass transfer fields as well as friction factor, current density, Nusselt and Sherwood numbers. It is found that friction factor at the plate is more for larger magnetic Prandtl number. Also the rate of heat transfer decayed with increasing nanoparticles volume fraction and the strength of magnetism.},
author = {Mahanthesh, B and Gireesha, B J and Athira, P R},
doi = {10.1016/j.rinp.2017.07.010},
file = {:E$\backslash$:/Literature{\_}Review{\_}2018/PhD{\_}Proposal{\_}References/Manthesa{\_}2017.pdf:pdf},
issn = {22113797},
journal = {Results in Physics},
keywords = {Chemical reaction,Heat source/sink,Induced magnetic field,Nanoliquids,Series expansion method,Thermal radiation},
pages = {2375--2383},
publisher = {The Authors},
title = {{Radiated flow of chemically reacting nanoliquid with an induced magnetic field across a permeable vertical plate}},
url = {https://doi.org/10.1016/j.rinp.2017.07.010},
volume = {7},
year = {2017}
}
@article{Amanulla2017,
abstract = {{\textcopyright}2017, (publisher Name). All rights reserved. In this article, the heat, momentum and mass (species) transfer in external boundary layer flow of Casson nanofluid from an isothermal sphere surface is studied theoretically. The effects of Brownian motion and thermophoresis are incorporated in the model in the presence of both heat and nanoparticle mass transfer. The governing partial differential equations (PDEs) are transformed into highly nonlinear, coupled, multi-degree non-similar partial differential equations consisting of the momentum, energy and concentration equations via appropriate non-similarity transformations. These transformed conservation equations are solved subject to appropriate boundary conditions with a second order accurate finite difference method of the implicit type. The influences of the emerging parameters i.e. Casson fluid parameter ({\$}\beta{\$}), Buoyancy ratio parameter (N), Brownian motion parameter (Nb) and thermophoresis parameter (Nt), Lewis number (Le) and Prandtl number (Pr) on velocity, temperature and nano-particle concentration distributions are illustrated graphically and interpreted at length. Validation of solutions with a Nakamura tridiagonal method has been included.},
author = {Amanulla, C H and Nagendra, N and {Narayana Reddy}, M Surya and Rao, A Subba and B{\'{e}}g, O Anwar},
doi = {10.5098/hmt.8.29},
file = {:E$\backslash$:/Literature{\_}Review{\_}2018/PhD{\_}Proposal{\_}References/AmanUllah{\_}2017.pdf:pdf},
issn = {21518629},
journal = {Frontiers in Heat and Mass Transfer},
keywords = {Casson viscoplastic model,Heat transfer,Keller-box numerical method,Nanoparticles,Species diffusion,Steady flow},
number = {29},
title = {{Mathematical study of non-newtonian nanofluid transport phenomena from an isothermal sphere}},
volume = {8},
year = {2017}
}
@article{Mabood2016,
abstract = {An investigation is carried out on MHD stagnation point flow of water based nanofluids (Cu and Al2O3) in which the heat and mass transfer includes the effects of volume fraction of nanoparticles, radiation, viscous dissipation and chemical reaction. The governing partial differential equations for the fluid flow, temperature and concentration are reduced to a system of nonlinear ordinary differential equations. The derived similarity equations and corresponding boundary conditions are solved numerically. To exhibit the effect of the controlling parameters on the dimensionless velocity, temperature, nanoparticle volume fraction, skin friction coefficient, local Nusselt and local Sherwood numbers, numerical results are presented in graphical and tabular forms. It is found that the skin friction coefficient, heat and mass transfer rates are increase with magnetic and volume fraction of nanoparticle.},
author = {Mabood, F and Shateyi, S and Rashidi, M M and Momoniat, E and Freidoonimehr, N},
doi = {10.1016/j.apt.2016.02.033},
file = {:E$\backslash$:/Literature{\_}Review{\_}2018/PhD{\_}Proposal{\_}References/Bhatti-2{\_}2016.pdf:pdf},
issn = {15685527},
journal = {Advanced Powder Technology},
keywords = {Chemical reaction,Heat mass transfer,MHD,Nanofluids,Viscous dissipation},
number = {2},
pages = {742--749},
publisher = {The Society of Powder Technology Japan},
title = {{MHD stagnation point flow heat and mass transfer of nanofluids in porous medium with radiation, viscous dissipation and chemical reaction}},
url = {http://dx.doi.org/10.1016/j.apt.2016.02.033},
volume = {27},
year = {2016}
}
@article{Dhanai2016,
abstract = {Motivated by the various application of nanofluids, the present study deals with the numerical investigation of multiple solutions in MHD boundary layer flow and heat transfer of power-law nanofluid past a permeable nonlinear shrinking sheet with heat source/sink. The effect of Brownian motion, thermophoresis, viscous dissipation, suction/injection and surface slip are also considered with no nanoparticle flux at the sheet. The resulting conservation equations are transformed into dimensionless ordinary differential equations using suitable transformation and solved numerically by RKF45 method with shooting technique. The dual solutions are obtained in certain range of power-law index (nc, ∞), mass transfer parameter (sc, ∞)and shrinking parameter ({\$}\chi{\$}c, 0). The critical value nclies in the domain of shear thinning nanofluid (0 {\textless}n {\textless}1) for fixed values of other parameters. The rate of heat transfer improves due to heat sink, higher prandtl number and adequate suction for the both first and second solutions.},
author = {Dhanai, Ruchika and Rana, Puneet and Kumar, Lokendra},
doi = {10.1016/j.jtice.2015.06.026},
file = {:E$\backslash$:/Literature{\_}Review{\_}2018/Dr{\_}Puneet{\_}Rana{\_}India/1-s2.0-S1876107015002965-main.pdf:pdf},
issn = {18761070},
journal = {Journal of the Taiwan Institute of Chemical Engineers},
keywords = {Dual solution,Heat source/sink,MHD,Non-Newtonian nanofluid,Shrinking sheet,Viscous dissipation},
pages = {155--164},
publisher = {Elsevier Ltd.},
title = {{Critical values in slip flow and heat transfer analysis of non-Newtonian nanofluid utilizing heat source/sink and variable magnetic field: Multiple solutions}},
volume = {58},
year = {2016}
}
@article{Fang2009,
abstract = {In this paper, the magnetohydrodynamic (MHD) flow over a shrinking sheet is solved analytically. The solution is given in a closed-form equation and is an exact solution of the full governing Navier-Stokes equations for the problem. Interesting solution behavior is observed with multiple solution branches for certain parameter domain. {\textcopyright} 2008 Elsevier B.V. All rights reserved.},
author = {Fang, Tiegang and Zhang, Ji},
doi = {10.1016/j.cnsns.2008.10.005},
file = {:E$\backslash$:/Literature{\_}Review{\_}2018/fang{\_}2009.pdf:pdf},
issn = {10075704},
journal = {Communications in Nonlinear Science and Numerical Simulation},
keywords = {Analytical solution,Exact solution,Magnetohydrodynamics,Navier-Stokes equations,Shrinking sheet,Similarity solution,Stretching surface},
number = {7},
pages = {2853--2857},
publisher = {Elsevier B.V.},
title = {{Closed-form exact solutions of MHD viscous flow over a shrinking sheet}},
volume = {14},
year = {2009}
}
@article{Hayat2012,
abstract = {The mixed convection stagnation-point flow of an incompressible non-Newtonian fluid over a stretching sheet under convective boundary conditions is investigated. Mathematical formulation is presented for a Casson fluid. The resulting partial differential equations are converted into the ordinary differential equations by the suitable transformations. The velocity and temperature profiles are computed by employing the homotopy analysis method. The plotted graphs illustrate the flow and heat transfer characteristics and their dependence upon the embedded parameters. Numerical values of skin-friction coefficient and Nusselt number are given and examined. Comparison of the present results with the existing solution is also given. {\textcopyright} 2012 Chinese Physical Society and IOP Publishing Ltd.},
author = {Hayat, T. and Shehzad, S. A. and Alsaedi, A. and Alhothuali, M. S.},
doi = {10.1088/0256-307X/29/11/114704},
file = {:E$\backslash$:/Literature{\_}Review{\_}2018/hayat2012.pdf:pdf},
issn = {0256307X},
journal = {Chinese Physics Letters},
number = {11},
title = {{Mixed convection stagnation point flow of casson fluid with convective boundary conditions}},
volume = {29},
year = {2012}
}
@article{Singh2015,
author = {Singh, Khilap},
file = {:E$\backslash$:/Literature{\_}Review{\_}2018/PhD{\_}Proposal{\_}References/RKF{\_}Singh{\_}2015.pdf:pdf},
keywords = {76a05,76e06,76s05,80a20,chemical reaction,double stratification,free convection,heat generation,mathematics subject classification,mhd,micropolar fluids,ohmic heating,porous media},
number = {4},
pages = {75--81},
title = {{Effect of Viscous Dissipation on Double Stratified MHD Free Convection in Micropolar Fluid Flow in Porous Media with Chemical Reaction , Heat Generation and Ohmic Heating}},
volume = {31},
year = {2015}
}
@article{Mahanthesh2017,
abstract = {Impact of induced magnetic field over a flat porous plate by utilizing incompressible water-copper nanoliquid is examined analytically. Flow is supposed to be laminar, steady and two-dimensional. The plate is subjected to a regular free stream velocity as well as suction velocity. Flow formulation is developed by considering Maxwell–Garnetts (MG) and Brinkman models of nanoliquid. Impacts of thermal radiation, viscous dissipation, temperature dependent heat source/sink and first order chemical reaction are also retained. The subjected non-linear problems are non-dimensionalized and analytic solutions are presented via series expansion method. The graphs are plotted to analyze the influence of pertinent parameters on flow, magnetism, heat and mass transfer fields as well as friction factor, current density, Nusselt and Sherwood numbers. It is found that friction factor at the plate is more for larger magnetic Prandtl number. Also the rate of heat transfer decayed with increasing nanoparticles volume fraction and the strength of magnetism.},
author = {Mahanthesh, B. and Gireesha, B. J. and Athira, P. R.},
doi = {10.1016/j.rinp.2017.07.010},
file = {:E$\backslash$:/Literature{\_}Review{\_}2018/PhD{\_}Proposal{\_}References/Manthesa{\_}2017.pdf:pdf},
issn = {22113797},
journal = {Results in Physics},
keywords = {Chemical reaction,Heat source/sink,Induced magnetic field,Nanoliquids,Series expansion method,Thermal radiation},
pages = {2375--2383},
publisher = {The Authors},
title = {{Radiated flow of chemically reacting nanoliquid with an induced magnetic field across a permeable vertical plate}},
url = {https://doi.org/10.1016/j.rinp.2017.07.010},
volume = {7},
year = {2017}
}
@article{Daniel2018,
author = {Daniel, Yahaya Shagaiya and Aziz, Zainal Abdul and Ismail, Zuhaila and Salah, Faisal},
doi = {10.1080/14484846.2017.1358844},
file = {:E$\backslash$:/Literature{\_}Review{\_}2018/PhD{\_}Proposal{\_}References/daniel2017.pdf:pdf},
issn = {14484846},
journal = {Australian Journal of Mechanical Engineering},
keywords = {MHD nanofluid,convective boundary conditions,dual solutions,non-linear stretching/shrinking sheet,porosity,suction},
number = {3},
pages = {213--229},
publisher = {Taylor {\&} Francis},
title = {{Effects of slip and convective conditions on MHD flow of nanofluid over a porous nonlinear stretching/shrinking sheet}},
url = {https://doi.org/10.1080/14484846.2017.1358844},
volume = {16},
year = {2018}
}
@article{Soid2017,
abstract = {The problem of unsteady magnetohydrodynamic (MHD) stagnation point flow over a stretching/shrinking sheet in a viscous fluid with viscous dissipation and ohmic heating is studied in this paper. The physical problem is modeled using a system of nonlinear partial differential equations and are then transformed into ordinary (similarity) differential equations using a proper transformation. These equations along with the corresponding boundary conditions are solved numerically using bvp4c in Matlab software. The solution is found to be dependent on the governing parameters including the magnetic field parameter, the Eckert number, unsteadiness parameter and the Prandtl number. The results illustrated include the velocity and temperature profiles, as well as local skin-friction coefficient and the local Nusselt number. It is found that dual (first and second) solutions exist only for the shrinking sheet case. It is also observed that the magnetic and unsteadiness parameters give prominent effects on the fluid flow and heat transfer. These two parameters cause a rise in the skin friction coefficient and the rate of heat transfer.},
author = {Soid, Siti Khuzaimah and Ishak, Anuar and Pop, Ioan},
doi = {10.1016/j.cjph.2017.05.001},
file = {:E$\backslash$:/Literature{\_}Review{\_}2018/PhD{\_}Proposal{\_}References/soid{\_}2017.pdf:pdf},
issn = {05779073},
journal = {Chinese Journal of Physics},
keywords = {Dual solutions,Magnetodydrodynamic,Ohmic heating,Stagnation point,Stretching/shrinking,Viscous dissipation},
number = {4},
pages = {1626--1636},
publisher = {Elsevier B.V.},
title = {{Unsteady MHD flow and heat transfer over a shrinking sheet with ohmic heating}},
url = {http://dx.doi.org/10.1016/j.cjph.2017.05.001},
volume = {55},
year = {2017}
}
@article{Rehman2018,
abstract = {An exertion is perform to report analysis on Casson liquid equipped above the rigid disk for z¯{\textgreater}0 as a semi-infinite region. The flow of Casson liquid is achieve through rotation of rigid disk with constant angular frequency {\$}\Omega{\$}¯. Magnetic interaction is consider by applying uniform magnetic field normal to the axial direction. The nanosized particles are suspended in the Casson liquid and rotation of disk is manifested with Navier's slip condition, heat generation/absorption and chemical reaction effects. The obtain flow narrating differential equations subject to MHD Casson nanofluid are transformed into ordinary differential system. For this purpose the Von Karman way of scheme is executed. To achieve accurate trends a computational algorithm is develop rather than to go on with usual build-in scheme. The effects logs of involved parameters, namely magnetic field parameter, Casson fluid parameter, slip parameter, thermophoresis and Brownian motion parameters on radial, tangential velocities, temperature, nanoparticles concentration, Nusselt and Sherwood numbers are provided by means of graphical and tabular structures. It is observed that both tangential and radial velocities are decreasing function of Casson fluid parameter.},
author = {Rehman, Khalil Ur and Malik, M. Y. and Zahri, Mostafa and Tahir, M.},
doi = {10.1016/j.rinp.2018.01.017},
file = {:E$\backslash$:/Literature{\_}Review{\_}2018/PhD{\_}Proposal{\_}References/Rehman{\_}2018.pdf:pdf},
issn = {22113797},
journal = {Results in Physics},
keywords = {Casson liquid,Chemical reaction,Heat generation/absorption,Nanoparticles,Rotating disk},
pages = {744--751},
title = {{Numerical analysis of MHD Casson Navier's slip nanofluid flow yield by rigid rotating disk}},
url = {https://doi.org/10.1016/j.rinp.2018.01.017},
volume = {8},
year = {2018}
}
@article{Rangi2012,
author = {Rangi, Rekha R. and Ahmad, Naseem},
doi = {10.4236/am.2012.33032},
file = {:E$\backslash$:/Literature{\_}Review{\_}2018/PhD{\_}Proposal{\_}References/Mishra{\_}2012.pdf:pdf},
issn = {2152-7385},
journal = {Applied Mathematics},
keywords = {nusselt number,skin friction energy equation,unsteady boundary layer flow},
number = {03},
pages = {205--209},
title = {{Boundary Layer Flow past a Stretching Cylinder and Heat Transfer with Variable Thermal Conductivity}},
url = {http://www.scirp.org/journal/doi.aspx?DOI=10.4236/am.2012.33032},
volume = {03},
year = {2012}
}
@article{Irastorza2003,
abstract = {A method based on wavelet techniques has been developed and applied to background rejection in the data of the IGEX dark matter experiment. The method is presented and described in some detail to show how it efficiently rejects events coming from noise and microphonism through a mathematical inspection of their recorded pulse shape. The result of the application of the method to the last published 80 kg day data of IGEX is presented. {\textcopyright}2003 Elsevier B.V. All rights reserved.},
archivePrefix = {arXiv},
arxivId = {hep-ex/0302022},
author = {Irastorza, Igor G. and Morales, A. and Cebri{\'{a}}n, S. and Garc{\'{i}}a, E. and Morales, J. and {Ortiz de Sol{\'{o}}rzano}, A. and Osetrov, S. B. and Puimed{\'{o}}n, J. and Sarsa, M. L. and Villar, J. A.},
doi = {10.1016/S0927-6505(03)00173-7},
eprint = {0302022},
file = {:E$\backslash$:/Literature{\_}Review{\_}2018/PhD{\_}Proposal{\_}References/Choi{\_}1995.pdf:pdf},
isbn = {ANL/MSD/CP--84938; CONF-951135--29; Other: ON: DE96004174; TRN: TRN: 96:001707 United StatesOther: ON: DE96004174; TRN: TRN: 96:001707Mon Nov 23 07:22:00 EST 2009OSTI as DE96004174ANL; SCA: 360606; PA: NTS-96:010373; EDB-96:054236; SN: 96001524590; TVI: 10318English},
issn = {09276505},
journal = {Astroparticle Physics},
keywords = {Dark matter,Low background,Noise rejection,Underground detectors,Wavelets},
number = {2},
pages = {247--256},
primaryClass = {hep-ex},
title = {{Using wavelets to reject background in dark matter experiments}},
volume = {20},
year = {2003}
}
@article{Oyelakin2019,
author = {Oyelakin, I. S. and Mondal, S. and Sibanda, P. and Sibanda, D.},
doi = {10.1142/s1793524519500414},
file = {:E$\backslash$:/Literature{\_}Review{\_}2018/Bio -3.pdf:pdf},
issn = {1793-5245},
journal = {International Journal of Biomathematics},
title = {{Bioconvection in Casson nanofluid flow with Gyrotactic micro-organisms and variable surface heat flux}},
year = {2019}
}
@article{Ahmed2018b,
author = {Ahmed, Bilal and Javed, Tariq and Ali, N and Ahmed, Bilal and Javed, Tariq and Ali, N},
file = {:E$\backslash$:/Literature{\_}Review{\_}2018/PhD{\_}Proposal{\_}References/Bilal{\_}2017.pdf:pdf},
title = {{Numerical study at moderate Reynolds number of peristaltic flow of micropolar fluid through a porous-saturated channel in magnetic field Numerical study at moderate Reynolds number of peristaltic flow of micropolar fluid through a porous-saturated channel}},
volume = {015319},
year = {2018}
}
@article{Gireesha2012,
author = {Gireesha, B J and Ramesh, G K and Bagewadi, C S},
file = {:C$\backslash$:/Users/Ali/Desktop/Gireesha{\_}2012{\_}Exact.pdf:pdf},
journal = {Advances in Applied Science Research,},
keywords = {2000,76t15,80a20,{\_}{\_}{\_}{\_}{\_}{\_}{\_}{\_}{\_}{\_}{\_}{\_}{\_}{\_}{\_}{\_}{\_}{\_}{\_}{\_}{\_}{\_}{\_}{\_}{\_}{\_}{\_}{\_}{\_}{\_}{\_}{\_}{\_}{\_}{\_}{\_}{\_}{\_}{\_}{\_}{\_}{\_}{\_}{\_}{\_}{\_}{\_}{\_}{\_}{\_},ams subject classification,boundary layer flow,chandrasekhar number,dusty fluid,fluid-particle interaction,numerical solution,parameter,viscous dissipation},
number = {4},
pages = {2392--2401},
title = {{Heat transfer in MHD flow of a dusty fluid over a stretching sheet with viscous dissipation}},
volume = {3},
year = {2012}
}
@article{Khan2014,
author = {Khan, W.A. and Makinde, O.D.},
doi = {10.1016/j.ijthermalsci.2014.03.009},
issn = {12900729},
journal = {International Journal of Thermal Sciences},
month = {jul},
pages = {118--124},
title = {{MHD nanofluid bioconvection due to gyrotactic microorganisms over a convectively heat stretching sheet}},
url = {https://linkinghub.elsevier.com/retrieve/pii/S1290072914000702},
volume = {81},
year = {2014}
}
@article{Rana2012,
author = {Rana, Puneet and Bhargava, Rama},
file = {:E$\backslash$:/Literature{\_}Review{\_}2018/Dr{\_}Puneet{\_}Rana{\_}India/Finite{\_}element{\_}simulation{\_}of{\_}transport{\_}p.pdf:pdf},
journal = {Journal of Information {\&} Operations Management},
keywords = {- viscoelastic nanofluid,0976-7754,0976-7762,2012,bhargava,brownian motion,citation,dissipation,e-issn,fem,finite element simulation of,issue 1,journal of information and,nanofluid over a,operations management issn,pp-158-161,pst,puneet rana and rama,stretching sheet with energy,stretching surfaces,thermophoresis,transport phenomena of viscoelastic,viscous heating,volume 3},
number = {1},
pages = {158--161},
title = {{Finite Element Simulation of Transport Phenomena of Viscoelastic Nanofluid Over a Stretching Sheet With Energy Dissipation.}},
volume = {3},
year = {2012}
}
@article{Bhatti2016,
abstract = {This present study describes the combine effects of thermo-diffusion and thermal radiation on Williamson nanofluid over a porous stretching sheet. Similarity transformation variables have been used to model the governing equations of momentum, energy, solute, and nanoparticle concentration. Successive linearization method (SLM) and Chebyshev spectral collocation method (CSC) are applied to solve the resulting coupled ordinary nonlinear differential equations. The numerical comparison has also presented for skin friction coefficient and local Nusselt number as a special case for our study. Physical features for all the pertinent parameters such as porosity parameter, Prandtl number, radiation parameter, Lewis number, modified Dufour parameter, Brownian motion parameter, thermophoresis parameter, Dufour solute Lewis number, nano-Lewis number and Williamson fluid parameter are discussed with the help of graphs. Numerical results of local Nusselt number, Sherwood number are also presented with the help of tables.},
author = {Bhatti, M. M. and Rashidi, M. M.},
doi = {10.1016/j.molliq.2016.05.049},
file = {:E$\backslash$:/Literature{\_}Review{\_}2018/PhD{\_}Proposal{\_}References/bhatti-3{\_}2016.pdf:pdf},
issn = {01677322},
journal = {Journal of Molecular Liquids},
keywords = {Nanofluid,Thermal radiation,Thermo-diffusion,Williamson fluid},
pages = {567--573},
publisher = {Elsevier B.V.},
title = {{Effects of thermo-diffusion and thermal radiation on Williamson nanofluid over a porous shrinking/stretching sheet}},
url = {http://dx.doi.org/10.1016/j.molliq.2016.05.049},
volume = {221},
year = {2016}
}
@article{Reddy2016a,
author = {Reddy, P Sudarsana and Chamkha, Ali J},
doi = {10.1016/j.apt.2016.04.005},
file = {:E$\backslash$:/Literature{\_}Review{\_}2018/FEM{\_}1D{\_} Paper/FEM{\_}CO2.pdf:pdf},
issn = {0921-8831},
journal = {Advanced Powder Technology},
keywords = {al 2 o 3,water and tio 2,water nanofluid},
number = {4},
pages = {1207--1218},
publisher = {Society of Powder Technology Japan},
title = {{Soret and Dufour effects on MHD convective flow of Al 2 O 3 – water and TiO 2 – water nanofluids past a stretching sheet in porous media with heat generation / absorption}},
url = {http://dx.doi.org/10.1016/j.apt.2016.04.005},
volume = {27},
year = {2016}
}
@article{Shahzad2017,
abstract = {This article address the boundary layer flow and heat transfer of unsteady and incompressible viscous fluid over an unsteady stretching permeable surface. First of all modeled nonlinear partial differential equations are transformed to a system of ordinary differential equations by using similarity transformations. Analytic solution of the reduced problem is constructed by using homotopy analysis method (HAM). To validate the constructed series solution a numerical counterpart is developed using shooting algorithm based on Runge-Kutta method. Both schemes are in an excellent agreement. The effects of the pertinent parameters on the velocity and energy profile are shown graphically and examined in detail.},
author = {Shahzad, Azeem and Ali, Ramzan and Hussain, Murrawat and Kamran, Muhammad},
doi = {10.1016/j.aej.2016.08.030},
file = {:E$\backslash$:/Literature{\_}Review{\_}2018/PhD{\_}Proposal{\_}References/Azeem{\_}RK{\_}2017.pdf:pdf},
issn = {11100168},
journal = {Alexandria Engineering Journal},
keywords = {Axisymmetric flow,Heat transfer,Homotopy analysis method,Stretching sheet,Unsteady flow},
number = {1},
pages = {35--41},
publisher = {Faculty of Engineering, Alexandria University},
title = {{Unsteady axisymmetric flow and heat transfer over time-dependent radially stretching sheet}},
url = {http://dx.doi.org/10.1016/j.aej.2016.08.030},
volume = {56},
year = {2017}
}
@article{Haq2017,
abstract = {In this article, combine effects of the inclined magnetic field and velocity slip conditions are analyzed for nanofluid flow over a moving over a flat surface. Two different kind of Carbon nanotubes are also incorporated within the base fluid, namely: Single wall carbon nanotubes (SWCNTs) and multiple wall carbon nanotubes (MWCNTs). Rheological characteristics of CNTs-Water and CNTs-Kerosene are studied under the influence of inclined applied magnetic field between 0 ≤ {\$}\gamma{\$} ≤ {\$}\pi{\$}/2. Close form solutions are obtained for both momentum and energy equation in the form of hypergeometric function. The core objective of aligned angle magnetic field is to use the governing magnetic intensity on the nanofluid and to extend the appraisals of aligned angle of the magnetic field produce to upgrade the local skin friction and decline the local Nusselt number. Significant consequences of inclined magnetic field with rest of the physical parameters including Hartmann number, velocity slip and solid volume fraction nanoparticles are presented and analyzed via numerical and graphical illustrations. It is found that SWCNTs-kerosene depicts the high friction and heat transfer rate at the surface as compare to the rest of the mixtures.},
author = {Haq, Rizwan Ul and Rashid, Irfan and Khan, Z. H.},
doi = {10.1016/j.molliq.2017.08.084},
file = {:E$\backslash$:/Literature{\_}Review{\_}2018/PhD{\_}Proposal{\_}References/Haq{\_}2017.pdf:pdf},
issn = {01677322},
journal = {Journal of Molecular Liquids},
keywords = {Aligned magnetic field,Carbon nanotubes,Exact solution,Moving surface},
pages = {682--688},
publisher = {Elsevier B.V.},
title = {{Effects of aligned magnetic field and CNTs in two different base fluids over a moving slip surface}},
url = {http://dx.doi.org/10.1016/j.molliq.2017.08.084},
volume = {243},
year = {2017}
}
@article{Ahmad2018,
author = {Ahmad, Salman and Ijaz, Muhammad and Hayat, Tasawar and Imran, Muhammad and Alsaedi, Ahmed},
doi = {10.1016/j.colsurfa.2018.06.017},
file = {:E$\backslash$:/Literature{\_}Review{\_}2018/Shahid Friend{\_}Paper/Shooting.pdf:pdf},
issn = {0927-7757},
journal = {Colloids and Surfaces A},
keywords = {Darcy's squeezing flow,Entropy generation,Joule heating,Nanofluids,Thermal radiation,Viscous dissipation,darcy,s squeezing fl ow},
number = {March},
pages = {197--210},
publisher = {Elsevier},
title = {{Entropy generation optimization and unsteady squeezing fl ow of viscous fl uid with fi ve di ff erent shapes of nanoparticles}},
url = {https://doi.org/10.1016/j.colsurfa.2018.06.017},
volume = {554},
year = {2018}
}
@article{Ali2010,
abstract = {Extensive GIS and field studies of Indus delta were conducted during 2005-08 to determine the influence of reduced flow of river Indus on dynamics of Indus delta changes as well as of its vegetation degradation during 49 years period from 1953 to 2001. There was huge loss of 67{\%} in dense forests with slight reduction of 23{\%} in the river flow in initial 25 years period whereas there was a minor loss of only 9{\%} of dense forests in spite of huge reduction of 57{\%} of river flow in next 24 years period. It was noted that lagged effect of river water dilution remained variably effective from 5-7 months after floods. It was further determined that Indus delta mangrove forests were not degraded due to higher salinity levels. Comparative figures for different parameters of forest cover, forest density, annual growth rate as well as Shannon's diversity Index H (richness) and EH (evenness) for least flooded zone (23.12 ppt) and most flooded zone (18.74 ppt) were 60.58 vs. 56.19, 598 vs. 202, 17.46{\%} vs. 18.08{\%}, 0.45 vs. 0.08 and 0.40 vs. 0.07 respectively. It was determined that reduced flow of river Indus had no adverse effect on delta erosion, accretion as well as mangrove forest degradation as such. It was apparent that biological interventions of various nature and magnitude were responsible for the said degradation.},
author = {Ali, Bagh},
doi = {Doi 10.1177/0892705711408984},
file = {:C$\backslash$:/Users/Ali/AppData/Local/Mendeley Ltd./Mendeley Desktop/Downloaded/2010.pdf:pdf},
isbn = {0892-7057},
journal = {Ph. D. Thesis},
keywords = {GIS Studies,M. K. Indus Delta,Mangoves Ecology,Qamar,Sea Surfacw Water Salinity},
number = {December},
title = {{National College of Business Administration {\&} Economics Lahore}},
year = {2010}
}
@article{Ashraf2013,
abstract = {A numerical study of an axisymmetric steady laminar incompressible flow of an electrically conducting micropolar fluid over a stretchable disk is carried out when the fluid is subjected to an external transverse magnetic field. The governing nonlinear equations of motion are transformed into a dimensionless form through Von Karman's logic similarity functions. An algorithm based on a finite difference scheme is used to solve the reduced coupled nonlinear ordinary differential equations with the associated boundary conditions. Effects of the mi-cropolar parameters, the magnetic parameter and the Prandtl number on the flow velocity and temperature distribution are discussed. Investigations predict that the heat transfer rate at the surface of the disk increases with an increase in the values of micropolar parameters. The magnetic field enhances the shear and couple stresses. The shear stress factor is lower for micropolar fluids as compared to Newtonian fluids, which may be beneficial in flow and heat control of polymeric processing.},
author = {Ashraf, Muhammad and Batool, Kiran},
file = {:E$\backslash$:/Literature{\_}Review{\_}2018/PhD{\_}Proposal{\_}References/Ashraf{\_}2013.pdf:pdf},
journal = {Journal of Theoretical and Applied Mechanics},
keywords = {heat transfer,magnetohydrodynamics (MHD),micropolar fluids,stretchable disk},
number = {1},
pages = {25--38},
title = {{Mhd Flow and Heat Transfer of a Micropolar Fluid Over a Stretchable Disk}},
volume = {51},
year = {2013}
}
@article{Authors2018,
author = {Authors, For},
doi = {10.1108/MMMS-03-2018-0047},
file = {:E$\backslash$:/Literature{\_}Review{\_}2018/kotha2019.pdf:pdf},
title = {{Effect of thermal radiation on engine oil nanofluid flow over a permeable wedge under convective heating}},
year = {2018}
}
@article{Javed2018,
abstract = {The present communication aims to investigate the influence of heat generation/absorption on axisymmetric Casson liquid flow over a stretched cylinder. Flow is caused due to torsional motion of cylinder. The governing physical problem is modelled and transferred into set of coupled nonlinear ordinary differential equations. These equations are solved numerically using built-in-Shooting method. Influence of sundry variables on the swirling velocity, temperature, coefficient of skin friction and heat transfer rate are computed and analyzed in a physical manner. Magnitude of axial skin friction is enhances for larger Reynold number and magnetic parameter while local Nusselt number decays with the enhancement of Casson parameter, heat generation/absorption and magnetic parameter. Comparison with already existing results is also given in the limiting case.},
author = {Javed, Muhammad Faisal and Khan, Muhammad Imran and Khan, Niaz Bahadur and Muhammad, Riaz and Rehman, Muftooh Ur and Khan, Sajjad Wali and Khan, Tufail A.},
doi = {10.1016/j.rinp.2018.04.015},
file = {:E$\backslash$:/Literature{\_}Review{\_}2018/PhD{\_}Proposal{\_}References/Javed{\_}2018.pdf:pdf},
issn = {22113797},
journal = {Results in Physics},
keywords = {Casson fluid,Heat generation/absorption,MHD,Stretched cylinder,Swirl velocity},
number = {January},
pages = {1250--1255},
publisher = {Elsevier},
title = {{Axisymmetric flow of Casson fluid by a swirling cylinder}},
url = {https://doi.org/10.1016/j.rinp.2018.04.015},
volume = {9},
year = {2018}
}
@article{Chamkha,
author = {Chamkha, A J and Aly, A M and Mansour, M A and Education, Applied and Valley, South},
file = {:C$\backslash$:/Users/Ali/Desktop/chamkha{\_}2010.pdf:pdf},
number = {April 2013},
pages = {37--41},
title = {{SIMILARITY SOLUTION FOR UNSTEADY HEAT AND MASS TRANSFER FROM A STRETCHING SURFACE EMBEDDED IN A POROUS MEDIUM WITH SUCTION / INJECTION AND CHEMICAL REACTION}}
}
@article{Rao2015,
abstract = {In this paper, the heat transfer effect on the steady boundary layer flow of a Casson fluid past a stretching surface in the presence of slip conditions was analyzed. The stretching surface is maintained at a constant temperature. The governing equations are transformed to a system of linear partial differential equations using appropriate non-dimensional variables. The resulting equations are solved numerically by using the Kellerbox finite-difference method, and the expressions for velocity and temperature are obtained. They satisfy all imposed initial and boundary conditions and reduce to some well-known solutions for non-Newtonian fluids. Numerical results for velocity, temperature, skin friction and Nusselt number are shown in various graphs and discussed for embedded flow parameters. It is found that both velocity and temperature decrease with an increase of the Casson fluid parameter.},
author = {Rao, A Subba and Prasad, V R and Nagendra, N and Murthy, K V N and Reddy, N Bhaskar},
file = {:E$\backslash$:/Literature{\_}Review{\_}2018/FDM{\_}KB{\_}Method-Paper/KB{\_}Method{\_}New{\_}2015.pdf:pdf},
journal = {World Journal of Mechanics},
keywords = {Non-Newtonian Fluid,Slip Cond,Stretching Surface,heat,keller-box numerical method,non-newtonian fluid,skin friction coefficient,slip condition,stretching surface,transfer},
number = {June},
pages = {117--128},
title = {{Numerical Modeling of Non-Similar Mixed Convection Heat Transfer over a Stretching Surface with Slip Conditions}},
volume = {5},
year = {2015}
}
@article{Irastorza2003,
abstract = {A method based on wavelet techniques has been developed and applied to background rejection in the data of the IGEX dark matter experiment. The method is presented and described in some detail to show how it efficiently rejects events coming from noise and microphonism through a mathematical inspection of their recorded pulse shape. The result of the application of the method to the last published 80 kg day data of IGEX is presented. {\textcopyright}2003 Elsevier B.V. All rights reserved.},
archivePrefix = {arXiv},
arxivId = {hep-ex/0302022},
author = {Irastorza, Igor G and Morales, A and Cebri{\'{a}}n, S and Garc{\'{i}}a, E and Morales, J and {Ortiz de Sol{\'{o}}rzano}, A and Osetrov, S B and Puimed{\'{o}}n, J and Sarsa, M L and Villar, J A},
doi = {10.1016/S0927-6505(03)00173-7},
eprint = {0302022},
file = {:E$\backslash$:/Literature{\_}Review{\_}2018/PhD{\_}Proposal{\_}References/Choi{\_}1995.pdf:pdf},
isbn = {ANL/MSD/CP--84938; CONF-951135--29; Other: ON: DE96004174; TRN: TRN: 96:001707 United StatesOther: ON: DE96004174; TRN: TRN: 96:001707Mon Nov 23 07:22:00 EST 2009OSTI as DE96004174ANL; SCA: 360606; PA: NTS-96:010373; EDB-96:054236; SN: 96001524590; TVI: 10318English},
issn = {09276505},
journal = {Astroparticle Physics},
keywords = {Dark matter,Low background,Noise rejection,Underground detectors,Wavelets},
number = {2},
pages = {247--256},
primaryClass = {hep-ex},
title = {{Using wavelets to reject background in dark matter experiments}},
volume = {20},
year = {2003}
}
@article{Rana2018,
abstract = {The present semi-analytical investigation covers the impact of aligned magnetic field, Ohmic dissipation and viscous dissipation on a non-similar nanofluid flow over a plate with no flux condition. The system of equations is transformed into the non-dimensional system of nonlinear partial differential equations to get solution using homotopy analysis method (HAM). The entropy generation analysis measuring disorderness of the system is also presented. The influence of physical parameters on momentum, temperature and concentration boundary layer thickness is discussed. The secondary variables (Cf,Nu) and entropy generation number (Ns) are also explored for present MHD model. The angle of inclination of magnetic field is found be controlling parameter for the minimization of skin friction.},
author = {Rana, Puneet and Shukla, Nisha},
doi = {10.1016/j.aej.2017.12.007},
file = {:E$\backslash$:/Literature{\_}Review{\_}2018/FEM{\_}2D{\_} Paper/PAPER2{\_}2DHAM{\_}Rana.pdf:pdf},
issn = {11100168},
journal = {Alexandria Engineering Journal},
keywords = {Entropy generation analysis,Homotopy analysis method,Nanofluid,Non-similar,Ohmic dissipation},
publisher = {Faculty of Engineering, Alexandria University},
title = {{Entropy generation analysis for non-similar analytical study of nanofluid flow and heat transfer under the influence of aligned magnetic field}},
url = {https://doi.org/10.1016/j.aej.2017.12.007},
year = {2018}
}
@article{Khan2016,
author = {Khan, Masood and Malik, Rabia and Munir, Asif and Shahzad, Azeem},
doi = {10.1007/s40430-015-0437-y},
file = {:C$\backslash$:/Users/Ali/Desktop/khan2015.pdf:pdf},
issn = {18063691},
journal = {Journal of the Brazilian Society of Mechanical Sciences and Engineering},
keywords = {Axisymmetric flow,Convective boundary conditions,Convective heat transfer,Sisko fluid},
number = {4},
pages = {1279--1289},
publisher = {Springer Berlin Heidelberg},
title = {{MHD flow and heat transfer of Sisko fluid over a radially stretching sheet with convective boundary conditions}},
volume = {38},
year = {2016}
}
@article{Sajid2008,
abstract = {An analysis is performed for the boundary-layer flow of a viscous fluid over a nonlinear axisymmetric stretching sheet. By introducing new nonlinear similarity transformations, the partial differential equations governing the flow are reduced to an ordinary differential equation. The resulting ordinary differential equation is solved using the homotopy analysis method (HAM). Analytic solution is given in the form of an infinite series. Convergence of the obtained series solution is explicitly established. The solution for an axisymmetric linear stretching sheet is obtained as a special case. {\textcopyright} 2007 Springer-Verlag.},
author = {Sajid, M. and Hayat, T. and Asghar, S. and Vajravelu, K.},
doi = {10.1007/s00419-007-0146-9},
file = {:C$\backslash$:/Users/Ali/Desktop/--sajjid{\_}34.pdf:pdf},
issn = {09391533},
journal = {Archive of Applied Mechanics},
keywords = {Axisymmetric flow,Convergence,HAM solution,Nonlinear stretching sheet},
number = {2},
pages = {127--134},
title = {{Analytic solution for axisymmetric flow over a nonlinearly stretching sheet}},
volume = {78},
year = {2008}
}
@article{Hayat2018,
abstract = {ABSTRACTThis paper concerns with the analysis of double stratification in magnetohydrodynamic (MHD) flow of nanofluid by a stretching cylinder. Brownian motion and thermophoresis effects are present in the transport equations. The flow is subjected to velocity, thermal and solutal slip conditions. Non-linear ordinary differential equations are obtained from the governing non-linear partial differential equations after using appropriate transformations. The resulting non-linear ordinary differential equations are solved for the convergent series solutions. The velocity, temperature and concentration profiles are illustrated for different emerging parameters. Velocity distribution decays for higher estimation of velocity slip parameter. Furthermore, temperature decreases and concentration enhances for higher values of thermal stratification parameter and thermophoresis parameter, respectively. Numerical results for the skin friction, Nusselt number and Sherwood number are also presented and examined. Compar...},
author = {Hayat, Tasawar and Nassem, Anum and Khan, Muhammad Ijaz and Farooq, Muhammad and Al-Saedi, Ahmed},
doi = {10.1080/00319104.2017.1317778},
file = {:E$\backslash$:/Literature{\_}Review{\_}2018/PhD{\_}Proposal{\_}References/hayat2017.pdf:pdf},
issn = {10290451},
journal = {Physics and Chemistry of Liquids},
keywords = {MHD,double stratification,nanofluid,slips conditions,stretching cylinder,thermal radiation},
number = {2},
pages = {189--208},
publisher = {Taylor {\&} Francis},
title = {{Magnetohydrodynamic (MHD) flow of nanofluid with double stratification and slip conditions}},
url = {https://doi.org/10.1080/00319104.2017.1317778},
volume = {56},
year = {2018}
}
@article{Crane1970,
author = {Crane, Lawrence J.},
doi = {10.1007/BF01587695},
issn = {0044-2275},
journal = {Zeitschrift f{\"{u}}r angewandte Mathematik und Physik ZAMP},
month = {jul},
number = {4},
pages = {645--647},
title = {{Flow past a stretching plate}},
url = {http://link.springer.com/10.1007/BF01587695},
volume = {21},
year = {1970}
}
@article{Ramzan2017,
author = {Ramzan, Muhammad and Chung, Jae Dong and Ullah, Naeem},
doi = {10.1016/j.ijmecsci.2017.06.009},
issn = {00207403},
journal = {International Journal of Mechanical Sciences},
month = {sep},
pages = {31--40},
title = {{Radiative magnetohydrodynamic nanofluid flow due to gyrotactic microorganisms with chemical reaction and non-linear thermal radiation}},
url = {https://linkinghub.elsevier.com/retrieve/pii/S0020740317308433},
volume = {130},
year = {2017}
}
@article{Bognar2014,
abstract = {Crossmodal links in spatial attention were studied in an experiment where participants had to detect peripheral tactile or visual targets on the attended side, while ignoring all stimuli on the unattended side and in the currently irrelevant modality. Both relevant locations and relevant modalities were specified on a trial-by-trial basis by auditory precues. Spatial orienting in the cue-target interval was reflected in anterior negativities and occipital positivities contralateral to the cued side, either when vision or touch was cued as relevant. These effects resembled previously reported ERP modulations during shifts of visual attention, implicating supramodal mechanisms in the control of spatial attention and demonstrating their independence of cue modality. Early effects of spatial attention on somatosensory and visual ERPs were of equivalent size for currently relevant and irrelevant modalities. Results support the idea that crossmodal links in spatial attention are mediated by supramodal control mechanisms},
author = {Bogn{\'{a}}r, Gabriella and Cs{\'{a}}ti, Zolt{\'{a}}n},
doi = {10.1017.S0048577201393162},
file = {:E$\backslash$:/Literature{\_}Review{\_}2018/PhD{\_}Proposal{\_}References/Miskloic{\_}2014.pdf:pdf},
isbn = {0048-5772},
issn = {0048-5772},
keywords = {Boundary Layer Problem,Iterative Transformation Method,Non-Newtonian Fluid,Skin Friction Parameter,boundary layer problem,iterative transformation method,non-newtonian fluid,skin friction parameter},
number = {January},
pages = {8--13},
pmid = {12212636},
title = {{Numerical Solution to Boundary Layer Problems over Moving Flat Plate in Non-Newtonian Media}},
volume = {2014},
year = {2014}
}
@article{Takhar1998,
abstract = {Heat transfer over a stretching surface with uniform or variable heat flux in micropolar fluids is investigated in this Letter. The boundary layer equations are transformed into ordinary differential equations, and then they are solved numerically by a finite-difference method. The effects of the material parameter K, Prandtl number Pr, velocity exponent parameter m, and heat flux exponent parameter n on the heat transfer characteristics are studied. It is found that the local Nusselt number is higher for micropolar fluids compared to Newtonian fluids. ?? 2007 Elsevier B.V. All rights reserved.},
author = {Takhar, H. S. and Agarwal, R. S. and Bhargava, R. and Jain, S.},
doi = {10.1007/s002310050252},
file = {:E$\backslash$:/Literature{\_}Review{\_}2018/PhD{\_}Proposal{\_}References/Crane{\_}1970.pdf:pdf},
issn = {09477411},
journal = {Heat and Mass Transfer/Waerme- und Stoffuebertragung},
number = {2-3},
pages = {213--219},
title = {{Mixed convection flow of a micropolar fluid over a stretching sheet}},
volume = {34},
year = {1998}
}
@article{Hassan2018,
abstract = {In this letter, water base nanofluid flow over wavy surface in a porous medium of spherical packing beds is investigated. The copper oxides particles are taken into account. These properties are rehabilitated when fluid interacts with porous walls. For porous medium, Dupuit–Forchheimer model; an extension of Darcy's law model is utilized. The natures of velocity and temperature profiles of nanofluid are discussed graphically whereas the values of convection heat transfer coefficient in the presence of different nanoparticles concentrations in porous medium is presented in tabular form. The obtained results illustrate that convection heat transfer is improved by nanoparticles concentration but reduces when fluid attract to pores structured medium. On the other hand, when particles are added in fluid, convection heat transfer rate is improved but flow velocity is declined.},
author = {Hassan, M. and Marin, M. and Alsharif, Abdullah and Ellahi, R.},
doi = {10.1016/j.physleta.2018.06.026},
file = {:E$\backslash$:/Literature{\_}Review{\_}2018/PhD{\_}Proposal{\_}References/Hassan{\_}2018.pdf:pdf},
isbn = {3-404-92113-5},
issn = {03759601},
journal = {Physics Letters, Section A: General, Atomic and Solid State Physics},
keywords = {Convective transfer,Nanofluid,Porous medium,Wavy surface},
number = {38},
pages = {2749--2753},
publisher = {Elsevier B.V.},
title = {{Convective heat transfer flow of nanofluid in a porous medium over wavy surface}},
url = {https://doi.org/10.1016/j.physleta.2018.06.026},
volume = {382},
year = {2018}
}
@article{BEG2013,
author = {B{\'{E}}G, O. ANWAR and PRASAD, V. R. and VASU, B.},
doi = {10.1142/S021951941350067X},
issn = {0219-5194},
journal = {Journal of Mechanics in Medicine and Biology},
month = {aug},
number = {04},
pages = {1350067},
title = {{NUMERICAL STUDY OF MIXED BIOCONVECTION IN POROUS MEDIA SATURATED WITH NANOFLUID CONTAINING OXYTACTIC MICROORGANISMS}},
url = {http://www.worldscientific.com/doi/abs/10.1142/S021951941350067X},
volume = {13},
year = {2013}
}
@article{Mehmood2017,
abstract = {{\textcopyright} 2017 Chinese Physical Society and IOP Publishing Ltd. This theoretical study investigates the microrotation effects on mixed convection flow induced by a stretching sheet. Casson fluid model along with microrotation is considered to model the governing flow problem. The system is assumed to undergo internal heating phenomenon. The governing physical problem is transformed into system of nonlinear ordinary differential equations using scaling group of transformations. These equations are solved numerically using Runge Kutta Fehlberg scheme coupled with shooting technique. Influence of sundry parameters for the case of strong and weak concentration of microelements on velocity, temperature, skin friction and local heat flux at the surface are computed and discussed. Lower skin friction and heat flux is observed for the case of weak concentration () compared to strong concentration of microelements (n =0.0) near the wall.},
author = {Mehmood, Zaffar and Mehmood, R. and Iqbal, Z.},
doi = {10.1088/0253-6102/67/4/443},
file = {:E$\backslash$:/Literature{\_}Review{\_}2018/Micro{\_}casson.pdf:pdf},
issn = {02536102},
journal = {Communications in Theoretical Physics},
keywords = {Casson fluid,internal heating,micropolar,mixed convection,numerical solution},
number = {4},
pages = {443--448},
title = {{Numerical Investigation of Micropolar Casson Fluid over a Stretching Sheet with Internal Heating}},
volume = {67},
year = {2017}
}
@article{Singh2018,
author = {Singh, B and Gupta, D and Kumar, L and Anwar, O B},
doi = {10.1134/S1810232818020078},
file = {:E$\backslash$:/Literature{\_}Review{\_}2018/FEM{\_}1D{\_} Paper/Gupta FEM{\_}1.pdf:pdf},
number = {2},
pages = {202--203},
title = {{Finite Element Analysis of MHD Flow of Micropolar Fluid over a Shrinking Sheet with a Convective Surface Boundary Condition}},
volume = {27},
year = {2018}
}
@article{Hayat2017a,
abstract = {Here magnetohydrodynamic (MHD) two-dimensional (2D) flow of an incompressible Burgers material bounded by a permeable stretched surface is addressed. The boundary layer flow equations are modelled. Heat transfer is discussed for power law heat flux at the surface and heat source. Convergent series solutions are constructed. Clarification of different emerging variables is presented through graphs of velocity, temperature and local Nusselt number. The present solutions are matched with the available published work in a limiting case.},
author = {Hayat, T. and Waqas, M. and Khan, M. Ijaz and Alsaedi, A. and Shehzad, S. A.},
doi = {10.1016/j.cjph.2017.02.004},
file = {:E$\backslash$:/Literature{\_}Review{\_}2018/PhD{\_}Proposal{\_}References/hayat-2{\_}2017.pdf:pdf},
issn = {05779073},
journal = {Chinese Journal of Physics},
keywords = {Burgers fluid,Heat source,MHD,Power law heat flux},
number = {2},
pages = {318--330},
publisher = {Elsevier B.V.},
title = {{Magnetohydrodynamic flow of burgers fluid with heat source and power law heat flux}},
url = {https://doi.org/10.1016/j.cjph.2017.02.004},
volume = {55},
year = {2017}
}
@article{Aii1994,
author = {Aii, M E},
file = {:C$\backslash$:/Users/Ali/Desktop/Ali{\_}1994.pdf:pdf},
journal = {W{\"{a}}rme-und Stoff{\"{u}}bertragung},
pages = {227--234},
title = {{H e a t transfer characteristics of a continuous stretching surface}},
volume = {234},
year = {1994}
}
@article{Rana2013,
abstract = {This study examines theoretically and computationally the transient magneto-hydrodynamic boundary layer flow and heat transfer in an incompressible rotating nanofluid over a stretching continuous sheet, with a transverse magnetic field applied normal to the sheet plane. The three-dimensional conservation equations for mass, momentum, energy and species (nanoparticle) diffusion, are normalized into a system of two-dimensional dimensionless boundary layer equations, using appropriate scaling transformations. The resulting nanofluid transport model incorporates a Brownian motion parameter, thermophoresis parameter, rotation parameter, unsteady parameter, Prandtl number, Hartmann magnetic parameter and Lewis number, and physically realistic boundary conditions at the sheet surface and in the free stream. The nonlinear two-point boundary value problem is solved using a robust, efficient finite element method based on the variational formulation. A detailed evaluation of the effects of the governing physical parameters on the velocity components, temperature and nanoparticle concentration via graphical plots is conducted. Primary velocity is strongly retarded with increasing Hartmann number and there is also a reduction in secondary velocity magnitude. Both temperature and nanoparticle concentration are positively affected by the Hartmann number. Increasing rotational parameter decreases both primary and secondary velocity, and also depresses temperature and nanoparticle concentration. Unsteadiness parameter is generally found to enhance primary velocity and temperatures but exhibits a varied influence on secondary velocity and nanoparticle concentration. The reduced Nusselt number (wall temperature gradient) is observed to be depressed with both Brownian motion and thermophoresis effects, whereas the contrary behaviour is computed for the reduced Sherwood number (wall mass transfer gradient). The reduced Nusselt number and the Sherwood number also show a steady decrease with increasing rotational parameter. The present finite element method solutions have been validated extensively with the previously published results, demonstrating excellent correlation. The study has important applications in the manufacture and electromagnetic control of complex magnetic nanofluid materials of relevance to biomedical, energy systems and aerospace systems technologies. {\textcopyright}IMechE 2013.},
author = {Rana, Puneet and Bhargava, Rama and B{\'{e}}g, Osman A.},
doi = {10.1177/1740349912463312},
file = {:E$\backslash$:/Literature{\_}Review{\_}2018/FEM{\_}2D{\_} Paper/PAPER1{\_}2DFEM{\_}Rana.pdf:pdf},
issn = {17403499},
journal = {Proceedings of the Institution of Mechanical Engineers, Part N: Journal of Nanoengineering and Nanosystems},
keywords = {Boundary layer,Brownian motion,Finite element method,Magnetic nano-materials processing,Nanofluid,Rotation,Stretching sheet,Thermophoresis},
number = {2},
pages = {77--99},
title = {{Finite element simulation of unsteady magneto-hydrodynamic transport phenomena on a stretching sheet in a rotating nanofluid}},
volume = {227},
year = {2013}
}
@article{Covey1989,
abstract = {In the inspirational tradition of 'The road less traveled', 'The seven habits of highly effective people' is a holistic, integrated approach to solving personal and professional problems by becoming principle-centered. This is a revolutionary guidebook to achieving peace of mind within and building trust without by seeking the roots of human behavior in character and by learning principles rather than merely practices.With pointed anecdotes and penetrating insights, Stephen R. Covey - leading management consultant and author of best-selling spiritual books - reveals how our actions follow from who we are. He shows how we can end self-defeating behavior at home and at work by adopting the 'Seven Habits of Highly Effective People'. Covey shows how these habits are not a 'quick fix' but rather a step-by-step thway to the principles of fairness, integrity, honesty, and human dignity that give us the security to adapt to change in our family and business lives - as well as the wisdom and power to take advantage of the opportunities such change creates.},
archivePrefix = {arXiv},
arxivId = {arXiv:1011.1669v3},
author = {Covey, Steven R.},
doi = {10.1108/00251749810245309},
eprint = {arXiv:1011.1669v3},
file = {:C$\backslash$:/Users/Ali/AppData/Local/Mendeley Ltd./Mendeley Desktop/Downloaded/Covey - 1989 - The seven habits of highly effective people.pdf:pdf},
isbn = {0743269519},
issn = {1052-309X},
pages = {384},
pmid = {1747433},
title = {{The seven habits of highly effective people}},
year = {1989}
}
@article{Daniel2017,
author = {Daniel, Yahaya},
doi = {10.7726/jame.2017.1001},
file = {:E$\backslash$:/Literature{\_}Review{\_}2018/Danial Habib Data/Paper ll/For Danial.pdf:pdf},
issn = {21629870},
journal = {Journal of Advanced Mechanical Engineering},
keywords = {heat transfer,homotopy analysis method,mhd,partial slip condition,porous stretching sheet},
number = {1},
pages = {1--15},
title = {{MHD Laminar Flows and Heat Transfer Adjacent to Permeable Stretching Sheets with Partial Slip Condition}},
url = {http://paper.uscip.us/JAME/JAME.2017.1001.pdf},
volume = {4},
year = {2017}
}
@article{Hayat2017a,
abstract = {Here characteristics of Newtonian heating in permeable stretched flow of viscous nanomaterial are investigated. Adopted nanomaterial model incorporates the phenomena of Brownian motion and thermophoresis. Concept of boundary layer is employed for the formulation procedure. Convergent homotopic solutions are established for the nonlinear systems. Velocity, thermal and nanoparticles fields for nonlinear boundary value problems are computed and discussed. The velocity, temperature and concentration gradients are also evaluated. It is noticed that impacts of curvature and suction/injection parameters on skin friction coefficient are qualitatively similar. Moreover temperature distribution enhances for larger thermophoresis and Brownian motion parameters.},
author = {Hayat, T. and Khan, M. Ijaz and Waqas, M. and Alsaedi, A.},
doi = {10.1016/j.rinp.2016.11.047},
file = {:E$\backslash$:/Literature{\_}Review{\_}2018/PhD{\_}Proposal{\_}References/hayat{\_}2017.pdf:pdf},
issn = {22113797},
journal = {Results in Physics},
keywords = {Brownian motion,Nanofluid,Newtonian heating,Stretched cylinder,Thermophoresis},
pages = {256--262},
title = {{Newtonian heating effect in nanofluid flow by a permeable cylinder}},
url = {https://doi.org/10.1016/j.rinp.2016.11.047},
volume = {7},
year = {2017}
}
@article{Daniel2017,
author = {Daniel, Yahaya},
doi = {10.7726/jame.2017.1001},
file = {:E$\backslash$:/Literature{\_}Review{\_}2018/Danial Habib Data/Paper ll/For Danial.pdf:pdf},
issn = {21629870},
journal = {Journal of Advanced Mechanical Engineering},
keywords = {heat transfer,homotopy analysis method,mhd,partial slip condition,porous stretching sheet},
number = {1},
pages = {1--15},
title = {{MHD Laminar Flows and Heat Transfer Adjacent to Permeable Stretching Sheets with Partial Slip Condition}},
url = {http://paper.uscip.us/JAME/JAME.2017.1001.pdf},
volume = {4},
year = {2017}
}
@article{Swapna2015,
abstract = {In this paper, the steady, two-dimensional, heat and mass transfer flow of a chemically reacting mixed convection magneto-micropolar fluid over a wedge with a convective surface boundary condition is investigated. Using similarity transformations found by Falkner and Skan, the governing transport equations are reduced to a system of non-linear ordinary differential equations which are solved by employing the extensively-validated, finite element method. The results are depicted graphically to illustrate the influence of the various pertinent parameters on velocity, micro-rotation, temperature and concentration functions. Additionally, skin friction coefficient, local Nusselt number and local Sherwood number are also computed and presented graphically for the flow regime. The numerical solutions are compared with earlier studies for special cases of the wedge angle parameter and found to be in excellent agreement, thereby validating the accuracy of the present numerical code. The study finds applications in chemical reaction engineering processes, magnetic materials processing, solar collector energy systems, etc.},
author = {Swapna, G. and Kumar, Lokendra and Rana, Puneet and Singh, Bani},
doi = {10.1016/j.jtice.2014.10.005},
file = {:E$\backslash$:/Literature{\_}Review{\_}2018/Dr{\_}Puneet{\_}Rana{\_}India/1-s2.0-S187610701400306X-main.pdf:pdf},
issn = {18761070},
journal = {Journal of the Taiwan Institute of Chemical Engineers},
keywords = {Chemical reaction,Convective boundary condition,FEM,Heat mass transfer,MHD,Micropolar fluid},
pages = {18--27},
publisher = {Taiwan Institute of Chemical Engineers},
title = {{Finite element modeling of a double-diffusive mixed convection flow of a chemically-reacting magneto-micropolar fluid with convective boundary condition}},
url = {http://dx.doi.org/10.1016/j.jtice.2014.10.005},
volume = {47},
year = {2015}
}
@article{Iram2018,
author = {Iram, Sanna and Nawaz, Muhammad and Ali, Asad},
doi = {10.1007/s12043-018-1612-3},
file = {:E$\backslash$:/Literature{\_}Review{\_}2018/Axisy{\_}Micropolar 110.pdf:pdf},
isbn = {1204301816},
issn = {09737111},
journal = {Pramana - Journal of Physics},
keywords = {44.05.e,47.35.Pq,81.40.Gh,Heat and mass transfer,Nusselt number and Sherwood number,temperature and concentration gradients},
number = {4},
pages = {1--11},
publisher = {Springer India},
title = {{Temperature and concentration gradient effects on heat and mass transfer in micropolar fluid}},
url = {https://doi.org/10.1007/s12043-018-1612-3},
volume = {91},
year = {2018}
}
@article{Rana2016,
abstract = {The present paper deals with the multiple solutions and their stability analysis of non-Newtonian micropolar nanofluid slip flow past a shrinking sheet in the presence of a passively controlled nanoparticle boundary condition. The Lie group transformation is used to find the similarity transformations which transform the governing transport equations to a system of coupled ordinary differential equations with boundary conditions. These coupled set of ordinary differential equation is then solved using the RungeKutta-Fehlberg fourth-fifth order(RKF45) method and the ode15 s solver in MATLAB.For stability analysis, the eigenvalue problem is solved to check the physically realizable solution. The upper branch is found to be stable, whereas the lower branch is unstable. The critical values(turning points) for suction(0 {\textless}sc{\textless}s) and the shrinking parameter({\$}\chi{\$}c{\textless}{\$}\chi{\$} {\textless}0) are also shown graphically for both no-slip and multiple-slip conditions. Multiple regression analysis for the stable solution is carried out to investigate the impact of various pertinent parameters on heat transfer rates. The Nusselt number is found to be a decreasing function of the thermophoresis and Brownian motion parameters.},
author = {Rana, P. and Uddin, M. J. and Gupta, Y. and Ismail, A. I.M. M},
doi = {10.1007/s10483-016-2140-9},
file = {:E$\backslash$:/Literature{\_}Review{\_}2018/Dr{\_}Puneet{\_}Rana{\_}India/Two-component modeling for non-Newtonian nanofluid slip flow and heat transfer over sheet{\%}3A Lie group approach.pdf:pdf},
isbn = {0253-4827},
issn = {15732754},
journal = {Applied Mathematics and Mechanics (English Edition)},
keywords = {Lie group,MATLAB,micropolar nanofluid,multiple-slip,stability},
number = {10},
pages = {1325--1340},
title = {{Two-component modeling for non-Newtonian nanofluid slip flow and heat transfer over sheet: Lie group approach}},
volume = {37},
year = {2016}
}
@article{Mabood2016,
abstract = {An investigation is carried out on MHD stagnation point flow of water based nanofluids (Cu and Al2O3) in which the heat and mass transfer includes the effects of volume fraction of nanoparticles, radiation, viscous dissipation and chemical reaction. The governing partial differential equations for the fluid flow, temperature and concentration are reduced to a system of nonlinear ordinary differential equations. The derived similarity equations and corresponding boundary conditions are solved numerically. To exhibit the effect of the controlling parameters on the dimensionless velocity, temperature, nanoparticle volume fraction, skin friction coefficient, local Nusselt and local Sherwood numbers, numerical results are presented in graphical and tabular forms. It is found that the skin friction coefficient, heat and mass transfer rates are increase with magnetic and volume fraction of nanoparticle.},
author = {Mabood, F. and Shateyi, S. and Rashidi, M. M. and Momoniat, E. and Freidoonimehr, N.},
doi = {10.1016/j.apt.2016.02.033},
file = {:E$\backslash$:/Literature{\_}Review{\_}2018/PhD{\_}Proposal{\_}References/Bhatti-2{\_}2016.pdf:pdf},
issn = {15685527},
journal = {Advanced Powder Technology},
keywords = {Chemical reaction,Heat mass transfer,MHD,Nanofluids,Viscous dissipation},
number = {2},
pages = {742--749},
publisher = {The Society of Powder Technology Japan},
title = {{MHD stagnation point flow heat and mass transfer of nanofluids in porous medium with radiation, viscous dissipation and chemical reaction}},
url = {http://dx.doi.org/10.1016/j.apt.2016.02.033},
volume = {27},
year = {2016}
}
@article{Chuanjing1989,
author = {Chuanjing, Tu},
file = {:E$\backslash$:/Literature{\_}Review{\_}2018/PhD{\_}Proposal{\_}References/Chaoyang{\_}1989.pdf:pdf},
journal = {Most},
keywords = {heat transfer,natural convection,non-newtonian fluid,porous media},
number = {2},
title = {{Boundary-layer f l o w and heat transfer of n o n - N e w t o n i a n fluids in porous media}},
volume = {10},
year = {1989}
}
@article{Bhargava2003,
author = {Bhargava, R and Kumar, L and Takhar, H S},
doi = {10.1016/S0020-7225(02)00157-X},
file = {:E$\backslash$:/Literature{\_}Review{\_}2018/PhD{\_}Proposal{\_}References/Bhargava{\_}2003.pdf:pdf},
pages = {123--136},
title = {{Numerical solution of free convection MHD micropolar fluid flow between two parallel porous vertical plates}},
volume = {41},
year = {2003}
}
@article{Mustafa2015,
abstract = {This article reports the laminar axisymmetric flow of nanofluid over a non-linearly stretching sheet. The model used for nanofluid contains the simultaneous effects of Brownian motion and thermophoretic diffusion of nanoparticles. The recently proposed boundary condition is considered which requires the mass flux of nanoparticles at the wall to be zero. Analytic solutions of the arising boundary value problem are obtained by optimal homotopy analysis method. Moreover the numerical solutions are computed by Keller-Box method. Both the solutions are found in excellent agreement. The behavior of Brownian motion on the fluid temperature and wall heat transfer rate is insignificant. Further the nanoparticle volume fraction distribution is found to be negative near the vicinity of the stretching sheet.},
author = {Mustafa, M. and {Ahmad Khan}, Junaid and Hayat, T. and Alsaedi, A.},
doi = {10.1016/j.ijnonlinmec.2015.01.005},
file = {:E$\backslash$:/Literature{\_}Review{\_}2018/Axisymmetric2015.pdf:pdf},
issn = {00207462},
journal = {International Journal of Non-Linear Mechanics},
keywords = {Axisymmetric flow,Keller-Box method,Nanofluid,Non-linear stretching sheet,Optimal homotopy analysis method},
pages = {22--29},
title = {{Analytical and numerical solutions for axisymmetric flow of nanofluid due to non-linearly stretching sheet}},
volume = {71},
year = {2015}
}
@article{Dhanai2015,
abstract = {In the present framework, magneto-hydrodynamic (MHD) boundary layer flow of nanofluid induced by a power-law stretching/shrinking permeable sheet has been investigated numerically using shooting method, taking the effects of viscous dissipation. The governing equations that incorporate the effects of Brownian motion and thermophoresis are reduced into the system of nonlinear ordinary differential equations. The study reveals the existence of dual solutions for various pertinent parameters in certain domain with the critical value of suction (0{\textless}sc{\textless}s) and stretching/shrinking parameter ($\chi$c{\textless}$\chi$). Even, the existence domain of heat transfer coefficient is found to have two unique solutions with $\beta$ and $\chi$. The viscous dissipation was found to be significant whereas the Brownian motion has negligible effect on the rate of heat transfer. Some of the numerical results are validated with earlier published results, available in the literature.},
author = {Dhanai, Ruchika and Rana, Puneet and Kumar, Lokendra},
doi = {10.1016/j.powtec.2014.12.035},
file = {:E$\backslash$:/Literature{\_}Review{\_}2018/Dr{\_}Puneet{\_}Rana{\_}India/1-s2.0-S0032591014010171-main.pdf:pdf},
issn = {1873328X},
journal = {Powder Technology},
keywords = {Dual solution,MHD,Nanofluids,Stretching/shrinking sheet,Viscous dissipation},
pages = {62--70},
publisher = {Elsevier B.V.},
title = {{Multiple solutions of MHD boundary layer flow and heat transfer behavior of nanofluids induced by a power-law stretching/shrinking permeable sheet with viscous dissipation}},
url = {http://dx.doi.org/10.1016/j.powtec.2014.12.035},
volume = {273},
year = {2015}
}
@article{Alamri2019,
abstract = {The aim of this research is to analyze the effects of mass transfer on second grade fluid flow subjected to the heat transfer incorporated with the relaxation time to reach the state of equilibrium on or after the state of upheaval. A new heat model namely Cattaneo–Christov heat flux comprising the relaxation time is employed instead of very commonly used mundane model based on classical theory of heat flux. Flow is considered towards stretching cylinder in the existence of external magnetic field. Suitable transformations are first used to deduce the momentum, heat and concentration equations and are then solved analytically. The effects of physical quantities such as fluid parameter, magnetic field, Schmidt number, relaxation time, curvature parameter, Prandtl number and chemical reaction on momentum, temperature and concentration profile are examined graphically whereas for validation of results convergence analysis along with residual error are obtained numerically. A comparison of obtained results is also given with the existing literature as a limiting case of reported problem and are found an excellent agreement. The temperature profile indicates thinning effect for higher values of Prandtl number and relaxation time. It is also noted that the velocity increases with increasing values of fluid parameter whereas it declines for the case of magnetic field. This study can be used an application of central heating system and to measure the fast chemical reactions rates.},
author = {Alamri, Sultan Z and Khan, Ambreen A and Azeez, Mariam and Ellahi, R},
doi = {10.1016/j.physleta.2018.10.035},
file = {:E$\backslash$:/Literature{\_}Review{\_}2018/PhD{\_}Proposal{\_}References/amreeen {\_}2018.pdf:pdf},
issn = {03759601},
journal = {Physics Letters, Section A: General, Atomic and Solid State Physics},
keywords = {Cattaneo–Christov model,MHD,Mass transfer,Second grade fluid,Stretching cylinder},
number = {2-3},
pages = {276--281},
publisher = {Elsevier B.V.},
title = {{Effects of mass transfer on MHD second grade fluid towards stretching cylinder: A novel perspective of Cattaneo–Christov heat flux model}},
url = {https://doi.org/10.1016/j.physleta.2018.10.035},
volume = {383},
year = {2019}
}
@article{Rana2011,
abstract = {The aim of this study is to find out if lamotrigine gives symptomatic relief and enhances quality of life in patients with post-polio syndrome. Thirty patients were randomly assigned to receive or not to receive lamotrigine treatment. Lamotrigine at a daily dose of 50-100 mg was given to the fifteen patients, and fifteen patients were used as the control group. Interventional advice and home exercises were given to all of the patients. Clinical assessments were made at baseline and repeated at the second and fourth weeks by the physician who was unaware of medication. The severity of pain, fatigue and muscle cramps were rated on a visual analogue scale. Health-related quality of life was measured using the Nottingham Health Profile. The patient's perceived level of fatigue was assessed using Fatigue Severity Scale. Comparing to the baseline values, statistically significant improvements were obtained in the mean scores of VAS, NHP and FSS at two weeks and four weeks in the patients on lamotrigine. No significant improvements were reported in the control group. These preliminary results indicate that lamotrigine relieves the symptoms and improves the life qualities of patients with post polio syndrome. {\textcopyright}2005 - IOS Press and the authors. All rights reserved.},
author = {Rana, Puneet and Bhargava, Rama R.},
doi = {10.4028/www.scientific.net/AMM.110-116.3679},
file = {:E$\backslash$:/Literature{\_}Review{\_}2018/Dr{\_}Puneet{\_}Rana{\_}India/AppliedMechanicsandMaterials.pdf:pdf},
isbn = {9783037852620},
issn = {1662-7482},
journal = {Applied Mechanics and Materials},
keywords = {abstract,boundary layer,effects has been investigated,fem,incompressible nanofluid along a,laminar boundary layer flow,magnetic field,mixed convection,nanofluid,numerically,obtained from the,of,permeable vertical semi-infinite flat,plate with magnetic field,steady,the resulting govering equations,two dimensional mixed convection,vertical plate},
number = {June},
pages = {3679--3687},
title = {{Mixed Convective Heat Transfer Flow of Nanofluid past a Permeable Vertical Flat Plate with Magnetic Effects: A Finite Element Study}},
url = {http://www.scientific.net/AMM.110-116.3679},
volume = {110-116},
year = {2011}
}
@article{Gardner,
author = {Gardner, Howard},
file = {:C$\backslash$:/Users/Ali/AppData/Local/Mendeley Ltd./Mendeley Desktop/Downloaded/Gardner - Unknown - Howard{\_}Gardner{\_}Theory{\_}Multiple{\_}Intelligences.pdf:pdf},
title = {{Howard{\_}Gardner{\_}Theory{\_}Multiple{\_}Intelligences}}
}
@article{Shahzad2017a,
abstract = {This article address the boundary layer flow and heat transfer of unsteady and incompressible viscous fluid over an unsteady stretching permeable surface. First of all modeled nonlinear partial differential equations are transformed to a system of ordinary differential equations by using similarity transformations. Analytic solution of the reduced problem is constructed by using homotopy analysis method (HAM). To validate the constructed series solution a numerical counterpart is developed using shooting algorithm based on Runge-Kutta method. Both schemes are in an excellent agreement. The effects of the pertinent parameters on the velocity and energy profile are shown graphically and examined in detail.},
author = {Shahzad, Azeem and Ali, Ramzan and Hussain, Murrawat and Kamran, Muhammad},
doi = {10.1016/j.aej.2016.08.030},
file = {:C$\backslash$:/Users/Ali/AppData/Local/Mendeley Ltd./Mendeley Desktop/Downloaded/2017.pdf:pdf},
issn = {11100168},
journal = {Alexandria Engineering Journal},
keywords = {Axisymmetric flow,Heat transfer,Homotopy analysis method,Stretching sheet,Unsteady flow},
number = {1},
pages = {35--41},
publisher = {Faculty of Engineering, Alexandria University},
title = {{Unsteady axisymmetric flow and heat transfer over time-dependent radially stretching sheet}},
url = {http://dx.doi.org/10.1016/j.aej.2016.08.030},
volume = {56},
year = {2017}
}
@article{Haq2017,
abstract = {In this article, combine effects of the inclined magnetic field and velocity slip conditions are analyzed for nanofluid flow over a moving over a flat surface. Two different kind of Carbon nanotubes are also incorporated within the base fluid, namely: Single wall carbon nanotubes (SWCNTs) and multiple wall carbon nanotubes (MWCNTs). Rheological characteristics of CNTs-Water and CNTs-Kerosene are studied under the influence of inclined applied magnetic field between 0 ≤ {\$}\gamma{\$} ≤ {\$}\pi{\$}/2. Close form solutions are obtained for both momentum and energy equation in the form of hypergeometric function. The core objective of aligned angle magnetic field is to use the governing magnetic intensity on the nanofluid and to extend the appraisals of aligned angle of the magnetic field produce to upgrade the local skin friction and decline the local Nusselt number. Significant consequences of inclined magnetic field with rest of the physical parameters including Hartmann number, velocity slip and solid volume fraction nanoparticles are presented and analyzed via numerical and graphical illustrations. It is found that SWCNTs-kerosene depicts the high friction and heat transfer rate at the surface as compare to the rest of the mixtures.},
author = {Haq, Rizwan Ul and Rashid, Irfan and Khan, Z H},
doi = {10.1016/j.molliq.2017.08.084},
file = {:E$\backslash$:/Literature{\_}Review{\_}2018/PhD{\_}Proposal{\_}References/Haq{\_}2017.pdf:pdf},
issn = {01677322},
journal = {Journal of Molecular Liquids},
keywords = {Aligned magnetic field,Carbon nanotubes,Exact solution,Moving surface},
pages = {682--688},
publisher = {Elsevier B.V.},
title = {{Effects of aligned magnetic field and CNTs in two different base fluids over a moving slip surface}},
url = {http://dx.doi.org/10.1016/j.molliq.2017.08.084},
volume = {243},
year = {2017}
}
@article{Rangi2012,
author = {Rangi, Rekha R. and Ahmad, Naseem},
doi = {10.4236/am.2012.33032},
file = {:E$\backslash$:/Literature{\_}Review{\_}2018/PhD{\_}Proposal{\_}References/Mishra{\_}2012.pdf:pdf},
issn = {2152-7385},
journal = {Applied Mathematics},
keywords = {nusselt number,skin friction energy equation,unsteady boundary layer flow},
number = {03},
pages = {205--209},
title = {{Boundary Layer Flow past a Stretching Cylinder and Heat Transfer with Variable Thermal Conductivity}},
url = {http://www.scirp.org/journal/doi.aspx?DOI=10.4236/am.2012.33032},
volume = {03},
year = {2012}
}
@article{Hayat2018,
abstract = {This research addressed entropy generation for MHD stagnation point flow of viscous nanofluid over a stretching surface. Characteristics of heat transport are analyzed through nonlinear radiation and heat generation/absorption. Nanoliquid features for Brownian moment and thermophoresis have been considered. Fluid in the presence of constant applied inclined magnetic field is considered. Flow problem is mathematically modeled and governing expressions are changed into nonlinear ordinary ones by utilizing appropriate transformations. The effects of pertinent variables on velocity, nanoparticle concentration and temperature are discussed graphically. Furthermore Brownian motion and thermophoresis effects on entropy generation and Bejan number have been examined. Total entropy generation is inspected through various flow variables. Consideration is mainly given to the convergence process. Velocity, temperature and mass gradients at the surface of sheet are calculated numerically.},
author = {Hayat, T. and Khan, M. Imran Ijaz and Qayyum, Sumaira and Alsaedi, A. and Khan, M. Imran Ijaz},
doi = {10.1016/j.physleta.2018.01.024},
file = {:E$\backslash$:/Literature{\_}Review{\_}2018/PhD{\_}Proposal{\_}References/hayaaaat{\_}2018.pdf:pdf},
issn = {03759601},
journal = {Physics Letters, Section A: General, Atomic and Solid State Physics},
keywords = {Bejan number,Brownian motion and thermophoresis,Entropy generation,Heat absorption/generation,Nonlinear thermal radiation,Stagnation point},
number = {11},
pages = {749--760},
publisher = {Elsevier B.V.},
title = {{New thermodynamics of entropy generation minimization with nonlinear thermal radiation and nanomaterials}},
url = {https://doi.org/10.1016/j.physleta.2018.01.024},
volume = {382},
year = {2018}
}
@article{Ahmed2018,
author = {Ahmed, Bilal and Javed, Tariq and Ali, N and Ahmed, Bilal and Javed, Tariq and Ali, N},
doi = {10.1063/1.5019380},
file = {:E$\backslash$:/Literature{\_}Review{\_}2018/PhD{\_}Proposal{\_}References/Bilal{\_}2017.pdf:pdf;:E$\backslash$:/Literature{\_}Review{\_}2018/FEM{\_}1D{\_} Paper/Bilal Sb (1).pdf:pdf},
title = {{Numerical study at moderate Reynolds number of peristaltic flow of micropolar fluid through a porous-saturated channel in magnetic field Numerical study at moderate Reynolds number of peristaltic flow of micropolar fluid through a porous-saturated channel}},
volume = {015319},
year = {2018}
}
@article{Kumar2014,
author = {Kumar, Lokendra},
doi = {10.1615/ComputThermalScien.2014008401},
file = {:E$\backslash$:/Literature{\_}Review{\_}2018/FEM{\_}1D{\_} Paper/Gupta FEM{\_}4.pdf:pdf},
keywords = {element method,fem,finite-,heat and mass transfer,micropolar fluid,nakamura tridiagonal scheme,nts,nusselt number,sherwood number,stretching permeable sheet,unsteady flow},
number = {January},
title = {{Finite-element analysis of transient heat and mass transfer in microstructural boundary layer flow from a porous stretching sheet FINITE-ELEMENT ANALYSIS OF TRANSIENT HEAT AND MASS TRANSFER IN MICROSTRUCTURAL BOUNDARY LAYER FLOW FROM A POROUS}},
year = {2014}
}
@article{Eldabe2017,
author = {Eldabe, N.T. and Abou-zeid, M.Y.},
doi = {10.1016/j.joems.2017.05.003},
file = {:E$\backslash$:/Literature{\_}Review{\_}2018/PhD{\_}Proposal{\_}References/Muhhammad{\_}2017.pdf:pdf},
issn = {1110256X},
journal = {Journal of the Egyptian Mathematical Society},
keywords = {eccentric annuli,heat transfer,non-newtonian nanofluid,peristaltic flow,porous medium},
number = {5},
pages = {2069--2080},
title = {{Homotopy perturbation method for MHD pulsatile non-Newtonian nanofluid flow with heat transfer through a non-Darcy porous medium}},
url = {http://linkinghub.elsevier.com/retrieve/pii/S1110256X17300378},
volume = {21},
year = {2017}
}
@article{Chen2010,
author = {Chen, Chien-hsin},
doi = {10.1016/j.ijheatmasstransfer.2010.05.053},
file = {:E$\backslash$:/Literature{\_}Review{\_}2018/Dr{\_}Puneet{\_}Rana{\_}India/chen2010.pdf:pdf},
issn = {0017-9310},
journal = {International Journal of Heat and Mass Transfer},
number = {19-20},
pages = {4264--4273},
publisher = {Elsevier Ltd},
title = {{International Journal of Heat and Mass Transfer On the analytic solution of MHD flow and heat transfer for two types of viscoelastic fluid over a stretching sheet with energy dissipation , internal heat source and thermal radiation}},
url = {http://dx.doi.org/10.1016/j.ijheatmasstransfer.2010.05.053},
volume = {53},
year = {2010}
}
@article{Singh2018,
author = {Singh, B and Gupta, D and Kumar, L and Anwar, O B},
doi = {10.1134/S1810232818020078},
file = {:E$\backslash$:/Literature{\_}Review{\_}2018/FEM{\_}1D{\_} Paper/Gupta FEM{\_}1.pdf:pdf},
number = {2},
pages = {202--203},
title = {{Finite Element Analysis of MHD Flow of Micropolar Fluid over a Shrinking Sheet with a Convective Surface Boundary Condition}},
volume = {27},
year = {2018}
}
@article{Aziz2012,
abstract = {The steady boundary layer free convection flow past a horizontal flat plate embedded in a porous medium filled by a water-based nanofluid containing gyrotactic microorganisms is investigated. The Oberbeck-Boussinesq approximation is assumed in the analysis. The effects of bioconvection parameters on the dimensionless velocity, temperature, nanoparticle concentration and density of motile microorganisms as well as on the local Nusselt, Sherwood and motile microorganism numbers are investigated and presented graphically. In the absence of bioconvection, the results are compared with the existing data in the open literature and found to be in good agreement. The bioconvection parameters strongly influence the heat, mass, and motile microorganism transport rates.},
author = {Aziz, A and Khan, W A and Pop, I},
doi = {10.1016/j.ijthermalsci.2012.01.011},
file = {:C$\backslash$:/Users/Ali/AppData/Local/Mendeley Ltd./Mendeley Desktop/Downloaded/2012.pdf:pdf},
journal = {International Journal of Thermal Sciences},
keywords = {Bioconvection,Boundary layer,Free convection,Gyrotactic microorganisms,Nanofluid,Porous medium},
pages = {48--57},
title = {{Free convection boundary layer flow past a horizontal flat plate embedded in porous medium filled by nanofluid containing gyrotactic microorganisms}},
url = {https://ac.els-cdn.com/S1290072912000257/1-s2.0-S1290072912000257-main.pdf?{\_}tid=ae16639e-43e7-41ae-b011-46f62bf4f003{\&}acdnat=1555470589{\_}509ff1861cc4dbf55fece83b4af42119},
volume = {56},
year = {2012}
}
@article{Takhar1998,
abstract = {Heat transfer over a stretching surface with uniform or variable heat flux in micropolar fluids is investigated in this Letter. The boundary layer equations are transformed into ordinary differential equations, and then they are solved numerically by a finite-difference method. The effects of the material parameter K, Prandtl number Pr, velocity exponent parameter m, and heat flux exponent parameter n on the heat transfer characteristics are studied. It is found that the local Nusselt number is higher for micropolar fluids compared to Newtonian fluids. ?? 2007 Elsevier B.V. All rights reserved.},
author = {Takhar, H. S. and Agarwal, R. S. and Bhargava, R. and Jain, S.},
doi = {10.1007/s002310050252},
file = {:E$\backslash$:/Literature{\_}Review{\_}2018/PhD{\_}Proposal{\_}References/Crane{\_}1970.pdf:pdf},
issn = {09477411},
journal = {Heat and Mass Transfer/Waerme- und Stoffuebertragung},
number = {2-3},
pages = {213--219},
title = {{Mixed convection flow of a micropolar fluid over a stretching sheet}},
volume = {34},
year = {1998}
}
@article{SubbaRao2017,
author = {{Subba Rao}, A. and Amanulla, C. H. and Nagendra, N. and {Anwar B{\'{e}}g}, O. and Kadir, A.},
doi = {10.1007/s40819-017-0304-x},
file = {:E$\backslash$:/Literature{\_}Review{\_}2018/FDM{\_}KB{\_}Method-Paper/SubbaRao2017-FDM{\_}Table.pdf:pdf},
issn = {2349-5103},
journal = {International Journal of Applied and Computational Mathematics},
keywords = {Boundary lay,Non-Newtonian flow,Thermal convection,boundary layers,cylinder,magnetohydrodynamics,mhd,non-newtonian flow,number,thermal convection,weissenberg,williamson model},
number = {4},
pages = {3389--3409},
publisher = {Springer India},
title = {{Hydromagnetic Flow and Heat Transfer in a Williamson Non-Newtonian Fluid from a Horizontal Circular Cylinder with Newtonian Heating}},
url = {http://link.springer.com/10.1007/s40819-017-0304-x},
volume = {3},
year = {2017}
}
@article{AnjaliDevi2009,
author = {{Anjali Devi}, S. P. and Ganga, B.},
file = {:E$\backslash$:/Literature{\_}Review{\_}2018/PhD{\_}Proposal{\_}References/Devi{\_}2009.pdf:pdf},
issn = {13925113},
journal = {Nonlinear Analysis: Modelling and Control},
keywords = {Joules dissipation,MHD,Porous medium,Viscous dissipation},
number = {3},
pages = {303--314},
title = {{Effects of viscous and joules dissipation on MHD flow, heat and mass transfer past a stretching porous surface embedded in a porous medium}},
volume = {14},
year = {2009}
}
@article{Goyal2014b,
author = {Goyal, Mania and Bhargava, Rama},
doi = {10.1007/s13204-013-0254-5},
file = {:C$\backslash$:/Users/Ali/AppData/Local/Mendeley Ltd./Mendeley Desktop/Downloaded/2014(2).pdf:pdf},
keywords = {boundary layer {\'{a}} non-newtonian,fem,motion {\'{a}} thermophoresis {\'{a}},nanofluid {\'{a}},partial slip {\'{a}} brownian},
pages = {761--767},
title = {{Boundary layer flow and heat transfer of viscoelastic nanofluids past a stretching sheet with partial slip conditions}},
year = {2014}
}
@article{Rasheed_Layyah_20152014,
abstract = {The steady two-dimensional MHD stagnation point flow towards a stretching sheet with variable surface temperature is investigated. The governing system of partial differential equations are transformed into ordinary differential equations, which are then solved numerically using a finite-difference scheme known as the Keller-box method. The effects of the governing parameters on the flow field and heat transfer characteristics are obtained and discussed. It is found that the heat transfer rate at the surface increases with the magnetic parameter when the free stream velocity exceeds the stretching velocity, i.e. {\$}\epsilon{\$} {\textgreater}1, and the opposite is observed when {\$}\epsilon{\$} {\textless}1. {\textcopyright}2009},
author = {Rasheed{\_}Layyah{\_}2015, Uzma},
doi = {10.1016/j.physa.2009.05.026},
issn = {03784371},
journal = {Science International},
keywords = {mhd stagnation point flow,micropolar fluids,prandtl number,richardson,s extrapolation,stretching sheet},
number = {5},
pages = {1921--1929},
title = {{Mhd Stagnation Point Flow of Micropolar Fluids Towards a Stretching Sheet}},
url = {http://www.sciencedirect.com/science/article/pii/S0378437109004129},
volume = {26},
year = {2014}
}
@article{Rana2015,
abstract = {Steady, two-dimensional mixed convection boundary layer flow of an
incompressible Al2O3-water nanofluid along an inclined permeable plate
in the presence of transverse magnetic field has been examined
numerically. The governing equations (Boussinesq approximation) with
associated boundary condition are solved using FEM for nanofluid
containing spherical-shaped nanoparticles having volume fraction ranging
from 1 to 4 {\%}. Static-based model for calculating the effective thermal
conductivity at 300 K, proposed by Leong et al. (J Nanopart Res
8:245-254, 2006) and Murshed et al. (Int J Therm Sci 47:560-568, 2008)
has been implemented. Effect of various pertinent parameters with
different classical and experimental models for effective dynamic
viscosity is discussed.},
author = {Rana, Puneet and B{\'{e}}g, O Anwar},
doi = {10.1007/s13204-014-0352-z},
file = {:E$\backslash$:/Literature{\_}Review{\_}2018/Dr{\_}Puneet{\_}Rana{\_}India/Rana-2D{\_}FEM{\_}2015.pdf:pdf},
issn = {2190-5509},
journal = {Applied Nanoscience},
keywords = {nanofluid {\'{a}} inclined plate,static mechanism {\'{a}} fem,{\'{a}} mixed convection {\'{a}}},
number = {5},
pages = {569--581},
title = {{Mixed convection flow along an inclined permeable plate: effect of magnetic field, nanolayer conductivity and nanoparticle diameter}},
url = {http://link.springer.com/10.1007/s13204-014-0352-z},
volume = {5},
year = {2015}
}
@article{Thumma2017,
abstract = {This paper numerically investigates radiative magnetohydrodynamic mixed convection boundary layer flow of nanofluids over a nonlinear inclined stretching/shrinking sheet in the presence of heat source/sink and viscous dissipation. The Rosseland approximation is adopted for thermal radiation effects and the Maxwell-Garnetts and Brinkman models are used for the effective thermal conductivity and dynamic viscosity of the nanofluids respectively. The governing coupled nonlinear momentum and thermal boundary layer equations are rendered into a system of ordinary differential equations via local similarity transformations with appropriate boundary conditions. The non-dimensional, nonlinear, well-posed boundary value problem is then solved with the Keller box implicit finite difference scheme. The emerging thermo-physical dimensionless parameters governing the flow are the magnetic field parameter, volume fraction parameter, power-law stretching parameter, Richardson number, suction/injection parameter, Eckert number and heat source/sink parameter. A detailed study of the influence of these parameters on velocity and temperature distributions is conducted. Additionally the evolution of skin friction coefficient and Nusselt number values with selected parameters is presented. Verification of numerical solutions is achieved via benchmarking with some limiting cases documented in previously reported results, and generally very good correlation is demonstrated. This investigation is relevant to fabrication of magnetic nanomaterials and high temperature treatment of magnetic nano-polymers.},
author = {Thumma, Thirupathi and {Anwar B{\'{e}}g}, O. and Kadir, A.},
doi = {10.1016/j.molliq.2017.02.032},
file = {:E$\backslash$:/Literature{\_}Review{\_}2018/FDM{\_}KB{\_}Method-Paper/Keller-Box method{\_}2017.pdf:pdf},
issn = {01677322},
journal = {Journal of Molecular Liquids},
keywords = {Heat source/sink,Keller-box method,Magnetic nanomaterials processing,Nanofluid,Non-linear stretching/shrinking sheet,Power-law stretching parameter},
pages = {159--173},
title = {{Numerical study of heat source/sink effects on dissipative magnetic nanofluid flow from a non-linear inclined stretching/shrinking sheet}},
volume = {232},
year = {2017}
}
@article{Ashraf2012,
abstract = {A comprehensive study of magneto hydrodynamics two-dimensional stagnation flow with heat transfer characteristics towards a heated shrinking sheet immersed in an electrically conducting incompressible micropolar fluid in the presence of a transverse magnetic field is analyzed numerically. The governing continuity, momentum, angular momentum and heat equations together with the associated boundary conditions are first reduced to a set of self similar nonlinear ordinary differential equations using a similarity transformation and are then solved by a method based on finite difference discretization. Some important features of the flow and heat transfer in terms of normal and streamwise velocities, microrotation and temperature distributions for different values of the governing parameters are analyzed, discussed and presented through tables and graphs. The results indicate that the reverse flow caused due to shrinking of the sheet can be stopped by applying a strong magnetic field. The magnetic field enhances the shear stresses and decreases the thermal boundary layer thickness. The heat loss per unit area from the sheet decreases with an increase in the shrinking parameter. Micropolar fluids exhibit reduction in shear stresses and heat transfer rate as compared with Newtonian fluids, which may be beneficial in the flow and thermal control of polymeric processing. Copyright (C) 2011 John Wiley {\&} Sons, Ltd.},
author = {Ashraf, Muhammad and Bashir, Sumra},
doi = {10.1002/fld.2564},
file = {:E$\backslash$:/Literature{\_}Review{\_}2018/PhD{\_}Proposal{\_}References/Ashraf{\_}2012.pdf:pdf},
isbn = {0271-2091},
issn = {02712091},
journal = {International Journal for Numerical Methods in Fluids},
keywords = {Finite differences,Heat transfer,MHD stagnation flow,Micropolar fluids,Shrinking sheet,Similarity transformation},
number = {2},
pages = {384--398},
title = {{Numerical simulation of MHD stagnation point flow and heat transfer of a micropolar fluid towards a heated shrinking sheet}},
volume = {69},
year = {2012}
}
@article{Alsaedi2017,
abstract = {The aim of present paper is to investigate the heat/mass and motile microorganisms transfer rates in the convective stretched flow of nanofluid consisting of nanoparticles and gyrotactic microorganisms. Magneto nanofluid in presence of an inclined magnetic field is adopted. Idea of microorganisms is employed just to stabilize the suspended nanoparticles through bioconvection which has been induced by combined effects of buoyancy forces and magnetic field. Further interesting aspects of Brownian motion, thermophoresis, viscous dissipation, Joule heating and stratification are examined. Convergent solutions for the obtained nonlinear differential systems are derived. Main attention through plots is given to the influences of sundry variables on the velocity, temperature, concentration and motile microorganisms density. Numerical values for the skin friction coefficient, local Nusselt number, Sherwood number and local density number of motile microorganisms are computed and analyzed. Comparison is also made with limiting published results from open literature and an excellent agreement is noticed.},
author = {Waqas, M. and Khan, M. Ijaz and Hayat, T. and Farooq, S. and Alsaedi, A. and Khan, M. Ijaz and Farooq, M. and Gull, Numra and Hayat, T.},
doi = {10.1016/j.apt.2016.10.002},
file = {:E$\backslash$:/Literature{\_}Review{\_}2018/Bioconvection{\_}Atif{\_}2019.pdf:pdf},
isbn = {0123456789},
issn = {2190-5509},
journal = {Applied Nanoscience},
keywords = {Bioconvection,Gyrotactic microorganisms,Inclined magnetic field,Mixed convection,Nanofluid,Stratification,Thermal radiation,Viscoelastic na,magnetohydrodynamics,mixed convection,stratifications,thermal radiation,viscoelastic nanomaterial},
number = {1},
pages = {288--298},
publisher = {Springer International Publishing},
title = {{Magnetohydrodynamic (MHD) stratified bioconvective flow of nanofluid due to gyrotactic microorganisms}},
url = {http://dx.doi.org/10.1007/s13204-018-00938-7},
volume = {28},
year = {2017}
}
@article{Amanulla2017,
abstract = {{\textcopyright}2017, (publisher Name). All rights reserved. In this article, the heat, momentum and mass (species) transfer in external boundary layer flow of Casson nanofluid from an isothermal sphere surface is studied theoretically. The effects of Brownian motion and thermophoresis are incorporated in the model in the presence of both heat and nanoparticle mass transfer. The governing partial differential equations (PDEs) are transformed into highly nonlinear, coupled, multi-degree non-similar partial differential equations consisting of the momentum, energy and concentration equations via appropriate non-similarity transformations. These transformed conservation equations are solved subject to appropriate boundary conditions with a second order accurate finite difference method of the implicit type. The influences of the emerging parameters i.e. Casson fluid parameter ({\$}\beta{\$}), Buoyancy ratio parameter (N), Brownian motion parameter (Nb) and thermophoresis parameter (Nt), Lewis number (Le) and Prandtl number (Pr) on velocity, temperature and nano-particle concentration distributions are illustrated graphically and interpreted at length. Validation of solutions with a Nakamura tridiagonal method has been included.},
author = {Amanulla, C. H. and Nagendra, N. and {Narayana Reddy}, M. Surya and Rao, A. Subba and B{\'{e}}g, O. Anwar},
doi = {10.5098/hmt.8.29},
file = {:E$\backslash$:/Literature{\_}Review{\_}2018/PhD{\_}Proposal{\_}References/AmanUllah{\_}2017.pdf:pdf},
issn = {21518629},
journal = {Frontiers in Heat and Mass Transfer},
keywords = {Casson viscoplastic model,Heat transfer,Keller-box numerical method,Nanoparticles,Species diffusion,Steady flow},
number = {29},
title = {{Mathematical study of non-newtonian nanofluid transport phenomena from an isothermal sphere}},
volume = {8},
year = {2017}
}
@article{Rana2011a,
abstract = {Steady, mixed convection laminar boundary layer flow of incompressible nanofluid along the vertical plate with temperature dependent heat source/sink has been investigated numerically. The resulting non-linear governing equations (obtained with the Boussinesq approximation) are solved, using a robust, extensively validated, variational finite element method (FEM) for both spherical and cylindrical shaped nanoparticles with volume fraction ranging up to 4{\%}, with associated boundary conditions and the effect of the parameters governing the problem are discussed. Different water-based nanofluids containing Cu, Ag, CuO, Al2O3, and TiO2 are taken into consideration. The results show that the average Nusselt number is found to decrease for Ag, Cu, CuO, Al2O3, and TiO2. The present study is of immediate interest in next-generation solar film collectors, heat exchangers technology, materials processing exploiting vertical surfaces, geothermal energy storage and all those processes which are highly affected with heat enhancement concept. {\textcopyright} 2011 Elsevier B.V.},
author = {Rana, P. and Bhargava, R.},
doi = {10.1016/j.cnsns.2011.03.014},
file = {:E$\backslash$:/Literature{\_}Review{\_}2018/Dr{\_}Puneet{\_}Rana{\_}India/1-s2.0-S1007570411001444-main.pdf:pdf},
isbn = {1007-5704},
issn = {10075704},
journal = {Communications in Nonlinear Science and Numerical Simulation},
keywords = {Boundary layer,FEM,Mixed convection,Nanofluid,Vertical plate},
number = {11},
pages = {4318--4334},
publisher = {Elsevier B.V.},
title = {{Numerical study of heat transfer enhancement in mixed convection flow along a vertical plate with heat source/sink utilizing nanofluids}},
url = {http://dx.doi.org/10.1016/j.cnsns.2011.03.014},
volume = {16},
year = {2011}
}
@article{Jalil2017,
abstract = {This paper deals with the boundary layer flow of electrically conducting dusty fluid over a stretching surface in the presence of applied magnetic field. The governing partial differential equations of the problem are transformed to nonlinear nondimensional coupled ordinary differential equations using suitable similarity transformations. The problem is now fully specified in terms of characterizing parameters known as fluid particle interaction parameter, magnetic field parameter, and mass concentration of dust particles. An exact analytical solution of the resulting boundary value problem is presented that works for all values of the characterizing parameters. The effects of these parameters on the velocity field and the skin friction coefficient are presented graphically and in the tabular form, respectively. We emphasize that an approximate numerical solution of this problem was available in the literature but no analytical solution was presented before this study.},
author = {Jalil, Mudassar and Asghar, Saleem and Yasmeen, Shagufta},
doi = {10.1155/2017/2307469},
file = {:E$\backslash$:/Current{\_}Project/Exact{\_}Solution/Mudasar{\_}Jalail{\_}Exact-Solution.pdf:pdf},
issn = {1024-123X},
journal = {Mathematical Problems in Engineering},
pages = {1--5},
title = {{An Exact Solution of MHD Boundary Layer Flow of Dusty Fluid over a Stretching Surface}},
volume = {2017},
year = {2017}
}
@article{Dhanai2016,
abstract = {Motivated by the various application of nanofluids, the present study deals with the numerical investigation of multiple solutions in MHD boundary layer flow and heat transfer of power-law nanofluid past a permeable nonlinear shrinking sheet with heat source/sink. The effect of Brownian motion, thermophoresis, viscous dissipation, suction/injection and surface slip are also considered with no nanoparticle flux at the sheet. The resulting conservation equations are transformed into dimensionless ordinary differential equations using suitable transformation and solved numerically by RKF45 method with shooting technique. The dual solutions are obtained in certain range of power-law index (nc, ∞), mass transfer parameter (sc, ∞)and shrinking parameter ($\chi$c, 0). The critical value nclies in the domain of shear thinning nanofluid (0 {\textless} n {\textless} 1) for fixed values of other parameters. The rate of heat transfer improves due to heat sink, higher prandtl number and adequate suction for the both first and second solutions.},
author = {Dhanai, Ruchika and Rana, Puneet and Kumar, Lokendra},
doi = {10.1016/j.jtice.2015.06.026},
file = {:E$\backslash$:/Literature{\_}Review{\_}2018/Dr{\_}Puneet{\_}Rana{\_}India/1-s2.0-S1876107015002965-main.pdf:pdf},
issn = {18761070},
journal = {Journal of the Taiwan Institute of Chemical Engineers},
keywords = {Dual solution,Heat source/sink,MHD,Non-Newtonian nanofluid,Shrinking sheet,Viscous dissipation},
pages = {155--164},
publisher = {Elsevier Ltd.},
title = {{Critical values in slip flow and heat transfer analysis of non-Newtonian nanofluid utilizing heat source/sink and variable magnetic field: Multiple solutions}},
volume = {58},
year = {2016}
}
@article{Uddin2016,
author = {Uddin, M.J. and Alginahi, Yasser and B{\'{e}}g, O. Anwar and Kabir, M.N.},
doi = {10.1016/j.camwa.2016.09.018},
issn = {08981221},
journal = {Computers {\&} Mathematics with Applications},
month = {nov},
number = {10},
pages = {2562--2581},
title = {{Numerical solutions for gyrotactic bioconvection in nanofluid-saturated porous media with Stefan blowing and multiple slip effects}},
url = {https://linkinghub.elsevier.com/retrieve/pii/S0898122116305302},
volume = {72},
year = {2016}
}
@article{Baag2017a,
abstract = {{\textcopyright} 2018 by American Scientific Publishers All rights reserved. The present paper deals with the study of flow and heat transfer on MHD boundary layer flow over a stretching sheet through a porous medium subjected to a variable magnetic field in the presence of uniform heat source. The nonlinear partial differential equations are reduced into ordinary differential equations by employing similarity variables and then the transformed equations are solved by employing Runge-Kutta fourth order method along associated with shooting technique. Results for velocity and temperature profiles are studied through graphs for selected values of the governing parameters. Numerical computation for rate of shear stress (i.e., skin friction) and heat transfer (i.e., Nusselt number) are also calculated and presented through tables and discussed in detail. The important findings in the present discussion are Lorentz force retards the velocity profile at all points in the velocity boundary layer and the temperature profile enhances due to increase in heat source parameter in the thermal boundary layer.},
author = {Baag, S. and Mishra, S. R. and Hoque, Mohammad Mainul and Anika, Nisat Nowroz},
doi = {10.1166/jon.2018.1478},
file = {:E$\backslash$:/Literature{\_}Review{\_}2018/Final paper shahid.pdf:pdf},
issn = {2169-432X},
journal = {Journal of Nanofluids},
keywords = {heat source,mhd,porous medium,runge-kutta method,shooting technique},
number = {3},
pages = {570--576},
title = {{Magnetohydrodynamic Boundary Layer Flow Over an Exponentially Stretching Sheet Past a Porous Medium with Uniform Heat Source}},
volume = {7},
year = {2017}
}
@article{Khan,
author = {Khan, Hameed and Haneef, Muhammad and Shah, Zahir},
doi = {10.3390/app8020160},
file = {:E$\backslash$:/Literature{\_}Review{\_}2018/Maxwell{\_}2.pdf:pdf},
keywords = {electric field,magnetic,nanofluid,stretching sheet,thermal radiations,unsteady flow},
pages = {1--17},
title = {{applied sciences The Combined Magneto Hydrodynamic and Electric Field Effect on an Unsteady Maxwell Nanofluid Flow over a Stretching Surface under the Influence of Variable Heat and Thermal Radiation}}
}
@article{Hayat2017a,
abstract = {Here characteristics of Newtonian heating in permeable stretched flow of viscous nanomaterial are investigated. Adopted nanomaterial model incorporates the phenomena of Brownian motion and thermophoresis. Concept of boundary layer is employed for the formulation procedure. Convergent homotopic solutions are established for the nonlinear systems. Velocity, thermal and nanoparticles fields for nonlinear boundary value problems are computed and discussed. The velocity, temperature and concentration gradients are also evaluated. It is noticed that impacts of curvature and suction/injection parameters on skin friction coefficient are qualitatively similar. Moreover temperature distribution enhances for larger thermophoresis and Brownian motion parameters.},
author = {Hayat, T and Khan, M Ijaz and Waqas, M and Alsaedi, A},
doi = {10.1016/j.rinp.2016.11.047},
file = {:E$\backslash$:/Literature{\_}Review{\_}2018/PhD{\_}Proposal{\_}References/hayat{\_}2017.pdf:pdf},
issn = {22113797},
journal = {Results in Physics},
keywords = {Brownian motion,Nanofluid,Newtonian heating,Stretched cylinder,Thermophoresis},
pages = {256--262},
title = {{Newtonian heating effect in nanofluid flow by a permeable cylinder}},
url = {https://doi.org/10.1016/j.rinp.2016.11.047},
volume = {7},
year = {2017}
}
@article{Waqas2019,
author = {Waqas, M. and Khan, M. Ijaz and Hayat, T. and Farooq, S. and Alsaedi, A.},
doi = {10.1007/s13204-018-00938-7},
file = {:E$\backslash$:/Literature{\_}Review{\_}2018/Bioconvection 2019.pdf:pdf},
isbn = {0123456789},
issn = {2190-5509},
journal = {Applied Nanoscience},
keywords = {Thermal radiation,Mixed convection,Viscoelastic na,magnetohydrodynamics,mixed convection,stratifications,thermal radiation,viscoelastic nanomaterial},
number = {0},
pages = {0},
publisher = {Springer International Publishing},
title = {{Interaction of thermal radiation in hydromagnetic viscoelastic nanomaterial subject to gyrotactic microorganisms}},
url = {http://dx.doi.org/10.1007/s13204-018-00938-7},
volume = {0},
year = {2019}
}
@book{Zienkiewicz2012,
abstract = {The objective of this case study was to obtain some first-hand information about the functional consequences of a cosmetic tongue split operation for speech and tongue motility. One male patient who had performed the operation on himself was interviewed and underwent a tongue motility assessment, as well as an ultrasound examination. Tongue motility was mildly reduced as a result of tissue scarring. Speech was rated to be fully intelligible and highly acceptable by 4 raters, although 2 raters noticed slight distortions of the sibilants /s/ and /z/. The 3-dimensional ultrasound demonstrated that the synergy of the 2 sides of the tongue was preserved. A notably deep posterior genioglossus furrow indicated compensation for the reduced length of the tongue blade. It is concluded that the tongue split procedure did not significantly affect the participant's speech intelligibility and tongue motility.},
archivePrefix = {arXiv},
arxivId = {arXiv:gr-qc/9809069v1},
author = {Zienkiewicz, O.C. C},
booktitle = {Uma {\'{e}}tica para quantos?},
doi = {10.1007/s13398-014-0173-7.2},
eprint = {9809069v1},
file = {:C$\backslash$:/Users/Ali/AppData/Local/Mendeley Ltd./Mendeley Desktop/Downloaded/Zienkiewicz - 2012 - The Finite Element Method Vol3.pdf:pdf},
isbn = {9780874216561},
issn = {0717-6163},
keywords = {Adolescence,Adolescencia,Adolescent,Adolescent Behavior,Adolescent Behavior: psychology,Adult,Agresiones al cuerpo,Attachment to the body,Attaque au corps,Autolesiones deliberadas,Automutilation d{\'{e}}lib{\'{e}}r{\'{e}}e,Body Piercing,Body Piercing: psychology,Body Piercing: statistics {\&} numerical data,Body image,CUERPO,Chile,Chile: epidemiology,Cosmetic Techniques,Deliberate self-harm,Epidemiologic Methods,Female,Humans,Image corporelle,Imagen corporal,JUVENTUD,MODIFICACIONES CORPORALES,Male,Motivation,Movement,Risk-Taking,Self Mutilation,Self Mutilation: physiopathology,Self Mutilation: ultrasonography,Sex Distribution,Speech Articulation Tests,Speech Intelligibility,Tattooing,Tattooing: psychology,Tattooing: statistics {\&} numerical data,Tongue,Tongue: injuries,Tongue: physiopathology,Tongue: ultrasonography,aesthetics,and on cor-,as none were found,autoinjury and health,body,complications did not,complications from inserting a,constituci{\'{o}}n del yo,control postural- estabilizaci{\'{o}}n- v{\'{i}}as,corporal modifications,corps,cuerpo,culturas juveniles,cultures juv{\'{e}}niles,epidural,esth{\'{e}}tique,est{\'{e}}tica,find any reports of,high resolution images,if neuraxial anes-,ing with neuraxial anesthesia,jeunesse,juvenile cultures,juventud,mecanismos de anteroalimentaci{\'{o}}n y,modificacio -,needle through a,nes corporales,perforaci{\'{o}}n corporal,piel,pr{\'{a}}ctica autolesiva,psicoan{\'{a}}lisis,research,retroalimentaci{\'{o}}n,risks management,segunda piel,sensitivas y motoras,spinal,sustainable reconstruction,tattoo,tattooing,tattoos,tatuaje,the literature on tattoos,was reviewed to see,youth},
number = {2},
pages = {81--87},
pmid = {15003161},
primaryClass = {arXiv:gr-qc},
title = {{The Finite Element Method: Vol:3}},
url = {http://www.ncbi.nlm.nih.gov/pubmed/15003161{\%}5Cnhttp://cid.oxfordjournals.org/lookup/doi/10.1093/cid/cir991{\%}5Cnhttp://www.scielo.cl/pdf/udecada/v15n26/art06.pdf{\%}5Cnhttp://www.scopus.com/inward/record.url?eid=2-s2.0-84861150233{\&}partnerID=tZOtx3y1},
volume = {XXXIII},
year = {2012}
}
@article{Eringen1972,
abstract = {The simple microfluid theory of Eringen [1] is extended to include the heat conduction and heat dissipation effects. The exact nonlinear theory is presented and restricted by the axioms of constitution and the second law of thermodynamics. The constitutive equations are linearized for dissipative and thermal effects. The complete field equations and accompanying jump conditions are given. Several internally constrained fluids, e.g., micropolar, inertia rateless fluids, are obtained. Boundary and initial conditions are discussed. {\textcopyright}1972.},
author = {Eringen, A Cemal},
doi = {10.1016/0022-247X(72)90106-0},
file = {:E$\backslash$:/Literature{\_}Review{\_}2018/PhD{\_}Proposal{\_}References/Erigen{\_}1972.pdf:pdf},
isbn = {0022247X (ISSN)},
issn = {10960813},
journal = {Journal of Mathematical Analysis and Applications},
number = {2},
pages = {480--496},
title = {{Theory of thermomicrofluids}},
volume = {38},
year = {1972}
}
@article{Sheikhzadeh2013,
abstract = {The problem of mixed convection in a differentially heated lid-driven square cavity filled with Cu-water nanofluid under effect of a magnetic field is investigated numerically. The left and right walls of the cavity are kept at temperatures of Th and Tc respectively while the horizontal walls are adiabatic. The top wall of the cavity moves in own plane from left to right. The effects of some pertinent parameters such as Richardson number (ranging from 0.1 to 10), the volume fraction of the nanoparticles (ranging 0 to 0.1) and the Hartmann number (ranging from 0 to 60) on the fluid flow and temperature fields and the rate of heat transfer in the cavity are investigated. It must be noted that in all calculations the Prandtl number of water as the pure fluid is kept at 6.8, while the Grashof number is considered fixed at 104. The obtained results show that the rate of heat transfer increases with an increase of the Reynolds number, while but it decreases with increase in the Hartmann number. Moreover it is found that based the Richardson and Hartmann numbers by increase in volume fraction of the nanoparticles the rate of heat transfer can be enhanced or deteriorated compared to the based fluid. {\textcopyright}The Korean Magnetics Society. All rights reserved.},
author = {Sheikhzadeh, G A and Sebdani, S Mazrouei and Mahmoodi, M and Safaeizadeh, Elham and Hashemi, S E},
doi = {10.4283/JMAG.2013.18.3.321},
file = {:E$\backslash$:/Literature{\_}Review{\_}2018/Dr{\_}Sajjad{\_}Hussain/Unsteady channel.pdf:pdf},
isbn = {3615912446},
issn = {12261750},
journal = {Journal of Magnetics},
keywords = {Magnetic field,Mixed convection,Numerical simulation,Square cavity},
number = {3},
pages = {321--325},
title = {{Effect of a magnetic field on mixed convection of a nanofluid in a square cavity}},
volume = {18},
year = {2013}
}
@article{Sobamowo2018,
abstract = {In this paper, combined influences of thermal radiation, inclined magnetic field and temperature-dependent internal heat generation on unsteady two-dimensional flow and heat transfer analysis of dissipative Casson-Carreau nanofluid over a stretching sheet embedded in a porous medium is investigated. Similarity transformations are used to reduce the developed systems of governing partial differential equations to nonlinear third and second orders ordinary differential equations which are solved using finite element method. In the study, kerosene is used as the base fluid which is embedded with the silver (Ag) and copper (Cu) nanoparticles. Also, effects of other pertinent parameters on the flow and heat transfer characteristics of the Casson-Carreau nanofluids are investigated and discussed. From the results, it is established temperature field and the thermal boundary layers of Ag-Kerosene nanofluid are highly effective when compared with the Cu-Kerosene nanofluid. Heat transfer rate is enhanced by increasing in power-law index and unsteadiness parameter. Skin friction coefficient and local Nusselt number can be reduced by magnetic field parameter and they can be enhanced by increasing the aligned angle. Friction factor is depreciated and the rate of heat transfer increases by increasing the Weissenberg number. A very good agreement is established between the results of the present study and the previous results. The results of present analysis can help in expanding the understanding of the thermo-fluidic behaviour of the Casson-Carreau nanofluid over a stretching sheet as applied in manufacturing industries and production engineering.},
author = {Sobamowo, M G},
doi = {10.15406/aaoaj.2018.02.00064},
file = {:E$\backslash$:/Literature{\_}Review{\_}2018/FEM{\_}1D{\_} Paper/MYFEMPAPERPUBLISHEDAAOAJ-02-00064.pdf:pdf},
issn = {25764500},
journal = {Aeronautics and Aerospace Open Access Journal},
keywords = {carreau fluid,finite element method,mhd,nanofluid,non-uniform heat source,radiation and free convection,sink,thermal},
number = {5},
title = {{Finite element analysis of flow and heat transfer of dissipative Casson-Carreau nanofluid over a stretching sheet embedded in a porous medium}},
url = {https://medcraveonline.com/AAOAJ/AAOAJ-02-00064.php},
volume = {2},
year = {2018}
}
@article{Ismail2016,
author = {Ismail, A I},
doi = {10.1016/j.aej.2016.04.021},
file = {:E$\backslash$:/Literature{\_}Review{\_}2018/FEM{\_}1D{\_} Paper/Puneet Rana 2.pdf:pdf;:E$\backslash$:/Literature{\_}Review{\_}2018/FEM{\_}1D{\_} Paper/Puneet Rana 1.pdf:pdf},
keywords = {darcy porous medium},
pages = {1305--1319},
title = {{Finite element simulation of magnetohydrodynamic convective nanofluid slip flow in porous media with nonlinear radiation}},
year = {2016}
}
@article{Mabood2019,
author = {Mabood, Fazle},
doi = {ageshttps://doi.org/10.1155/2019/3052790},
file = {:C$\backslash$:/Users/Ali/AppData/Local/Mendeley Ltd./Mendeley Desktop/Downloaded/2019(6).pdf:pdf},
journal = {Modelling and Simulation in Engineering },
pages = {11 pages},
title = {{Multiple Slip Effects on MHD Unsteady Flow Heat and Mass}},
volume = {2019},
year = {2019}
}
@article{Sobamowo2018,
abstract = {In this paper, combined influences of thermal radiation, inclined magnetic field and temperature-dependent internal heat generation on unsteady two-dimensional flow and heat transfer analysis of dissipative Casson-Carreau nanofluid over a stretching sheet embedded in a porous medium is investigated. Similarity transformations are used to reduce the developed systems of governing partial differential equations to nonlinear third and second orders ordinary differential equations which are solved using finite element method. In the study, kerosene is used as the base fluid which is embedded with the silver (Ag) and copper (Cu) nanoparticles. Also, effects of other pertinent parameters on the flow and heat transfer characteristics of the Casson-Carreau nanofluids are investigated and discussed. From the results, it is established temperature field and the thermal boundary layers of Ag-Kerosene nanofluid are highly effective when compared with the Cu-Kerosene nanofluid. Heat transfer rate is enhanced by increasing in power-law index and unsteadiness parameter. Skin friction coefficient and local Nusselt number can be reduced by magnetic field parameter and they can be enhanced by increasing the aligned angle. Friction factor is depreciated and the rate of heat transfer increases by increasing the Weissenberg number. A very good agreement is established between the results of the present study and the previous results. The results of present analysis can help in expanding the understanding of the thermo-fluidic behaviour of the Casson-Carreau nanofluid over a stretching sheet as applied in manufacturing industries and production engineering.},
author = {Sobamowo, MG},
doi = {10.15406/aaoaj.2018.02.00064},
file = {:E$\backslash$:/Literature{\_}Review{\_}2018/FEM{\_}1D{\_} Paper/MYFEMPAPERPUBLISHEDAAOAJ-02-00064.pdf:pdf},
issn = {25764500},
journal = {Aeronautics and Aerospace Open Access Journal},
keywords = {carreau fluid,finite element method,mhd,nanofluid,non-uniform heat source,radiation and free convection,sink,thermal},
number = {5},
title = {{Finite element analysis of flow and heat transfer of dissipative Casson-Carreau nanofluid over a stretching sheet embedded in a porous medium}},
url = {https://medcraveonline.com/AAOAJ/AAOAJ-02-00064.php},
volume = {2},
year = {2018}
}
@article{Alamri2019,
abstract = {The aim of this research is to analyze the effects of mass transfer on second grade fluid flow subjected to the heat transfer incorporated with the relaxation time to reach the state of equilibrium on or after the state of upheaval. A new heat model namely Cattaneo–Christov heat flux comprising the relaxation time is employed instead of very commonly used mundane model based on classical theory of heat flux. Flow is considered towards stretching cylinder in the existence of external magnetic field. Suitable transformations are first used to deduce the momentum, heat and concentration equations and are then solved analytically. The effects of physical quantities such as fluid parameter, magnetic field, Schmidt number, relaxation time, curvature parameter, Prandtl number and chemical reaction on momentum, temperature and concentration profile are examined graphically whereas for validation of results convergence analysis along with residual error are obtained numerically. A comparison of obtained results is also given with the existing literature as a limiting case of reported problem and are found an excellent agreement. The temperature profile indicates thinning effect for higher values of Prandtl number and relaxation time. It is also noted that the velocity increases with increasing values of fluid parameter whereas it declines for the case of magnetic field. This study can be used an application of central heating system and to measure the fast chemical reactions rates.},
author = {Alamri, Sultan Z. and Khan, Ambreen A. and Azeez, Mariam and Ellahi, R.},
doi = {10.1016/j.physleta.2018.10.035},
file = {:E$\backslash$:/Literature{\_}Review{\_}2018/PhD{\_}Proposal{\_}References/amreeen {\_}2018.pdf:pdf},
issn = {03759601},
journal = {Physics Letters, Section A: General, Atomic and Solid State Physics},
keywords = {Cattaneo–Christov model,MHD,Mass transfer,Second grade fluid,Stretching cylinder},
number = {2-3},
pages = {276--281},
publisher = {Elsevier B.V.},
title = {{Effects of mass transfer on MHD second grade fluid towards stretching cylinder: A novel perspective of Cattaneo–Christov heat flux model}},
url = {https://doi.org/10.1016/j.physleta.2018.10.035},
volume = {383},
year = {2019}
}
@article{Paul2017,
author = {Paul, Ashish},
file = {:E$\backslash$:/Literature{\_}Review{\_}2018/Danial Habib Data/Paper l/2981071.pdf:pdf},
title = {{Transient Free Convective MHD Flow Past an Exponentially Accelerated Vertical Porous Plate with}},
volume = {2017},
year = {2017}
}
@article{Abo-Eldahab2005,
abstract = {Heat transfer from a stretching iso-thermal surface embedded in a non-Darcian medium to a micropolar fluid in the presence of a uniform transverse magnetic field is analyzed. The surface is linearly stretched in the presence of a uniform free stream of constant velocity and temperature. The effect of internal heat generation/absorption is also considered, The governing equations of momentum, angular momentum and energy are solved numerically. Numerical results are shown in tabular form and graphically for the velocity, angular velocity and temperature distributions as well as the skin-friction and wall heat transfer rate and discussed for various physical parametric values. {\textcopyright}2004 Elsevier Inc. All rights reserved.},
author = {Abo-Eldahab, Emad M and {El Aziz}, Mohamed A},
doi = {10.1016/j.amc.2003.12.129},
file = {:E$\backslash$:/Literature{\_}Review{\_}2018/PhD{\_}Proposal{\_}References/Ab0-2005.pdf:pdf},
issn = {00963003},
journal = {Applied Mathematics and Computation},
number = {2},
pages = {881--899},
title = {{Flow and heat transfer in a micropolar fluid past a stretching surface embedded in a non-Darcian porous medium with uniform free stream}},
volume = {162},
year = {2005}
}
@article{Baag2017,
abstract = {In this paper, the steady magnetohydrodynamic (MHD) mixed convection stagnation point flow of an incompressible and electrically conducting micropolar fluid past a vertical flat plate is investigated. The effects of induced magnetic field, heat generation/absorption and chemical reaction have been taken into account during the present study. Numerical solutions are obtained by using the Runge–Kutta fourth order scheme with shooting technique. The skin friction and rate of heat and mass transfer at the bounding surface are also calculated. The generality of the present study is assured of by discussing the works of Ramachandran et al. (1988), Lok et al. (2005) and Ishak et al. (2008) as particular cases. It is interesting to note that the results of the previous authors are in good agreement with the results of the present study tabulated which is evident from the tabular values. Further, the novelty of the present analysis is to account for the effects of first order chemical reaction in a flow of reactive diffusing species in the presence of heat source/sink. The discussion of the present study takes care of both assisting and opposing flows. From the computational aspect, it is remarked that results of finite difference (Ishak et al. (2008)) and Runge–Kutta associated with shooting technique (present method) yield same numerical results with a certain degree of accuracy. It is important to note that the thermal buoyancy parameter in opposing flow acts as a controlling parameter to prevent back flow. Diffusion of lighter foreign species, suitable for initiating a destructive reaction, is a suggestive measure for reducing skin friction.},
author = {Baag, S. and Mishra, S. R. and Dash, G. C. and Acharya, M. R.},
doi = {10.1016/j.jksues.2014.06.002},
file = {:C$\backslash$:/Users/Ali/AppData/Local/Mendeley Ltd./Mendeley Desktop/Downloaded/Baag et al. - 2017 - Numerical investigation on MHD micropolar fluid flow toward a stagnation point on a vertical surface with heat sour.pdf:pdf},
issn = {10183639},
journal = {Journal of King Saud University - Engineering Sciences},
keywords = {Chemical reaction,Heat generation/absorption,Micropolar fluid,Shooting technique},
number = {1},
pages = {75--83},
publisher = {King Saud University},
title = {{Numerical investigation on MHD micropolar fluid flow toward a stagnation point on a vertical surface with heat source and chemical reaction}},
url = {http://dx.doi.org/10.1016/j.jksues.2014.06.002},
volume = {29},
year = {2017}
}
@article{Amanulla2018,
abstract = {In the present study, the heat, momentum and mass (species) transfer in external boundary layer flow of Casson nanofluid over a vertical plate surface with multiple slip effect is studied theoretically. The effects of Brownian motion and thermophoresis are incorporated in the model in the presence of both heat and nanoparticle mass transfer convective conditions. The governing partial differential equations (PDEs) are transformed into highly nonlinear, coupled, multi-degree non-similar partial differential equations consisting of the momentum, energy and concentration equations via appropriate non-similarity transformations. These transformed conservation equations are solved subject to appropriate boundary conditions with a second order accurate finite difference method of the implicit type. The influences of the emerging parameters i.e. Casson fluid parameter ({\$}\beta{\$}), Brownian motion parameter (Nb), thermophoresis parameter (Nt), Buoyancy ratio parameter (N), Lewis number (Le), Prandtl number (Pr), Velocity slip factor (S f ) and Thermal slip factor (S T ) on velocity, temperature and nano-particle concentration distributions is illustrated graphically and interpreted at length. Validation of solutions with a Nakamura tridiagonal method has been included. The study is relevant to enrobing processes for electric-conductive nano-materials, of potential use in aerospace and other industries.},
author = {Amanulla, C. H. and Nagendra, N. and Reddy, M. Suryanarayana},
doi = {10.1515/nleng-2017-0055},
file = {:E$\backslash$:/Literature{\_}Review{\_}2018/FDM{\_}KB{\_}Method-Paper/MOD MEAS CONTROL B  viscoplastic slip nanofluid dynamics ACCEPTED MAY 2017.pdf:pdf},
issn = {21928029},
journal = {Nonlinear Engineering},
keywords = {Casson viscoplastic model,Keller-box numerical method,Nanoparticles,Partial slip,Species diffusion},
number = {1},
pages = {29--43},
title = {{Computational analysis of non-Newtonian boundary layer flow of nanofluid past a semi-infinite vertical plate with partial slip}},
volume = {7},
year = {2018}
}
@article{Journal2017,
author = {Journal, International},
file = {:E$\backslash$:/Literature{\_}Review{\_}2018/Micropolar{\_}Nano fluid.pdf:pdf},
keywords = {mhd,micropolar fluid flow,nanofluid,shrinking sheet,thermal radiation},
number = {4},
pages = {211--217},
title = {{Micropolar Nanofluid Over a MHD Heat Transfer Porous Shrinking Sheet}},
volume = {5},
year = {2017}
}
@article{Raza2019,
abstract = {Current study examines the combined effect of thermal radiation and velocity slip along a convective heated stretching sheet. magnetohydrodynamic (MHD) effect near the stagnation point is also under consideration. The main structure of partial differential equations attained in the form of momentum, energy and concentration equations. For a self-similar solution, the system of governing PDEs assimilated into the set of nonlinear ordinary differential equations by applying suitable similarity transformation. Resulting nonlinear ODEs are successfully solved via Runge-Kutta-Fehlberg method. All obtained unknown functions are discussed in detail after plotting the numerical results against different arising physical parameters. The validations of numerical results have been taken into account with two different numerical approaches and it is found to be in excellent agreement with the numerical results. The study reveals that concentration boundary layer thickness decreases by increasing the values of Schmidt number and increases by increasing the chemical reaction parameter.},
author = {Raza, Jawad},
doi = {10.1016/j.jppr.2019.01.004},
file = {:E$\backslash$:/Literature{\_}Review{\_}2018/Casson{\_}Convective{\_}Bc{\_}2019.pdf:pdf},
issn = {2212540X},
journal = {Propulsion and Power Research},
keywords = {Casson fluid,Chemical reaction,Magnetic field,Stretching sheet,Thermal radiation},
publisher = {Elsevier B.V.},
title = {{Thermal radiation and slip effects on magnetohydrodynamic (MHD) stagnation point flow of Casson fluid over a convective stretching sheet}},
url = {https://doi.org/10.1016/j.jppr.2019.01.004},
year = {2019}
}
@article{Testing2016,
author = {Testing, Professional},
file = {:C$\backslash$:/Users/Ali/AppData/Local/Mendeley Ltd./Mendeley Desktop/Downloaded/Testing - 2016 - National Testing Service Pakistan.pdf:pdf},
isbn = {6110118192},
number = {November},
pages = {3--4},
title = {{National Testing Service Pakistan}},
year = {2016}
}
@article{Bognar2014,
abstract = {Crossmodal links in spatial attention were studied in an experiment where participants had to detect peripheral tactile or visual targets on the attended side, while ignoring all stimuli on the unattended side and in the currently irrelevant modality. Both relevant locations and relevant modalities were specified on a trial-by-trial basis by auditory precues. Spatial orienting in the cue-target interval was reflected in anterior negativities and occipital positivities contralateral to the cued side, either when vision or touch was cued as relevant. These effects resembled previously reported ERP modulations during shifts of visual attention, implicating supramodal mechanisms in the control of spatial attention and demonstrating their independence of cue modality. Early effects of spatial attention on somatosensory and visual ERPs were of equivalent size for currently relevant and irrelevant modalities. Results support the idea that crossmodal links in spatial attention are mediated by supramodal control mechanisms},
author = {Bogn{\'{a}}r, Gabriella and Cs{\'{a}}ti, Zolt{\'{a}}n},
doi = {10.1017.S0048577201393162},
file = {:E$\backslash$:/Literature{\_}Review{\_}2018/PhD{\_}Proposal{\_}References/Miskloic{\_}2014.pdf:pdf},
isbn = {0048-5772},
issn = {0048-5772},
keywords = {Boundary Layer Problem,Iterative Transformation Method,Non-Newtonian Fluid,Skin Friction Parameter,boundary layer problem,iterative transformation method,non-newtonian fluid,skin friction parameter},
number = {January},
pages = {8--13},
pmid = {12212636},
title = {{Numerical Solution to Boundary Layer Problems over Moving Flat Plate in Non-Newtonian Media}},
volume = {2014},
year = {2014}
}
@article{Andersson1995,
abstract = {Viscous flow past a stretching sheet in the presence of a uniform magnetic field is considered. An exact similarity solution for velocity and pressure of the two-dimensional Navier-Stokes equations is presented, which is formally valid for all Reynolds numbers. The solution for the velocity field turns out to be the identical solution derived earlier by Pavlov [1] within the framework of high-Reynolds-number boundary layer theory, in which the pressure distribution cannot be determined. {\textcopyright} 1995 Springer-Verlag.},
author = {Andersson, H. I.},
doi = {10.1007/BF01212646},
file = {:C$\backslash$:/Users/Ali/AppData/Local/Mendeley Ltd./Mendeley Desktop/Downloaded/1995(3).pdf:pdf},
issn = {00015970},
journal = {Acta Mechanica},
number = {1-4},
pages = {241--244},
title = {{An exact solution of the Navier-Stokes equations for magnetohydrodynamic flow}},
volume = {113},
year = {1995}
}
@article{Sandeep2015,
author = {Sandeep, N and Sulochana, C},
doi = {10.1016/j.jestch.2015.05.006},
file = {:E$\backslash$:/Literature{\_}Review{\_}2018/FEM{\_}1D{\_} Paper/Sandeep.pdf:pdf},
issn = {2215-0986},
journal = {Engineering Science and Technology, an International Journal},
number = {4},
pages = {738--745},
publisher = {Elsevier Ltd},
title = {{Engineering Science and Technology , an International Journal Dual solutions for unsteady mixed convection fl ow of MHD micropolar fl uid over a stretching / shrinking sheet with non-uniform heat source / sink}},
url = {http://dx.doi.org/10.1016/j.jestch.2015.05.006},
volume = {18},
year = {2015}
}
@article{Sheikhzadeh2013,
abstract = {The problem of mixed convection in a differentially heated lid-driven square cavity filled with Cu-water nanofluid under effect of a magnetic field is investigated numerically. The left and right walls of the cavity are kept at temperatures of Th and Tc respectively while the horizontal walls are adiabatic. The top wall of the cavity moves in own plane from left to right. The effects of some pertinent parameters such as Richardson number (ranging from 0.1 to 10), the volume fraction of the nanoparticles (ranging 0 to 0.1) and the Hartmann number (ranging from 0 to 60) on the fluid flow and temperature fields and the rate of heat transfer in the cavity are investigated. It must be noted that in all calculations the Prandtl number of water as the pure fluid is kept at 6.8, while the Grashof number is considered fixed at 104. The obtained results show that the rate of heat transfer increases with an increase of the Reynolds number, while but it decreases with increase in the Hartmann number. Moreover it is found that based the Richardson and Hartmann numbers by increase in volume fraction of the nanoparticles the rate of heat transfer can be enhanced or deteriorated compared to the based fluid. {\textcopyright} The Korean Magnetics Society. All rights reserved.},
author = {Sheikhzadeh, G. A. and Sebdani, S. Mazrouei and Mahmoodi, M. and Safaeizadeh, Elham and Hashemi, S. E.},
doi = {10.4283/JMAG.2013.18.3.321},
file = {:E$\backslash$:/Literature{\_}Review{\_}2018/Dr{\_}Sajjad{\_}Hussain/Unsteady channel.pdf:pdf},
isbn = {3615912446},
issn = {12261750},
journal = {Journal of Magnetics},
keywords = {Magnetic field,Mixed convection,Numerical simulation,Square cavity},
number = {3},
pages = {321--325},
title = {{Effect of a magnetic field on mixed convection of a nanofluid in a square cavity}},
volume = {18},
year = {2013}
}
@article{P.Rana·R.Bhargava·O.AnwarBeg·A.Kadir2016,
abstract = {A numerical study is conducted of laminar viscoelastic nanofluid polymeric
boundary layer stretching sheet flow. Viscous dissipation, surface transpiration (suction/injection),
internal heat generation/absorption and work done due to deformation are
incorporated using a second grade viscoelastic non-Newtonian nanofluid with non-isothermal
associated boundary conditions. The nonlinear boundary value problem is solved using a
higher order finite element method. The influence of viscoelasticity parameter, Brownian
motion parameter, thermophoresis parameter, Eckert number, Lewis number, Prandtl number,
internal heat generation and also wall suction on thermofluid characteristics is evaluated
in detail. Validation with earlier non-dissipative studies is also included. The hp-finite element
method achieves the desired accuracy at p = 8 with comparatively less CPU cost per iteration
(with less degrees of freedom, DOF) as compared to lower order finite element methods. The
simulations have shown that greater polymer fluid viscoelasticity (k1) accelerates the flow. A
rise in Brownian motion parameter (Nb) and thermophoresis parameter (Nt) elevates temperatures
and reduce the heat transfer rates (local Nusselt number function). Increasing Eckert
number increases temperatures whereas increasing Prandtl number (Pr) strongly lowers temperatures.
Increasing internal heat generation (Q {\textgreater}0) elevates temperatures and reduces
the heat transfer rate (local Nusselt number function) whereas heat absorption (Q {\textless}0)
generates the converse effect. Increasing suction ( fw {\textgreater}0) reduces velocities and temperatures
but elevates enhances mass transfer rates (local Sherwood number function), whereas
increasing injection ( fw {\textless}0) accelerate the flow, increases temperatures and depresses wall
mass transfer rates. The study finds applications in rheological nano-bio-polymer manufacturing.},
author = {{P. Rana {\textperiodcentered} R. Bhargava {\textperiodcentered} O. Anwar B{\'{e}}g {\textperiodcentered} A. Kadir} and {P. Rana {\textperiodcentered}R. Bhargava {\textperiodcentered}O. Anwar B{\'{e}}g {\textperiodcentered}A. Kadir}},
doi = {10.1007/s40819-016-0184-5},
file = {:E$\backslash$:/Literature{\_}Review{\_}2018/Dr{\_}Puneet{\_}Rana{\_}India/INT J APPL COM MATH finite element viscoelastic nanofluid extrusion  MAY 28TH 2016.pdf:pdf},
isbn = {0192158597},
issn = {2349-5103},
journal = {Int. J. Appl. Comput. Math},
number = {DOI 10.1007/s40819-016-0184-5},
title = {{Finite Element Analysis of Viscoelastic Nanofluid Flow with Energy Dissipation and Internal Heat Source/Sink Effects}},
year = {2016}
}
@article{Ashraf2013,
abstract = {A numerical study of an axisymmetric steady laminar incompressible flow of an electrically conducting micropolar fluid over a stretchable disk is carried out when the fluid is subjected to an external transverse magnetic field. The governing nonlinear equations of motion are transformed into a dimensionless form through Von Karman's logic similarity functions. An algorithm based on a finite difference scheme is used to solve the reduced coupled nonlinear ordinary differential equations with the associated boundary conditions. Effects of the mi-cropolar parameters, the magnetic parameter and the Prandtl number on the flow velocity and temperature distribution are discussed. Investigations predict that the heat transfer rate at the surface of the disk increases with an increase in the values of micropolar parameters. The magnetic field enhances the shear and couple stresses. The shear stress factor is lower for micropolar fluids as compared to Newtonian fluids, which may be beneficial in flow and heat control of polymeric processing.},
author = {Ashraf, Muhammad and Batool, Kiran},
file = {:E$\backslash$:/Literature{\_}Review{\_}2018/PhD{\_}Proposal{\_}References/Ashraf{\_}2013.pdf:pdf},
journal = {Journal of Theoretical and Applied Mechanics},
keywords = {heat transfer,magnetohydrodynamics (MHD),micropolar fluids,stretchable disk},
number = {1},
pages = {25--38},
title = {{Mhd Flow and Heat Transfer of a Micropolar Fluid Over a Stretchable Disk}},
volume = {51},
year = {2013}
}
@article{Shahzad2017,
abstract = {This article address the boundary layer flow and heat transfer of unsteady and incompressible viscous fluid over an unsteady stretching permeable surface. First of all modeled nonlinear partial differential equations are transformed to a system of ordinary differential equations by using similarity transformations. Analytic solution of the reduced problem is constructed by using homotopy analysis method (HAM). To validate the constructed series solution a numerical counterpart is developed using shooting algorithm based on Runge-Kutta method. Both schemes are in an excellent agreement. The effects of the pertinent parameters on the velocity and energy profile are shown graphically and examined in detail.},
author = {Shahzad, Azeem and Ali, Ramzan and Hussain, Murrawat and Kamran, Muhammad},
doi = {10.1016/j.aej.2016.08.030},
file = {:E$\backslash$:/Literature{\_}Review{\_}2018/PhD{\_}Proposal{\_}References/Azeem{\_}RK{\_}2017.pdf:pdf;:C$\backslash$:/Users/Ali/AppData/Local/Mendeley Ltd./Mendeley Desktop/Downloaded/2017.pdf:pdf},
issn = {11100168},
journal = {Alexandria Engineering Journal},
keywords = {Axisymmetric flow,Heat transfer,Homotopy analysis method,Stretching sheet,Unsteady flow},
number = {1},
pages = {35--41},
publisher = {Faculty of Engineering, Alexandria University},
title = {{Unsteady axisymmetric flow and heat transfer over time-dependent radially stretching sheet}},
url = {http://dx.doi.org/10.1016/j.aej.2016.08.030},
volume = {56},
year = {2017}
}
@article{Paul2017,
author = {Paul, Ashish},
file = {:E$\backslash$:/Literature{\_}Review{\_}2018/Danial Habib Data/Paper l/2981071.pdf:pdf},
title = {{Transient Free Convective MHD Flow Past an Exponentially Accelerated Vertical Porous Plate with}},
volume = {2017},
year = {2017}
}
@article{Ahmadi1976,
abstract = {Theory of microplar fluid and its application to low concentration suspension flow is discussed. The boundary layer flow over a semi-infinite flat plate is studied. It is observed that when the micro-inertia is not constant, it is possible to obtain self-similar solutions. The partial differential equations of motion are then reduced to 2 couple differential equations. The numerical solutions for different values of the parameters are obtained. The variation of the velocity, micro-rotation, shear and couple stresses are plotted and discussed. {\textcopyright}1976.},
author = {Ahmadi, Goodarz},
doi = {10.1016/0020-7225(76)90006-9},
file = {:E$\backslash$:/Literature{\_}Review{\_}2018/PhD{\_}Proposal{\_}References/Ahmadi{\_}1974.pdf:pdf},
isbn = {ISBN: 978-0-7506-8563-4},
issn = {00207225},
journal = {International Journal of Engineering Science},
number = {7},
pages = {639--646},
title = {{Self-similar solution of imcompressible micropolar boundary layer flow over a semi-infinite plate}},
volume = {14},
year = {1976}
}
@article{Singh2015,
author = {Singh, Khilap},
file = {:E$\backslash$:/Literature{\_}Review{\_}2018/PhD{\_}Proposal{\_}References/RKF{\_}Singh{\_}2015.pdf:pdf},
keywords = {76a05,76e06,76s05,80a20,chemical reaction,double stratification,free convection,heat generation,mathematics subject classification,mhd,micropolar fluids,ohmic heating,porous media},
number = {4},
pages = {75--81},
title = {{Effect of Viscous Dissipation on Double Stratified MHD Free Convection in Micropolar Fluid Flow in Porous Media with Chemical Reaction , Heat Generation and Ohmic Heating}},
volume = {31},
year = {2015}
}
@article{Daniel2018,
author = {Daniel, Yahaya Shagaiya and Aziz, Zainal Abdul and Ismail, Zuhaila and Salah, Faisal},
doi = {10.1080/14484846.2017.1358844},
file = {:E$\backslash$:/Literature{\_}Review{\_}2018/PhD{\_}Proposal{\_}References/daniel2017.pdf:pdf},
issn = {14484846},
journal = {Australian Journal of Mechanical Engineering},
keywords = {MHD nanofluid,convective boundary conditions,dual solutions,non-linear stretching/shrinking sheet,porosity,suction},
number = {3},
pages = {213--229},
publisher = {Taylor {\&} Francis},
title = {{Effects of slip and convective conditions on MHD flow of nanofluid over a porous nonlinear stretching/shrinking sheet}},
url = {https://doi.org/10.1080/14484846.2017.1358844},
volume = {16},
year = {2018}
}
@article{Rana2015,
abstract = {Steady, two-dimensional mixed convection boundary layer flow of an
incompressible Al2O3-water nanofluid along an inclined permeable plate
in the presence of transverse magnetic field has been examined
numerically. The governing equations (Boussinesq approximation) with
associated boundary condition are solved using FEM for nanofluid
containing spherical-shaped nanoparticles having volume fraction ranging
from 1 to 4 {\%}. Static-based model for calculating the effective thermal
conductivity at 300 K, proposed by Leong et al. (J Nanopart Res
8:245-254, 2006) and Murshed et al. (Int J Therm Sci 47:560-568, 2008)
has been implemented. Effect of various pertinent parameters with
different classical and experimental models for effective dynamic
viscosity is discussed.},
author = {Rana, Puneet and B{\'{e}}g, O. Anwar},
doi = {10.1007/s13204-014-0352-z},
file = {:E$\backslash$:/Literature{\_}Review{\_}2018/Dr{\_}Puneet{\_}Rana{\_}India/Rana-2D{\_}FEM{\_}2015.pdf:pdf},
issn = {2190-5509},
journal = {Applied Nanoscience},
keywords = {nanofluid {\'{a}} inclined plate,static mechanism {\'{a}} fem,{\'{a}} mixed convection {\'{a}}},
number = {5},
pages = {569--581},
title = {{Mixed convection flow along an inclined permeable plate: effect of magnetic field, nanolayer conductivity and nanoparticle diameter}},
url = {http://link.springer.com/10.1007/s13204-014-0352-z},
volume = {5},
year = {2015}
}
@article{Raju2016,
abstract = {Numerical investigation is carried out to analyze the flow, heat and mass transfer characteristics of gyrotactic microorganisms contained magneto hydrodynamic Casson fluid flow towards a vertical rotating cone/plate in porous medium. In the presence of thermo diffusion and diffusion thermo effects we have presented dual solutions for the flow over a rotating cone and a rotating flat plate. Further, the numerical solutions are elucidated by using Runge-Kutta-Felhberg integration Scheme. Obtained results are validated with open literature and found an excellent agreement. The influence of non-dimensional governing parameters on velocity, temperature, concentration and density of the motile microorganisms along with the friction factor, local Nusselt, Sherwood numbers and the local density of the motile microorganisms was determined and discussed with the help of graphs and tables. Results proved that there is a significant variation of heat and mass transfer in the flow over a rotating cone and a plate. It is also found that the heat and mass transfer performance of the flow over a rotating cone is significantly high while compared with the flow over a rotating plate.},
author = {Raju, C. S.K. K and Sandeep, N.},
doi = {10.1016/j.molliq.2015.12.058},
file = {:E$\backslash$:/Literature{\_}Review{\_}2018/PhD{\_}Proposal{\_}References/Sandeeb{\_}2016.pdf:pdf},
issn = {01677322},
journal = {Journal of Molecular Liquids},
keywords = {Casson fluid,Gyrotactic microorganisms,MHD,Rotating cone/plate,Soret and dufour effects},
pages = {115--126},
publisher = {Elsevier B.V.},
title = {{Heat and mass transfer in MHD non-Newtonian bio-convection flow over a rotating cone/plate with cross diffusion}},
url = {http://dx.doi.org/10.1016/j.molliq.2015.12.058},
volume = {215},
year = {2016}
}
@article{Das2019,
author = {Das, Utpal Jyoti and Dorjee, Sonam},
file = {:E$\backslash$:/Literature{\_}Review{\_}2018/Chem+MHD+Dufour.pdf:pdf},
keywords = {boundary layer,dufour number,in the present paper,magnetohydrodynamic,magnetohydrodynamic boundary layer flow,number,of incompressible,soret,we have investigated the},
number = {2},
pages = {485--490},
title = {{Magnetohydrodynamic Boundary Layer Flow with Soret / Dufour effects in presence of Heat source and Chemical Reaction}},
volume = {14},
year = {2019}
}
@article{Daniel2015,
abstract = {This paper investigates the theoretical influence of buoyancy and thermal radiation on MHD flow over a stretching porous sheet. The model which constituted highly nonlinear governing equations is transformed using similarity solution and then solved using homotopy analysis method (HAM). The analysis is carried out up to the 5th order of approximation and the influences of different physical parameters such as Prandtl number, Grashof number, suction/injection parameter, thermal radiation parameter and heat generation/absorption coefficient and also Hartman number on dimensionless velocity, temperature and the rate of heat transfer are investigated and discussed quantitatively with the aid of graphs. Numerical results obtained are compared with the previous results published in the literature and are found to be in good agreement. It was found that when the buoyancy parameter and the fluid velocity increase, the thermal boundary layer decreases. In case of the thermal radiation, increasing the thermal radiation parameter produces significant increases in the thermal conditions of the fluid temperature which cause more fluid in the boundary layer due to buoyancy effect, causing the velocity in the fluid to increase. The hydrodynamic boundary layer and thermal boundary layer thickness increase as a result of increase in radiation.},
author = {Daniel, Yahaya Shagaiya and Daniel, Simon K},
doi = {10.1016/j.aej.2015.03.029},
file = {:E$\backslash$:/Literature{\_}Review{\_}2018/Danial Habib Data/Paper bouncy/Bouncy Effect.pdf:pdf},
issn = {11100168},
journal = {Alexandria Engineering Journal},
keywords = {Heat transfer,Homotopy analysis method,MHD,Stretching sheet},
number = {3},
pages = {705--712},
publisher = {Faculty of Engineering, Alexandria University},
title = {{Effects of buoyancy and thermal radiation on MHD flow over a stretching porous sheet using homotopy analysis method}},
url = {http://dx.doi.org/10.1016/j.aej.2015.03.029},
volume = {54},
year = {2015}
}
@article{Seth2015,
abstract = {Copyright {\textcopyright}2014 The Society of Theoretical and Applied Mechanics, R.O.C. An investigation of unsteady hydromagnetic natural convection heat and mass transfer flow of an electrically conducting, viscous, incompressible and optically thick radiating fluid past an impulsively moving infinite vertical plate embedded in a uniform porous medium in a rotating system with Hall effects in the presence of homogeneous first order chemical reaction is carried out when temperature of the plate has a temporarily ramped profile. Exact solution of the governing equations is obtained in closed form by Laplace transform technique. Expressions for skin friction due to primary and secondary flows and Nusselt number are derived for both ramped temperature and isothermal plates. Expression for Sherwood number is also derived. The numerical values of primary and secondary fluid velocities, fluid temperature and species concentration are displayed graphically whereas those of skin friction are presented in tabular form for various values of pertinent flow parameters. In order to highlight the influence of ramped temperature distribution within the plate on the flow-field, the fluid flow past a ramped temperature plate is compared with the one past an isothermal plate.},
author = {Seth, G S and Sarkar, S},
doi = {10.1017/jmech.2014.71},
file = {:E$\backslash$:/Literature{\_}Review{\_}2018/PhD{\_}Proposal{\_}References/seth2015{\_}2.pdf:pdf},
isbn = {1727719114000},
issn = {18118216},
journal = {Journal of Mechanics},
keywords = {Chemical reaction,Coriolis force,Hall current,Ramped wall temperature},
number = {1},
pages = {91--104},
title = {{MHD natural convection heat and mass transfer flow past a time dependent moving vertical plate with ramped temperature in a rotating medium with hall effects, radiation and chemical reaction}},
volume = {31},
year = {2015}
}
@article{Goyal2018,
author = {Goyal, Mania and Bhargava, Rama},
doi = {10.1007/s40819-018-0483-0},
file = {:E$\backslash$:/Literature{\_}Review{\_}2018/FEM{\_}1D{\_} Paper/Goyal{\_}01.pdf:pdf;:E$\backslash$:/Literature{\_}Review{\_}2018/FEM{\_}1D{\_} Paper/Goyal{\_}04.pdf:pdf},
issn = {2199-5796},
journal = {International Journal of Applied and Computational Mathematics},
keywords = {C,Inclined plate,MHD,Nanofluid,Similarity solution,condition,convective boundary,double mesh principle,finite element method,inclined plate,mhd,nanofluid,similarity solution},
number = {2},
pages = {1--24},
publisher = {Springer India},
title = {{Simulation of Natural Convective Boundary Layer Flow of a Nanofluid Past a Convectively Heated Inclined Plate in the Presence of Magnetic Field}},
url = {https://doi.org/10.1007/s40819-018-0483-0},
volume = {4},
year = {2018}
}
@article{Bhargava2011,
author = {Bhargava, R and Rana, P},
file = {:E$\backslash$:/Literature{\_}Review{\_}2018/Dr{\_}Puneet{\_}Rana{\_}India/Finite{\_}element{\_}solution{\_}to{\_}mixed{\_}convect.pdf:pdf},
journal = {Int. J. of Appl. Math and Mech.},
keywords = {electric conductivity,micropolar fluid medium,mixed convection,suction},
number = {Eringen 1966},
pages = {29--51},
title = {{Finite element solution to mixed convection in MHD flow of micropolar fluid along a moving vertical cylinder with variable conductivity}},
volume = {7},
year = {2011}
}
@article{Ramya2016,
author = {Ramya, Dodda and Raju, R Srinivasa and Rao, J Anand and Rashidi, M M},
file = {:E$\backslash$:/Literature{\_}Review{\_}2018/FDM{\_}KB{\_}Method-Paper/KB{\_}Method{\_}Dooda{\_}{\_}2016.pdf:pdf},
journal = {International Journal of Nanoscience and Nanotechnology},
keywords = {absorption,heat generation,injection,mhd,nanofluid,slip effects,suction},
number = {4},
pages = {251--268},
title = {{Boundary layer Viscous Flow of Nanofluids and Heat Transfer Over a Nonlinearly Isothermal Stretching Sheet in the Presence of Heat Generation / Absorption and Slip Boundary Conditions}},
volume = {12},
year = {2016}
}
@article{Hayat2018,
abstract = {This research addressed entropy generation for MHD stagnation point flow of viscous nanofluid over a stretching surface. Characteristics of heat transport are analyzed through nonlinear radiation and heat generation/absorption. Nanoliquid features for Brownian moment and thermophoresis have been considered. Fluid in the presence of constant applied inclined magnetic field is considered. Flow problem is mathematically modeled and governing expressions are changed into nonlinear ordinary ones by utilizing appropriate transformations. The effects of pertinent variables on velocity, nanoparticle concentration and temperature are discussed graphically. Furthermore Brownian motion and thermophoresis effects on entropy generation and Bejan number have been examined. Total entropy generation is inspected through various flow variables. Consideration is mainly given to the convergence process. Velocity, temperature and mass gradients at the surface of sheet are calculated numerically.},
author = {Hayat, T and Khan, M Ijaz and Qayyum, Sumaira and Alsaedi, A and Khan, M Imran},
doi = {10.1016/j.physleta.2018.01.024},
file = {:E$\backslash$:/Literature{\_}Review{\_}2018/PhD{\_}Proposal{\_}References/hayaaaat{\_}2018.pdf:pdf},
issn = {03759601},
journal = {Physics Letters, Section A: General, Atomic and Solid State Physics},
keywords = {Bejan number,Brownian motion and thermophoresis,Entropy generation,Heat absorption/generation,Nonlinear thermal radiation,Stagnation point},
number = {11},
pages = {749--760},
publisher = {Elsevier B.V.},
title = {{New thermodynamics of entropy generation minimization with nonlinear thermal radiation and nanomaterials}},
url = {https://doi.org/10.1016/j.physleta.2018.01.024},
volume = {382},
year = {2018}
}
@article{Bhatti2016,
abstract = {This present study describes the combine effects of thermo-diffusion and thermal radiation on Williamson nanofluid over a porous stretching sheet. Similarity transformation variables have been used to model the governing equations of momentum, energy, solute, and nanoparticle concentration. Successive linearization method (SLM) and Chebyshev spectral collocation method (CSC) are applied to solve the resulting coupled ordinary nonlinear differential equations. The numerical comparison has also presented for skin friction coefficient and local Nusselt number as a special case for our study. Physical features for all the pertinent parameters such as porosity parameter, Prandtl number, radiation parameter, Lewis number, modified Dufour parameter, Brownian motion parameter, thermophoresis parameter, Dufour solute Lewis number, nano-Lewis number and Williamson fluid parameter are discussed with the help of graphs. Numerical results of local Nusselt number, Sherwood number are also presented with the help of tables.},
author = {Bhatti, M M and Rashidi, M M},
doi = {10.1016/j.molliq.2016.05.049},
file = {:E$\backslash$:/Literature{\_}Review{\_}2018/PhD{\_}Proposal{\_}References/bhatti-3{\_}2016.pdf:pdf},
issn = {01677322},
journal = {Journal of Molecular Liquids},
keywords = {Nanofluid,Thermal radiation,Thermo-diffusion,Williamson fluid},
pages = {567--573},
publisher = {Elsevier B.V.},
title = {{Effects of thermo-diffusion and thermal radiation on Williamson nanofluid over a porous shrinking/stretching sheet}},
url = {http://dx.doi.org/10.1016/j.molliq.2016.05.049},
volume = {221},
year = {2016}
}
@article{Singh2015,
author = {Singh, Khilap},
file = {:E$\backslash$:/Literature{\_}Review{\_}2018/PhD{\_}Proposal{\_}References/RKF{\_}Singh{\_}2015.pdf:pdf},
keywords = {76a05,76e06,76s05,80a20,chemical reaction,double stratification,free convection,heat generation,mathematics subject classification,mhd,micropolar fluids,ohmic heating,porous media},
number = {4},
pages = {75--81},
title = {{Effect of Viscous Dissipation on Double Stratified MHD Free Convection in Micropolar Fluid Flow in Porous Media with Chemical Reaction , Heat Generation and Ohmic Heating}},
volume = {31},
year = {2015}
}
@article{Ariman1973,
abstract = {In this survey developments in microcontinuum fluid mechanics have been reviewed and appropriate references are supplied throughout. We begin by considering the general theories of fluid microcontinua. In particular, the fundamental mechanics and general constitutive theories governing the behavior of such media are discussed. This is followed by a brief treatment of statistically based theories. The specialized microfluid continuum theories, many of which result upon simplification of the general theories, are also considered. Relations between the many different theories are demonstrated with the aid of various tables. {\textcopyright}1973.},
author = {Ariman, T. and Turk, M. A. and Sylvester, N. D.},
doi = {10.1016/0020-7225(73)90038-4},
file = {:E$\backslash$:/Literature{\_}Review{\_}2018/PhD{\_}Proposal{\_}References/Ariman{\_}1973.pdf:pdf},
isbn = {0020-7225},
issn = {00207225},
journal = {International Journal of Engineering Science},
number = {8},
pages = {905--930},
title = {{Microcontinuum fluid mechanics-A review}},
volume = {11},
year = {1973}
}
@article{Madhu2016,
author = {Madhu, Macha and Kishan, Naikoti},
doi = {10.1016/j.joems.2015.06.001},
file = {:E$\backslash$:/Literature{\_}Review{\_}2018/FEM{\_}1D{\_} Paper/Macha{\_}Madhu{\_}1.pdf:pdf},
keywords = {Non-Newtonian,Nanofluid,Stagnation-point flow,Brow},
pages = {458--470},
publisher = {Elsevier Ltd.},
title = {{Finite element analysis of heat and mass transfer by MHD mixed convection stagnation-point flow of a non-Newtonian power-law nanofluid towards a stretching surface with radiation}},
year = {2016}
}
@article{Rana2018,
abstract = {The present semi-analytical investigation covers the impact of aligned magnetic field, Ohmic dissipation and viscous dissipation on a non-similar nanofluid flow over a plate with no flux condition. The system of equations is transformed into the non-dimensional system of nonlinear partial differential equations to get solution using homotopy analysis method (HAM). The entropy generation analysis measuring disorderness of the system is also presented. The influence of physical parameters on momentum, temperature and concentration boundary layer thickness is discussed. The secondary variables (Cf,Nu) and entropy generation number (Ns) are also explored for present MHD model. The angle of inclination of magnetic field is found be controlling parameter for the minimization of skin friction.},
author = {Rana, Puneet and Shukla, Nisha},
doi = {10.1016/j.aej.2017.12.007},
file = {:E$\backslash$:/Literature{\_}Review{\_}2018/FEM{\_}2D{\_} Paper/PAPER2{\_}2DHAM{\_}Rana.pdf:pdf},
issn = {11100168},
journal = {Alexandria Engineering Journal},
keywords = {Entropy generation analysis,Homotopy analysis method,Nanofluid,Non-similar,Ohmic dissipation},
publisher = {Faculty of Engineering, Alexandria University},
title = {{Entropy generation analysis for non-similar analytical study of nanofluid flow and heat transfer under the influence of aligned magnetic field}},
url = {https://doi.org/10.1016/j.aej.2017.12.007},
year = {2018}
}
@article{Khan2018,
abstract = {In this study, we analyzed the three-dimensional flow of Williamson (pseudoplastic) fluids upon a linear porous stretching sheet. The thermal radiation impact was taken into account. The transformed non-linear equations were solved by the homotopy analysis method (HAM). The influence of the embedded parameters tretching parameter, Williamson parameter, porosity parameter, thermal radiation parameter, thermophoresis parameter, Brownian motion parameter, Prandtl number and Biot number are presented on velocity, temperature and concentration functions in the graphs and explained in detail. The velocity function along the x-direction reduces with the impact of the stretching, porosity and Williamson parameters. Velocity along the y-direction increases with the stretching parameter, while it reduces with the porosity and Williamson parameters. The effect of Skin friction, heat transfer and mass transfer are shown numerically. The numerical values of surface drag force and the impact of different parameters are calculated and it is observed that increasing the stretching parameter and the porosity parameter reduces the surface drag force, while increasing the Williamson parameter augments the surface drag force. Higher values of the stretching parameter, the Prandtl number and the radiation parameter enhance the heat transfer rate, while the augmented value of the thermophoresis and Brownian motion parameters reduces the heat transfer rate, where higher values of the stretching parameter, thermophoresis and Brownian motion parameters enhance the mass transfer rate.},
author = {Khan, Abdul Samad and Nie, Yufeng and Shah, Zahir and Dawar, Abdullah and Khan, Waris and Islam, Saeed},
doi = {10.3390/app8112244},
file = {:E$\backslash$:/Literature{\_}Review{\_}2018/Abdul Samd Paper 1.pdf:pdf},
keywords = {HAM,Williamson fluid,convective boundary condition,heat transfer,mass transfer,nanofluid},
number = {November},
title = {{Three-Dimensional Nanofluid Flow with Heat and Mass Transfer Analysis applied sciences Three-Dimensional Nanofluid Flow with Heat and Mass Transfer Analysis over a Linear Stretching Surface with Convective Boundary Conditions}},
year = {2018}
}
@article{P.Rana·R.Bhargava·O.AnwarBeg·A.Kadir2016,
abstract = {A numerical study is conducted of laminar viscoelastic nanofluid polymeric
boundary layer stretching sheet flow. Viscous dissipation, surface transpiration (suction/injection),
internal heat generation/absorption and work done due to deformation are
incorporated using a second grade viscoelastic non-Newtonian nanofluid with non-isothermal
associated boundary conditions. The nonlinear boundary value problem is solved using a
higher order finite element method. The influence of viscoelasticity parameter, Brownian
motion parameter, thermophoresis parameter, Eckert number, Lewis number, Prandtl number,
internal heat generation and also wall suction on thermofluid characteristics is evaluated
in detail. Validation with earlier non-dissipative studies is also included. The hp-finite element
method achieves the desired accuracy at p = 8 with comparatively less CPU cost per iteration
(with less degrees of freedom, DOF) as compared to lower order finite element methods. The
simulations have shown that greater polymer fluid viscoelasticity (k1) accelerates the flow. A
rise in Brownian motion parameter (Nb) and thermophoresis parameter (Nt) elevates temperatures
and reduce the heat transfer rates (local Nusselt number function). Increasing Eckert
number increases temperatures whereas increasing Prandtl number (Pr) strongly lowers temperatures.
Increasing internal heat generation (Q {\textgreater} 0) elevates temperatures and reduces
the heat transfer rate (local Nusselt number function) whereas heat absorption (Q {\textless} 0)
generates the converse effect. Increasing suction ( fw {\textgreater} 0) reduces velocities and temperatures
but elevates enhances mass transfer rates (local Sherwood number function), whereas
increasing injection ( fw {\textless} 0) accelerate the flow, increases temperatures and depresses wall
mass transfer rates. The study finds applications in rheological nano-bio-polymer manufacturing.},
author = {{P. Rana {\textperiodcentered} R. Bhargava {\textperiodcentered} O. Anwar B{\'{e}}g {\textperiodcentered} A. Kadir}},
doi = {10.1007/s40819-016-0184-5},
file = {:E$\backslash$:/Literature{\_}Review{\_}2018/Dr{\_}Puneet{\_}Rana{\_}India/INT J APPL COM MATH finite element viscoelastic nanofluid extrusion  MAY 28TH 2016.pdf:pdf},
isbn = {0192158597},
issn = {2349-5103},
journal = {Int. J. Appl. Comput. Math},
number = {DOI 10.1007/s40819-016-0184-5},
title = {{Finite Element Analysis of Viscoelastic Nanofluid Flow with Energy Dissipation and Internal Heat Source/Sink Effects}},
year = {2016}
}
@article{Higgins2009,
author = {Higgins, Copyright Brian G},
file = {:E$\backslash$:/Literature{\_}Review{\_}2018/RK{\_}HAM{\_}Shooting/IJRRAS{\_}21{\_}1{\_}02.pdf:pdf},
isbn = {9781467323383},
keywords = {boundary value problem,ode-rk4,shooting method},
number = {October},
pages = {0--3},
title = {{Shooting Method for Solving Boundary Value Problems}},
volume = {21},
year = {2009}
}
@article{Sobamowo2018,
abstract = {In this paper, combined influences of thermal radiation, inclined magnetic field and temperature-dependent internal heat generation on unsteady two-dimensional flow and heat transfer analysis of dissipative Casson-Carreau nanofluid over a stretching sheet embedded in a porous medium is investigated. Similarity transformations are used to reduce the developed systems of governing partial differential equations to nonlinear third and second orders ordinary differential equations which are solved using finite element method. In the study, kerosene is used as the base fluid which is embedded with the silver (Ag) and copper (Cu) nanoparticles. Also, effects of other pertinent parameters on the flow and heat transfer characteristics of the Casson-Carreau nanofluids are investigated and discussed. From the results, it is established temperature field and the thermal boundary layers of Ag-Kerosene nanofluid are highly effective when compared with the Cu-Kerosene nanofluid. Heat transfer rate is enhanced by increasing in power-law index and unsteadiness parameter. Skin friction coefficient and local Nusselt number can be reduced by magnetic field parameter and they can be enhanced by increasing the aligned angle. Friction factor is depreciated and the rate of heat transfer increases by increasing the Weissenberg number. A very good agreement is established between the results of the present study and the previous results. The results of present analysis can help in expanding the understanding of the thermo-fluidic behaviour of the Casson-Carreau nanofluid over a stretching sheet as applied in manufacturing industries and production engineering.},
author = {Sobamowo, MG G},
doi = {10.15406/aaoaj.2018.02.00064},
file = {:E$\backslash$:/Literature{\_}Review{\_}2018/FEM{\_}1D{\_} Paper/MYFEMPAPERPUBLISHEDAAOAJ-02-00064.pdf:pdf},
issn = {25764500},
journal = {Aeronautics and Aerospace Open Access Journal},
keywords = {carreau fluid,finite element method,mhd,nanofluid,non-uniform heat source,radiation and free convection,sink,thermal},
number = {5},
title = {{Finite element analysis of flow and heat transfer of dissipative Casson-Carreau nanofluid over a stretching sheet embedded in a porous medium}},
url = {https://medcraveonline.com/AAOAJ/AAOAJ-02-00064.php},
volume = {2},
year = {2018}
}
@article{Seth2015,
abstract = {Copyright {\textcopyright}2014 The Society of Theoretical and Applied Mechanics, R.O.C. An investigation of unsteady hydromagnetic natural convection heat and mass transfer flow of an electrically conducting, viscous, incompressible and optically thick radiating fluid past an impulsively moving infinite vertical plate embedded in a uniform porous medium in a rotating system with Hall effects in the presence of homogeneous first order chemical reaction is carried out when temperature of the plate has a temporarily ramped profile. Exact solution of the governing equations is obtained in closed form by Laplace transform technique. Expressions for skin friction due to primary and secondary flows and Nusselt number are derived for both ramped temperature and isothermal plates. Expression for Sherwood number is also derived. The numerical values of primary and secondary fluid velocities, fluid temperature and species concentration are displayed graphically whereas those of skin friction are presented in tabular form for various values of pertinent flow parameters. In order to highlight the influence of ramped temperature distribution within the plate on the flow-field, the fluid flow past a ramped temperature plate is compared with the one past an isothermal plate.},
author = {Seth, G. S. and Sarkar, S.},
doi = {10.1017/jmech.2014.71},
file = {:E$\backslash$:/Literature{\_}Review{\_}2018/PhD{\_}Proposal{\_}References/seth2015{\_}2.pdf:pdf},
isbn = {1727719114000},
issn = {18118216},
journal = {Journal of Mechanics},
keywords = {Chemical reaction,Coriolis force,Hall current,Ramped wall temperature},
number = {1},
pages = {91--104},
title = {{MHD natural convection heat and mass transfer flow past a time dependent moving vertical plate with ramped temperature in a rotating medium with hall effects, radiation and chemical reaction}},
volume = {31},
year = {2015}
}
@article{Mahanthesh2018,
author = {Mahanthesh, B and Gireesha, B J and Thammanna, G T and Shehzad, S A and Abbasi, F M and Gorla, R S R},
doi = {10.1016/j.aej.2017.03.037},
file = {:E$\backslash$:/Literature{\_}Review{\_}2018/Maxwell{\_}3.pdf:pdf},
issn = {1110-0168},
journal = {Alexandria Engineering Journal},
keywords = {non-linear convection,nonlinear density tempera-},
number = {3},
pages = {1927--1935},
publisher = {Faculty of Engineering, Alexandria University},
title = {{Nonlinear convection in nano Maxwell fluid with nonlinear thermal radiation : A three-dimensional study}},
url = {https://doi.org/10.1016/j.aej.2017.03.037},
volume = {57},
year = {2018}
}
@article{Rashidi2017,
abstract = {The purpose of this article is to study and analyze the convective flow of a third grade non-Newtonian fluid due to a linearly stretching sheet subject to a magnetic field. The dimensionless entropy generation equation is obtained by solving the reduced momentum and energy equations. The momentum and energy equations are reduced to a system of ordinary differential equations by a similarity method. The optimal homotopy analysis method (OHAM) is used to solve the resulting system of ordinary differential equations. The effects of the magnetic field, Biot number and Prandtl number on the velocity component and temperature are studied. The results show that the thermal boundary-layer thickness gets decreased with increasing the Prandtl number. In addition, Brownian motion plays an important role to improve thermal conductivity of the fluid. The main purpose of the paper is to study the effects of Reynolds number, dimensionless temperature difference, Brinkman number, Hartmann number and other physical parameters on the entropy generation. These results are analyzed and discussed.},
author = {Rashidi, M M and Bagheri, S and Momoniat, E and Freidoonimehr, N},
doi = {10.1016/j.asej.2015.08.012},
file = {:E$\backslash$:/Literature{\_}Review{\_}2018/PhD{\_}Proposal{\_}References/Rashidi{\_}2017.pdf:pdf},
issn = {20904479},
journal = {Ain Shams Engineering Journal},
keywords = {Entropy analysis,Magnetic field,Non-Newtonian fluid,Stretching sheet,Third grade fluid},
number = {1},
pages = {77--85},
publisher = {Ain Shams University},
title = {{Entropy analysis of convective MHD flow of third grade non-Newtonian fluid over a stretching sheet}},
url = {http://dx.doi.org/10.1016/j.asej.2015.08.012},
volume = {8},
year = {2017}
}
@book{Jain2019,
author = {Jain, Shalini and Choudhary, Rakesh},
doi = {10.1007/978-981-13-1642-5},
file = {:C$\backslash$:/Users/Ali/AppData/Local/Mendeley Ltd./Mendeley Desktop/Downloaded/2019(5).pdf:pdf},
isbn = {978-981-13-1641-8},
keywords = {Induced magnetic field,Stretching sheet,Bioconvect,bioconvection,induced magnetic field,stretching sheet},
publisher = {Springer Singapore},
title = {{Engineering Vibration, Communication and Information Processing}},
url = {http://link.springer.com/10.1007/978-981-13-1642-5},
volume = {478},
year = {2019}
}
@article{Eringen1972,
abstract = {The simple microfluid theory of Eringen [1] is extended to include the heat conduction and heat dissipation effects. The exact nonlinear theory is presented and restricted by the axioms of constitution and the second law of thermodynamics. The constitutive equations are linearized for dissipative and thermal effects. The complete field equations and accompanying jump conditions are given. Several internally constrained fluids, e.g., micropolar, inertia rateless fluids, are obtained. Boundary and initial conditions are discussed. {\textcopyright}1972.},
author = {Eringen, A. Cemal},
doi = {10.1016/0022-247X(72)90106-0},
file = {:E$\backslash$:/Literature{\_}Review{\_}2018/PhD{\_}Proposal{\_}References/Erigen{\_}1972.pdf:pdf;:C$\backslash$:/Users/Ali/AppData/Local/Mendeley Ltd./Mendeley Desktop/Downloaded/1972.pdf:pdf},
isbn = {0022247X (ISSN)},
issn = {10960813},
journal = {Journal of Mathematical Analysis and Applications},
number = {2},
pages = {480--496},
title = {{Theory of thermomicrofluids}},
volume = {38},
year = {1972}
}
@article{Hussain2017,
author = {Hussain, Shafqat},
doi = {10.4208/aamm.2014.m793},
file = {:E$\backslash$:/Literature{\_}Review{\_}2018/FEM{\_}1D{\_} Paper/Shafqat Hussain.pdf:pdf},
keywords = {boundary layer flow,cgp,continuous galerkin-petrov,discretization,fem,finite element method,heat and mass transfer,magnetohydrodynamics,medium,nanofluid,numerical comparison,porous,stretching sheet},
number = {4},
pages = {904--923},
title = {{Finite Element Solution for MHD Flow of Nanofluids with Heat and Mass Transfer through a Porous Media with Thermal Radiation , Viscous Dissipation and Chemical Reaction Effects 1 Introduction}},
volume = {9},
year = {2017}
}
@article{Mabood2019a,
author = {Mabood, F and Ibrahim, S M and Khan, W A},
file = {:E$\backslash$:/Literature{\_}Review{\_}2018/10.1088@1402-4896@ab1164.pdf:pdf},
journal = {Physica Scripta PAPER},
keywords = {appear in colour only,chemical reaction,heat source,in the online journal,sink,sisko nano fl uid,some fi gures may,thermal radiation},
number = {April},
pages = {065701},
publisher = {IOP Publishing},
title = {{Effect of melting and heat generation / absorption on Sisko nano fl uid over a stretching surface with nonlinear radiation}},
volume = {94(6)},
year = {2019}
}
@article{Rana2017,
abstract = {Objective This paper addresses numerical investigation of steady, magneto-hydrodynamic boundary-layer slip flow of a nanofluid past a permeable stretching/shrinking sheet with thermal radiation using RKF45 with shooting technique. The effect of viscous dissipation, suction/injection, Brownian motion, thermophoresis, partial velocity slip and thermal slip is taken into account and controlled by the non-dimensional parameters. Results and conclusions The dual solutions are obtained for the skin friction, Nusselt number, temperature and nanoparticle volume fraction with pertinent parameters in the domain $\chi$c,∞ and sc,∞. The study shows that the Nusselt number decreases with an increase in thermophoresis parameter Nt and thermal slip parameter $\delta$ but increases with thermal radiation R and Prandtl number Pr. Practice implications The present problem has numerous applications in engineering and petroleum industries such as glass blowing, annealing and thinning of copper wires. The study of radiation heat transfer plays an important role in the industrial applications at high temperature.},
author = {Rana, Puneet and Dhanai, Ruchika and Kumar, Lokendra},
doi = {10.1016/j.asej.2015.08.016},
file = {:E$\backslash$:/Literature{\_}Review{\_}2018/Dr{\_}Puneet{\_}Rana{\_}India/1-s2.0-S2090447915001483-main.pdf:pdf},
issn = {20904479},
journal = {Ain Shams Engineering Journal},
keywords = {Dual solution,MHD,Nanofluids,Stretching sheet,Thermal radiation,Viscous dissipation},
number = {3},
pages = {341--352},
publisher = {Ain Shams University},
title = {{Radiative nanofluid flow and heat transfer over a non-linear permeable sheet with slip conditions and variable magnetic field: Dual solutions}},
url = {http://dx.doi.org/10.1016/j.asej.2015.08.016},
volume = {8},
year = {2017}
}
@article{Ramya2016,
author = {Ramya, Dodda and Raju, R Srinivasa and Rao, J Anand and Rashidi, M M},
file = {:E$\backslash$:/Literature{\_}Review{\_}2018/FDM{\_}KB{\_}Method-Paper/KB{\_}Method{\_}Dooda{\_}{\_}2016.pdf:pdf},
journal = {International Journal of Nanoscience and Nanotechnology},
keywords = {absorption,heat generation,injection,mhd,nanofluid,slip effects,suction},
number = {4},
pages = {251--268},
title = {{Boundary layer Viscous Flow of Nanofluids and Heat Transfer Over a Nonlinearly Isothermal Stretching Sheet in the Presence of Heat Generation / Absorption and Slip Boundary Conditions}},
volume = {12},
year = {2016}
}
@article{Akbar2014,
abstract = {Present analysis is carried out to study the two-dimensional stagnation-point flow of an in-compressible Carreau fluid toward a shrinking surface. The formulation of the Carreau fluid model has been developed first time for boundary layer problem of shrinking sheet and the governing partial differential equations are rehabilitated into ordinary differential equations using similarity transformations. The simplified nonlinear boundary value problem is solved by Runge-Kutta method after converting into the system of initial value problem using shooting method. Dual solutions are obtained graphically and results are shown for various parameters involved in the flow equations. Numerical values of skin friction coefficients are also computed.},
author = {Akbar, N. S. and Nadeem, S. and Haq, Rizwan Ul and Ye, Shiwei},
doi = {10.1016/j.asej.2014.05.006},
file = {:E$\backslash$:/Literature{\_}Review{\_}2018/PhD{\_}Proposal{\_}References/Akbar{\_}2014.pdf:pdf},
issn = {20904479},
journal = {Ain Shams Engineering Journal},
keywords = {Carreau fluid,Dual solutions,MHD,Shooting method,Shrinking sheet,Stagnation flow},
number = {4},
pages = {1233--1239},
pmid = {25249595},
publisher = {Faculty of Engineering, Ain Shams University},
title = {{MHD stagnation point flow of Carreau fluid toward a permeable shrinking sheet: Dual solutions}},
url = {http://dx.doi.org/10.1016/j.asej.2014.05.006},
volume = {5},
year = {2014}
}
@article{Rasheed_Layyah_20152014,
abstract = {The steady two-dimensional MHD stagnation point flow towards a stretching sheet with variable surface temperature is investigated. The governing system of partial differential equations are transformed into ordinary differential equations, which are then solved numerically using a finite-difference scheme known as the Keller-box method. The effects of the governing parameters on the flow field and heat transfer characteristics are obtained and discussed. It is found that the heat transfer rate at the surface increases with the magnetic parameter when the free stream velocity exceeds the stretching velocity, i.e. $\epsilon$ {\textgreater} 1, and the opposite is observed when $\epsilon$ {\textless} 1. {\textcopyright}2009},
author = {Rasheed{\_}Layyah{\_}2015, Uzma},
doi = {10.1016/j.physa.2009.05.026},
file = {:C$\backslash$:/Users/Ali/AppData/Local/Mendeley Ltd./Mendeley Desktop/Downloaded/2014.pdf:pdf},
issn = {03784371},
journal = {Science International},
keywords = {mhd stagnation point flow,micropolar fluids,prandtl number,richardson,s extrapolation,stretching sheet},
number = {5},
pages = {,1921--1929},
title = {{Mhd Stagnation Point Flow of Micropolar Fluids Towards a Stretching Sheet}},
url = {http://www.sciencedirect.com/science/article/pii/S0378437109004129},
volume = {26},
year = {2014}
}
@article{Malarselvi,
author = {Malarselvi, A and Bhuvaneswari, M and Sivasankaran, S and Ganga, B and Hakeem, A K Abdul},
file = {:E$\backslash$:/Literature{\_}Review{\_}2018/Plate.pdf:pdf},
isbn = {9783030011239},
journal = {Applied Matheamtics and Scientific Computing},
keywords = {chemical reaction,forced convection,mhd,unsteady flow},
pages = {357--365},
title = {{Effect of Slip and Convective Heating on Unsteady MHD Chemically Reacting Flow Over a Porous Surface with Suction}},
year = {2019}
}
@article{Mabood2016,
abstract = {An investigation is carried out on MHD stagnation point flow of water based nanofluids (Cu and Al2O3) in which the heat and mass transfer includes the effects of volume fraction of nanoparticles, radiation, viscous dissipation and chemical reaction. The governing partial differential equations for the fluid flow, temperature and concentration are reduced to a system of nonlinear ordinary differential equations. The derived similarity equations and corresponding boundary conditions are solved numerically. To exhibit the effect of the controlling parameters on the dimensionless velocity, temperature, nanoparticle volume fraction, skin friction coefficient, local Nusselt and local Sherwood numbers, numerical results are presented in graphical and tabular forms. It is found that the skin friction coefficient, heat and mass transfer rates are increase with magnetic and volume fraction of nanoparticle.},
author = {Mabood, F. and Shateyi, S. and Rashidi, M. M. and Momoniat, E. and Freidoonimehr, N.},
doi = {10.1016/j.apt.2016.02.033},
file = {:E$\backslash$:/Literature{\_}Review{\_}2018/PhD{\_}Proposal{\_}References/Bhatti-2{\_}2016.pdf:pdf},
issn = {15685527},
journal = {Advanced Powder Technology},
keywords = {Chemical reaction,Heat mass transfer,MHD,Nanofluids,Viscous dissipation},
number = {2},
pages = {742--749},
publisher = {The Society of Powder Technology Japan},
title = {{MHD stagnation point flow heat and mass transfer of nanofluids in porous medium with radiation, viscous dissipation and chemical reaction}},
url = {http://dx.doi.org/10.1016/j.apt.2016.02.033},
volume = {27},
year = {2016}
}
@article{Ara2014,
abstract = {The aim of this paper was to examine the steady boundary layer flow of an Eyring-Powell model fluid due to an exponentially shrinking sheet. In addition, the heat transfer process in the presence of thermal radiation is considered. Using usual similarity transformations the governing equations have been transformed into non-linear ordinary differential equations. Homotopy analysis method (HAM) is employed for the series solutions. The convergence of the obtained series solutions is carefully analyzed. Numerical values of the temperature gradient are presented and discussed. It is observed that velocity increases with an increase in mass suction S. In addition, for the temperature profiles opposite behavior is observed for increment in suction. Moreover, the thermal boundary layer thickness decreases due to increase in Prandtl number Pr and thermal radiation R.},
author = {Ara, Asmat and Khan, Najeeb Alam and Khan, Hassam and Sultan, Faqiha},
doi = {10.1016/j.asej.2014.06.002},
file = {:E$\backslash$:/Literature{\_}Review{\_}2018/PhD{\_}Proposal{\_}References/Asmat{\_}2014.pdf:pdf},
issn = {20904479},
journal = {Ain Shams Engineering Journal},
keywords = {Boundary layer flow,Eyring-Powell model,Thermal radiation},
number = {4},
pages = {1337--1342},
publisher = {Faculty of Engineering, Ain Shams University},
title = {{Radiation effect on boundary layer flow of an Eyring-Powell fluid over an exponentially shrinking sheet}},
url = {http://dx.doi.org/10.1016/j.asej.2014.06.002},
volume = {5},
year = {2014}
}
@article{Mohyud-Din2018,
abstract = {Investigation of the flow, heat and mass transfer of a nanofluid over a suddenly moved flat plate is presented using Buongiorno's model. This study is different from some of the previous studies as the effects of Brownian motion and thermophoresis on nanoparticles volume fraction are passively controlled on the boundary rather than actively. The partial differential equations governing the flow are reduced to a system of nonlinear ordinary differential equations. Viable similarity transforms are used for this purpose. A well-known numerical scheme called Runge-Kutta-Fehlberg method coupled with shooting procedure has been used to find the solution of resulting system of equations. Discussions on the effects of different emerging parameters is provided using graphical aid. A table is also given that provides the results of different parameters on local Nusselt and Sherwood numbers. The passive control model can be used to control the boundary layer thickness as well as the rate of mass transfer at the wall.},
author = {Mohyud-Din, Syed Tauseef and Khan, Umar and Ahmed, Naveed and Rashidi, Muhammad Mehdi},
doi = {10.1016/j.jppr.2018.02.001},
file = {:E$\backslash$:/Literature{\_}Review{\_}2018/PhD{\_}Proposal{\_}References/Syed{\_}RKF{\_}2018.pdf:pdf},
issn = {2212540X},
journal = {Propulsion and Power Research},
keywords = {Brownian motion,Nanofluid,Nusselt number,Sherwood number,Thermophoresis},
number = {1},
pages = {72--77},
publisher = {Elsevier B.V.},
title = {{A study of heat and mass transfer on magnetohydrodynamic (MHD) flow of nanoparticles}},
url = {http://dx.doi.org/10.1016/j.jppr.2018.02.001},
volume = {7},
year = {2018}
}
@article{Reddy2016,
author = {Reddy, Sudarsana},
file = {:C$\backslash$:/Users/Ali/Desktop/Soret and Dufor 2016.pdf:pdf},
keywords = {finite,heat source,mhd,sink,soret and dufour effects,stretching sheet,thermophoresis},
number = {August},
title = {{Soret and Dufour Effects on Unsteady MHD Heat and Mass Transfer from a Permeable Stretching Sheet with Thermophoresis and Non-Uniform Heat Generation / Absorption Soret and Dufour Effects on Unsteady MHD Heat and Mass Transfer from a Permeable Stretching }},
year = {2016}
}
@article{Cells2018,
author = {Cells, Endothelial and Marrow, Bone and Stem, Mesenchymal and Applications, Tissue Engineering},
file = {:E$\backslash$:/Literature{\_}Review{\_}2018/Danial Habib Data/Casson-Nano Solution Manual{\_}Danial layyah.pdf:pdf},
isbn = {9788460862604},
title = {{科技部 補助赴國外從事 ( 博士生 / 博士後甲類 ) 研究變更作業申請書 Scanned by CamScanner}},
year = {2018}
}
@article{Eldabe,
author = {Eldabe, N T and Moatimid, G M and Elshekhipy, A A and Aballah, Naglaa F},
file = {:C$\backslash$:/Users/Ali/AppData/Local/Mendeley Ltd./Mendeley Desktop/Downloaded/Unknown.pdf:pdf},
keywords = {dtm,fdm,finite difference method,micropolar casson fluid,ms-,multi-step differential transform method,porous medium},
pages = {1--14},
title = {{Numerical simulation of the motion of a micropolar Casson fluid through a porous medium over a stretching surface Nomenclature :}}
}
@article{Seth2015,
abstract = {Copyright {\textcopyright} 2014 The Society of Theoretical and Applied Mechanics, R.O.C. An investigation of unsteady hydromagnetic natural convection heat and mass transfer flow of an electrically conducting, viscous, incompressible and optically thick radiating fluid past an impulsively moving infinite vertical plate embedded in a uniform porous medium in a rotating system with Hall effects in the presence of homogeneous first order chemical reaction is carried out when temperature of the plate has a temporarily ramped profile. Exact solution of the governing equations is obtained in closed form by Laplace transform technique. Expressions for skin friction due to primary and secondary flows and Nusselt number are derived for both ramped temperature and isothermal plates. Expression for Sherwood number is also derived. The numerical values of primary and secondary fluid velocities, fluid temperature and species concentration are displayed graphically whereas those of skin friction are presented in tabular form for various values of pertinent flow parameters. In order to highlight the influence of ramped temperature distribution within the plate on the flow-field, the fluid flow past a ramped temperature plate is compared with the one past an isothermal plate.},
author = {Seth, G. S. and Sarkar, S.},
doi = {10.1017/jmech.2014.71},
file = {:E$\backslash$:/Literature{\_}Review{\_}2018/PhD{\_}Proposal{\_}References/seth2015{\_}2.pdf:pdf},
isbn = {1727719114000},
issn = {18118216},
journal = {Journal of Mechanics},
keywords = {Chemical reaction,Coriolis force,Hall current,Ramped wall temperature},
number = {1},
pages = {91--104},
title = {{MHD natural convection heat and mass transfer flow past a time dependent moving vertical plate with ramped temperature in a rotating medium with hall effects, radiation and chemical reaction}},
volume = {31},
year = {2015}
}
@article{Hayat2018c,
author = {Hayat, T and Ahmad, Salman and Khan, M Ijaz and Alsaedi, A},
doi = {10.1016/j.rinp.2017.11.021},
file = {:E$\backslash$:/Literature{\_}Review{\_}2018/Shahid Friend{\_}Paper/1-s2.0-S2211379717320788-main.pdf:pdf},
issn = {2211-3797},
journal = {Results in Physics},
pages = {34--40},
title = {{Results in Physics Simulation of ferromagnetic nanomaterial flow of Maxwell fluid}},
url = {https://doi.org/10.1016/j.rinp.2017.11.021},
volume = {8},
year = {2018}
}
@article{Raju2016,
abstract = {Numerical investigation is carried out to analyze the flow, heat and mass transfer characteristics of gyrotactic microorganisms contained magneto hydrodynamic Casson fluid flow towards a vertical rotating cone/plate in porous medium. In the presence of thermo diffusion and diffusion thermo effects we have presented dual solutions for the flow over a rotating cone and a rotating flat plate. Further, the numerical solutions are elucidated by using Runge-Kutta-Felhberg integration Scheme. Obtained results are validated with open literature and found an excellent agreement. The influence of non-dimensional governing parameters on velocity, temperature, concentration and density of the motile microorganisms along with the friction factor, local Nusselt, Sherwood numbers and the local density of the motile microorganisms was determined and discussed with the help of graphs and tables. Results proved that there is a significant variation of heat and mass transfer in the flow over a rotating cone and a plate. It is also found that the heat and mass transfer performance of the flow over a rotating cone is significantly high while compared with the flow over a rotating plate.},
author = {Raju, C. S.K. and Sandeep, N.},
doi = {10.1016/j.molliq.2015.12.058},
file = {:E$\backslash$:/Literature{\_}Review{\_}2018/PhD{\_}Proposal{\_}References/Sandeeb{\_}2016.pdf:pdf},
issn = {01677322},
journal = {Journal of Molecular Liquids},
keywords = {Casson fluid,Gyrotactic microorganisms,MHD,Rotating cone/plate,Soret and dufour effects},
pages = {115--126},
publisher = {Elsevier B.V.},
title = {{Heat and mass transfer in MHD non-Newtonian bio-convection flow over a rotating cone/plate with cross diffusion}},
url = {http://dx.doi.org/10.1016/j.molliq.2015.12.058},
volume = {215},
year = {2016}
}
@article{Rana2012,
author = {Rana, Puneet and Bhargava, Rama},
file = {:E$\backslash$:/Literature{\_}Review{\_}2018/Dr{\_}Puneet{\_}Rana{\_}India/Finite{\_}element{\_}simulation{\_}of{\_}transport{\_}p.pdf:pdf},
journal = {Journal of Information {\&} Operations Management},
keywords = {- viscoelastic nanofluid,0976-7754,0976-7762,2012,bhargava,brownian motion,citation,dissipation,e-issn,fem,finite element simulation of,issue 1,journal of information and,nanofluid over a,operations management issn,pp-158-161,pst,puneet rana and rama,stretching sheet with energy,stretching surfaces,thermophoresis,transport phenomena of viscoelastic,viscous heating,volume 3},
number = {1},
pages = {158--161},
title = {{Finite Element Simulation of Transport Phenomena of Viscoelastic Nanofluid Over a Stretching Sheet With Energy Dissipation.}},
volume = {3},
year = {2012}
}
@article{Goyal2014,
author = {Goyal, M and Bhargava, R},
doi = {10.1134/S0965542514050029},
file = {:E$\backslash$:/Literature{\_}Review{\_}2018/FEM{\_}1D{\_} Paper/Goyal{\_}03.pdf:pdf},
isbn = {0965542514050},
keywords = {boundary layer,brownian,double diffusion,fem,motion,non newtonian nanofluid,stretching sheet,thermophoresis},
number = {5},
pages = {848--863},
title = {{Finite Element Solution of Double Diffusive Boundary Layer Flow of Viscoelastic Nanofluids Over a Stretching Sheet 1}},
volume = {54},
year = {2014}
}
@article{Nadeem2012,
abstract = {The magnetohydrodynamic (MHD) boundary layer flow of a Casson fluid over an exponentially permeable shrinking sheet has been investigated. The analytical solution arising differential system has been computed by the Adomian Decomposition Method (ADM). Variations of interesting parameters on the velocity are observed by plotting graphs. {\textcopyright}2012 Sharif University of Technology. Production and hosting by Elsevier B.V. All rights reserved.},
author = {Nadeem, S. and {Ul Haq}, Rizwan and Lee, C.},
doi = {10.1016/j.scient.2012.10.021},
file = {:E$\backslash$:/Literature{\_}Review{\_}2018/PhD{\_}Proposal{\_}References/Nadem{\_}2012.pdf:pdf},
issn = {10263098},
journal = {Scientia Iranica},
keywords = {Adomian decomposition method,Casson fluid,Exponentially shrinking sheet,MHD,Pad{\'{e}} approximation},
number = {6},
pages = {1550--1553},
publisher = {Elsevier B.V.},
title = {{MHD flow of a Casson fluid over an exponentially shrinking sheet}},
url = {http://dx.doi.org/10.1016/j.scient.2012.10.021},
volume = {19},
year = {2012}
}
@article{Hayat2018a,
abstract = {Copyright {\textcopyright}The Society of Theoretical and Applied Mechanics 2016 Influence of variable viscosity the peristaltic flow of pseudoplastic fluid in a tapered channel is discussed. The effects of magnetohydrodynamics (MHD) are also studied. Asymmetric channel is considered. The relevant problem is first formulated and then non-dimensionalized. The nonlinear different system subject to lubrication approach is solved. Expressions for pressure gradient, pressure rise and velocity are constructed. Graphs reflecting the variations of sundry parameters on pressure rise and velocity are examined. Trapping and pumping phenomena are also studied.},
author = {Hayat, T and Iqbal, R and Tanveer, A and Alsaedi, A},
doi = {10.1017/jmech.2016.111},
file = {:E$\backslash$:/Literature{\_}Review{\_}2018/PhD{\_}Proposal{\_}References/Amreen{\_}2016.pdf:pdf},
isbn = {9780470660256},
issn = {18118216},
journal = {Journal of Mechanics},
keywords = {MHD,Pseudoplastic fluid,Tapered asymmetric channel,Variable viscosity},
number = {3},
pages = {363--374},
title = {{Variable Viscosity Effect on MHD Peristaltic Flow of Pseudoplastic Fluid in a Tapered Asymmetric Channel}},
volume = {34},
year = {2018}
}
@article{Baag2017,
abstract = {In this paper, the steady magnetohydrodynamic (MHD) mixed convection stagnation point flow of an incompressible and electrically conducting micropolar fluid past a vertical flat plate is investigated. The effects of induced magnetic field, heat generation/absorption and chemical reaction have been taken into account during the present study. Numerical solutions are obtained by using the Runge–Kutta fourth order scheme with shooting technique. The skin friction and rate of heat and mass transfer at the bounding surface are also calculated. The generality of the present study is assured of by discussing the works of Ramachandran et al. (1988), Lok et al. (2005) and Ishak et al. (2008) as particular cases. It is interesting to note that the results of the previous authors are in good agreement with the results of the present study tabulated which is evident from the tabular values. Further, the novelty of the present analysis is to account for the effects of first order chemical reaction in a flow of reactive diffusing species in the presence of heat source/sink. The discussion of the present study takes care of both assisting and opposing flows. From the computational aspect, it is remarked that results of finite difference (Ishak et al. (2008)) and Runge–Kutta associated with shooting technique (present method) yield same numerical results with a certain degree of accuracy. It is important to note that the thermal buoyancy parameter in opposing flow acts as a controlling parameter to prevent back flow. Diffusion of lighter foreign species, suitable for initiating a destructive reaction, is a suggestive measure for reducing skin friction.},
author = {Baag, S and Mishra, S R and Dash, G C and Acharya, M R},
doi = {10.1016/j.jksues.2014.06.002},
file = {:C$\backslash$:/Users/Ali/AppData/Local/Mendeley Ltd./Mendeley Desktop/Downloaded/Baag et al. - 2017 - Numerical investigation on MHD micropolar fluid flow toward a stagnation point on a vertical surface with heat sour.pdf:pdf},
issn = {10183639},
journal = {Journal of King Saud University - Engineering Sciences},
keywords = {Chemical reaction,Heat generation/absorption,Micropolar fluid,Shooting technique},
number = {1},
pages = {75--83},
publisher = {King Saud University},
title = {{Numerical investigation on MHD micropolar fluid flow toward a stagnation point on a vertical surface with heat source and chemical reaction}},
url = {http://dx.doi.org/10.1016/j.jksues.2014.06.002},
volume = {29},
year = {2017}
}
@article{Rana2013a,
abstract = {This study examines theoretically and computationally the transient magneto-hydrodynamic boundary layer flow and heat transfer in an incompressible rotating nanofluid over a stretching continuous sheet, with a transverse magnetic field applied normal to the sheet plane. The three-dimensional conservation equations for mass, momentum, energy and species (nanoparticle) diffusion, are normalized into a system of two-dimensional dimensionless boundary layer equations, using appropriate scaling transformations. The resulting nanofluid transport model incorporates a Brownian motion parameter, thermophoresis parameter, rotation parameter, unsteady parameter, Prandtl number, Hartmann magnetic parameter and Lewis number, and physically realistic boundary conditions at the sheet surface and in the free stream. The nonlinear two-point boundary value problem is solved using a robust, efficient finite element method based on the variational formulation. A detailed evaluation of the effects of the governing physical parameters on the velocity components, temperature and nanoparticle concentration via graphical plots is conducted. Primary velocity is strongly retarded with increasing Hartmann number and there is also a reduction in secondary velocity magnitude. Both temperature and nanoparticle concentration are positively affected by the Hartmann number. Increasing rotational parameter decreases both primary and secondary velocity, and also depresses temperature and nanoparticle concentration. Unsteadiness parameter is generally found to enhance primary velocity and temperatures but exhibits a varied influence on secondary velocity and nanoparticle concentration. The reduced Nusselt number (wall temperature gradient) is observed to be depressed with both Brownian motion and thermophoresis effects, whereas the contrary behaviour is computed for the reduced Sherwood number (wall mass transfer gradient). The reduced Nusselt number and the Sherwood number also show a steady decrease with increasing rotational parameter. The present finite element method solutions have been validated extensively with the previously published results, demonstrating excellent correlation. The study has important applications in the manufacture and electromagnetic control of complex magnetic nanofluid materials of relevance to biomedical, energy systems and aerospace systems technologies. {\textcopyright}IMechE 2013.},
author = {Rana, Puneet and Bhargava, Rama and B{\'{e}}g, Osman A.},
doi = {10.1177/1740349912463312},
file = {:E$\backslash$:/Literature{\_}Review{\_}2018/FEM{\_}2D{\_} Paper/PAPER1{\_}2DFEM{\_}Rana.pdf:pdf;:E$\backslash$:/Literature{\_}Review{\_}2018/Dr{\_}Puneet{\_}Rana{\_}India/Nano{\_}2D-FEM{\_}2012.pdf:pdf},
issn = {17403499},
journal = {Proceedings of the Institution of Mechanical Engineers, Part N: Journal of Nanoengineering and Nanosystems},
keywords = {Boundary layer,Brownian motion,Finite element method,Magnetic nano-materials processing,Nanofluid,Rotation,Stretching sheet,Thermophoresis},
number = {2},
pages = {77--99},
title = {{Finite element simulation of unsteady magneto-hydrodynamic transport phenomena on a stretching sheet in a rotating nanofluid}},
volume = {227},
year = {2013}
}
@article{Ahmed2018,
author = {Ahmed, Bilal and Javed, Tariq and Ali, N and Ahmed, Bilal and Javed, Tariq and Ali, N},
doi = {10.1063/1.5019380},
file = {:E$\backslash$:/Literature{\_}Review{\_}2018/PhD{\_}Proposal{\_}References/Bilal{\_}2017.pdf:pdf;:E$\backslash$:/Literature{\_}Review{\_}2018/FEM{\_}1D{\_} Paper/Bilal Sb (1).pdf:pdf},
title = {{Numerical study at moderate Reynolds number of peristaltic flow of micropolar fluid through a porous-saturated channel in magnetic field Numerical study at moderate Reynolds number of peristaltic flow of micropolar fluid through a porous-saturated channel}},
volume = {015319},
year = {2018}
}
@article{Nandy2013,
abstract = {The objective of the present study is to analyze the effects of velocity slip and heat generation/absorption on magnetohydrodynamic (MHD) stagnation-point flow and heat transfer over a stretching/shrinking surface, with convective boundary conditions, in the presence of nanoparticle fractions. The effects of Brownian motion and thermophoresis are also considered. The velocity, temperature and nanoparticle concentration profiles are analyzed with respect to the involved parameters, namely, slip parameter ($\delta$), magnetic parameter (M), source/sink parameter ($\lambda$), Brownian motion parameter (Nb), thermophoresis parameter (Nt), Prandtl number (Pr), Lewis number (Le), Biot number ($\gamma$) and ratio of the rate constants of stretching/shrinking velocity to the free stream velocity ($\alpha$). The numerical results indicate that for the stretching sheet, the velocity at a point decreases with the increase in the values of $\delta$ and M; whereas both temperature and nanoparticle concentration increase with the increase in $\delta$ and M. It is also observed that the temperature of the fluid increases with the increase in heat source parameter (i.e. $\lambda$ {\textgreater} 0). Different from a stretching sheet, it is found that for a shrinking sheet the solutions are non-unique. A comparative study between the previously published results and the present results for a special case is found to be in good agreement. {\textcopyright} 2013 Elsevier Ltd. All rights reserved.},
author = {Nandy, Samir Kumar and Mahapatra, Tapas Ray},
doi = {10.1016/j.ijheatmasstransfer.2013.05.040},
file = {:E$\backslash$:/Literature{\_}Review{\_}2018/Convective{\_}Bc.pdf:pdf},
issn = {00179310},
journal = {International Journal of Heat and Mass Transfer},
keywords = {Heat generation/absorption,Heat transfer,Magnetic field,Nanofluid,Stagnation-point flow,Stretching sheet,Velocity slip},
pages = {1091--1100},
publisher = {Elsevier Ltd},
title = {{Effects of slip and heat generation/absorption on MHD stagnation flow of nanofluid past a stretching/shrinking surface with convective boundary conditions}},
url = {http://dx.doi.org/10.1016/j.ijheatmasstransfer.2013.05.040},
volume = {64},
year = {2013}
}
@article{Bhargava2011,
author = {Bhargava, R and Rana, P},
file = {:E$\backslash$:/Literature{\_}Review{\_}2018/Dr{\_}Puneet{\_}Rana{\_}India/Finite{\_}element{\_}solution{\_}to{\_}mixed{\_}convect.pdf:pdf},
journal = {Int. J. of Appl. Math and Mech.},
keywords = {electric conductivity,micropolar fluid medium,mixed convection,suction},
number = {Eringen 1966},
pages = {29--51},
title = {{Finite element solution to mixed convection in MHD flow of micropolar fluid along a moving vertical cylinder with variable conductivity}},
volume = {7},
year = {2011}
}
@article{Abo-Eldahab2005,
abstract = {Heat transfer from a stretching iso-thermal surface embedded in a non-Darcian medium to a micropolar fluid in the presence of a uniform transverse magnetic field is analyzed. The surface is linearly stretched in the presence of a uniform free stream of constant velocity and temperature. The effect of internal heat generation/absorption is also considered, The governing equations of momentum, angular momentum and energy are solved numerically. Numerical results are shown in tabular form and graphically for the velocity, angular velocity and temperature distributions as well as the skin-friction and wall heat transfer rate and discussed for various physical parametric values. {\textcopyright}2004 Elsevier Inc. All rights reserved.},
author = {Abo-Eldahab, Emad M. and {El Aziz}, Mohamed A.},
doi = {10.1016/j.amc.2003.12.129},
file = {:E$\backslash$:/Literature{\_}Review{\_}2018/PhD{\_}Proposal{\_}References/Ab0-2005.pdf:pdf},
issn = {00963003},
journal = {Applied Mathematics and Computation},
number = {2},
pages = {881--899},
title = {{Flow and heat transfer in a micropolar fluid past a stretching surface embedded in a non-Darcian porous medium with uniform free stream}},
volume = {162},
year = {2005}
}
@article{Rana2011a,
abstract = {Steady, mixed convection laminar boundary layer flow of incompressible nanofluid along the vertical plate with temperature dependent heat source/sink has been investigated numerically. The resulting non-linear governing equations (obtained with the Boussinesq approximation) are solved, using a robust, extensively validated, variational finite element method (FEM) for both spherical and cylindrical shaped nanoparticles with volume fraction ranging up to 4{\%}, with associated boundary conditions and the effect of the parameters governing the problem are discussed. Different water-based nanofluids containing Cu, Ag, CuO, Al2O3, and TiO2 are taken into consideration. The results show that the average Nusselt number is found to decrease for Ag, Cu, CuO, Al2O3, and TiO2. The present study is of immediate interest in next-generation solar film collectors, heat exchangers technology, materials processing exploiting vertical surfaces, geothermal energy storage and all those processes which are highly affected with heat enhancement concept. {\textcopyright}2011 Elsevier B.V.},
author = {Rana, P. and Bhargava, R.},
doi = {10.1016/j.cnsns.2011.03.014},
file = {:E$\backslash$:/Literature{\_}Review{\_}2018/Dr{\_}Puneet{\_}Rana{\_}India/1-s2.0-S1007570411001444-main.pdf:pdf},
isbn = {1007-5704},
issn = {10075704},
journal = {Communications in Nonlinear Science and Numerical Simulation},
keywords = {Boundary layer,FEM,Mixed convection,Nanofluid,Vertical plate},
number = {11},
pages = {4318--4334},
publisher = {Elsevier B.V.},
title = {{Numerical study of heat transfer enhancement in mixed convection flow along a vertical plate with heat source/sink utilizing nanofluids}},
url = {http://dx.doi.org/10.1016/j.cnsns.2011.03.014},
volume = {16},
year = {2011}
}
@article{Ahmadi1976,
abstract = {Theory of microplar fluid and its application to low concentration suspension flow is discussed. The boundary layer flow over a semi-infinite flat plate is studied. It is observed that when the micro-inertia is not constant, it is possible to obtain self-similar solutions. The partial differential equations of motion are then reduced to 2 couple differential equations. The numerical solutions for different values of the parameters are obtained. The variation of the velocity, micro-rotation, shear and couple stresses are plotted and discussed. {\textcopyright} 1976.},
author = {Ahmadi, Goodarz},
doi = {10.1016/0020-7225(76)90006-9},
file = {:E$\backslash$:/Literature{\_}Review{\_}2018/PhD{\_}Proposal{\_}References/Ahmadi{\_}1974.pdf:pdf},
isbn = {ISBN: 978-0-7506-8563-4},
issn = {00207225},
journal = {International Journal of Engineering Science},
number = {7},
pages = {639--646},
title = {{Self-similar solution of imcompressible micropolar boundary layer flow over a semi-infinite plate}},
volume = {14},
year = {1976}
}
@article{Cai2014,
abstract = {{\textcopyright} 2014 Cai et al. This paper investigates the effect of thermal radiation on unsteady convection flow and heat transfer over a vertical permeable stretching surface in porous medium, where the effects of temperature dependent viscosity and thermal conductivity are also considered. By using a similarity transformation, the governing time-dependent boundary layer equations for momentum and thermal energy are first transformed into coupled, non-linear ordinary differential equations with variable coefficients. Numerical solutions to these equations subject to appropriate boundary conditions are obtained by the numerical shooting technique with fourth-fifth order Runge-Kutta scheme. Numerical results show that as viscosity variation parameter increases both the absolute value of the surface friction coefficient and the absolute value of the surface temperature gradient increase whereas the temperature decreases slightly. With the increase of viscosity variation parameter, the velocity decreases near the sheet surface but increases far away from the surface of the sheet in the boundary layer. The increase in permeability parameter leads to the decrease in both the temperature and the absolute value of the surface friction coefficient, and the increase in both the velocity and the absolute value of the surface temperature gradient.},
author = {Cai, Wenli and Su, Ning and Liu, Xiangdong},
doi = {10.1371/journal.pone.0107229},
file = {:E$\backslash$:/Literature{\_}Review{\_}2018/PhD{\_}Proposal{\_}References/Wenli Cai{\_}2018{\_}RK.pdf:pdf},
issn = {19326203},
journal = {PLoS ONE},
number = {9},
pages = {1--11},
pmid = {25264737},
title = {{Unsteady convection flow and heat transfer over a vertical stretching surface}},
volume = {9},
year = {2014}
}
@article{Rana2012,
author = {Rana, Puneet and Bhargava, Rama},
file = {:E$\backslash$:/Literature{\_}Review{\_}2018/Dr{\_}Puneet{\_}Rana{\_}India/Finite{\_}element{\_}simulation{\_}of{\_}transport{\_}p.pdf:pdf},
journal = {Journal of Information {\&} Operations Management},
keywords = {- viscoelastic nanofluid,0976-7754,0976-7762,2012,bhargava,brownian motion,citation,dissipation,e-issn,fem,finite element simulation of,issue 1,journal of information and,nanofluid over a,operations management issn,pp-158-161,pst,puneet rana and rama,stretching sheet with energy,stretching surfaces,thermophoresis,transport phenomena of viscoelastic,viscous heating,volume 3},
number = {1},
pages = {158--161},
title = {{Finite Element Simulation of Transport Phenomena of Viscoelastic Nanofluid Over a Stretching Sheet With Energy Dissipation.}},
volume = {3},
year = {2012}
}
@article{Hussain2015,
abstract = {{\textcopyright} 2015, Central South University Press and Springer-Verlag Berlin Heidelberg. The magnetohydrodynamic (MHD) boundary layer flow of Casson fluid in the presence of nanoparticles is investigated. Convective conditions of temperature and nanoparticle concentration are employed in the formulation. The flow is generated due to exponentially stretching surface. The governing boundary layer equations are reduced into the ordinary differential equations. Series solutions are presented to analyze the velocity, temperature and nanoparticle concentration fields. Temperature and nanoparticle concentration fields decrease when the values of Casson parameter enhance. It is found that the Biot numbers arising due to thermal and concentration convective conditions yield an enhancement in the temperature and concentration fields. Further, we observed that both the thermal and nanoparticle concentration boundary layer thicknesses are higher for the larger values of thermophoresis parameter. The effects of Brownian motion parameter on the temperature and nanoparticle concentration are reverse.},
author = {Hussain, T. and Shehzad, S. A. and Alsaedi, A. and Hayat, T. and Ramzan, M.},
doi = {10.1007/s11771-015-2625-4},
file = {:E$\backslash$:/Literature{\_}Review{\_}2018/Cassonfluid.pdf:pdf},
isbn = {1177101526254},
issn = {22275223},
journal = {Journal of Central South University},
keywords = {Casson fluid,concentration convective condition,nanoparticles},
number = {3},
pages = {1132--1140},
title = {{Flow of Casson nanofluid with viscous dissipation and convective conditions: A mathematical model}},
volume = {22},
year = {2015}
}
@article{Ali2010,
abstract = {Extensive GIS and field studies of Indus delta were conducted during 2005-08 to determine the influence of reduced flow of river Indus on dynamics of Indus delta changes as well as of its vegetation degradation during 49 years period from 1953 to 2001. There was huge loss of 67{\%} in dense forests with slight reduction of 23{\%} in the river flow in initial 25 years period whereas there was a minor loss of only 9{\%} of dense forests in spite of huge reduction of 57{\%} of river flow in next 24 years period. It was noted that lagged effect of river water dilution remained variably effective from 5-7 months after floods. It was further determined that Indus delta mangrove forests were not degraded due to higher salinity levels. Comparative figures for different parameters of forest cover, forest density, annual growth rate as well as Shannon's diversity Index H (richness) and EH (evenness) for least flooded zone (23.12 ppt) and most flooded zone (18.74 ppt) were 60.58 vs. 56.19, 598 vs. 202, 17.46{\%} vs. 18.08{\%}, 0.45 vs. 0.08 and 0.40 vs. 0.07 respectively. It was determined that reduced flow of river Indus had no adverse effect on delta erosion, accretion as well as mangrove forest degradation as such. It was apparent that biological interventions of various nature and magnitude were responsible for the said degradation.},
author = {Ali, Bagh},
doi = {Doi 10.1177/0892705711408984},
file = {:C$\backslash$:/Users/Ali/AppData/Local/Mendeley Ltd./Mendeley Desktop/Downloaded/2010.pdf:pdf},
isbn = {0892-7057},
journal = {Ph. D. Thesis},
keywords = {GIS Studies,M. K. Indus Delta,Mangoves Ecology,Qamar,Sea Surfacw Water Salinity},
number = {December},
title = {{National College of Business Administration {\&} Economics Lahore}},
year = {2010}
}
@article{Okedoye2017,
author = {Okedoye, A M and Akinrinmade, V A},
file = {:E$\backslash$:/Literature{\_}Review{\_}2018/Danial Habib Data/Paper III/JSAER2017-04-09-75-85.pdf:pdf},
journal = {Journal of Scientific and Engineering Research},
keywords = {76d05,76w05,80a20,dufour,free convection,mathematics subject classifications,method,mhd,porous medium,soret and finite difference},
number = {9},
pages = {75--85},
title = {{MHD Mixed Convection Heat and Mass Transfer Flow from Vertical Surfaces in Porous Media with Soret and Dufour Effects}},
volume = {4},
year = {2017}
}
@article{Hayat2018a,
abstract = {This research addressed entropy generation for MHD stagnation point flow of viscous nanofluid over a stretching surface. Characteristics of heat transport are analyzed through nonlinear radiation and heat generation/absorption. Nanoliquid features for Brownian moment and thermophoresis have been considered. Fluid in the presence of constant applied inclined magnetic field is considered. Flow problem is mathematically modeled and governing expressions are changed into nonlinear ordinary ones by utilizing appropriate transformations. The effects of pertinent variables on velocity, nanoparticle concentration and temperature are discussed graphically. Furthermore Brownian motion and thermophoresis effects on entropy generation and Bejan number have been examined. Total entropy generation is inspected through various flow variables. Consideration is mainly given to the convergence process. Velocity, temperature and mass gradients at the surface of sheet are calculated numerically.},
author = {Hayat, T. and Khan, M. Ijaz and Qayyum, Sumaira and Alsaedi, A. and Khan, M. Imran},
doi = {10.1016/j.physleta.2018.01.024},
file = {:E$\backslash$:/Literature{\_}Review{\_}2018/PhD{\_}Proposal{\_}References/hayaaaat{\_}2018.pdf:pdf},
issn = {03759601},
journal = {Physics Letters, Section A: General, Atomic and Solid State Physics},
keywords = {Bejan number,Brownian motion and thermophoresis,Entropy generation,Heat absorption/generation,Nonlinear thermal radiation,Stagnation point},
number = {11},
pages = {749--760},
publisher = {Elsevier B.V.},
title = {{New thermodynamics of entropy generation minimization with nonlinear thermal radiation and nanomaterials}},
url = {https://doi.org/10.1016/j.physleta.2018.01.024},
volume = {382},
year = {2018}
}
@article{Nadeem2012,
abstract = {The magnetohydrodynamic (MHD) boundary layer flow of a Casson fluid over an exponentially permeable shrinking sheet has been investigated. The analytical solution arising differential system has been computed by the Adomian Decomposition Method (ADM). Variations of interesting parameters on the velocity are observed by plotting graphs. {\textcopyright}2012 Sharif University of Technology. Production and hosting by Elsevier B.V. All rights reserved.},
author = {Nadeem, S and {Ul Haq}, Rizwan and Lee, C},
doi = {10.1016/j.scient.2012.10.021},
file = {:E$\backslash$:/Literature{\_}Review{\_}2018/PhD{\_}Proposal{\_}References/Nadem{\_}2012.pdf:pdf},
issn = {10263098},
journal = {Scientia Iranica},
keywords = {Adomian decomposition method,Casson fluid,Exponentially shrinking sheet,MHD,Pad{\'{e}} approximation},
number = {6},
pages = {1550--1553},
publisher = {Elsevier B.V.},
title = {{MHD flow of a Casson fluid over an exponentially shrinking sheet}},
url = {http://dx.doi.org/10.1016/j.scient.2012.10.021},
volume = {19},
year = {2012}
}
@article{Eringen1966,
author = {Eringen, A Cemal},
doi = {10.2307/24901466},
file = {:E$\backslash$:/Literature{\_}Review{\_}2018/PhD{\_}Proposal{\_}References/Erigen{\_}1966.pdf:pdf},
journal = {J. Math.Mech.},
number = {1},
pages = {1--18},
title = {{Theory of Micropolar Fluids Theory of Micropolar Fluids}},
volume = {16},
year = {1966}
}
@article{RamanaReddy2018,
abstract = {The present study sought to report the combined influences of frictional and irregular heat on MHD non-Newtonian fluid (Casson and Maxwell) flows due to stretched surface. The action of thermal diffusion and diffusion thermo is scrutinized. The flow will take place due to stretched surface. The equations determining the flow condition are transfigured as coupled equations through self similarity transmutations. R.K. Fehlberg technique is implemented to acquire the solution of the problem. Graphs are plotted to inspect the influence of sundry physical quantities on the three routine profiles of the flow field. Further, expressions are procured for friction factor along with the rate of heat and mass transfers and discussed comprehensively through tabular forms. Results indicate that Casson fluid attains highest velocity when compared with Maxwell fluid. The mass transfer rate in Maxwell fluid is better than that of Casson fluid whereas a dissimilar phenomenon is discerned in heat transfer rate. Also Eckert number and irregular heat parameters have tendency to exalt the fluid temperature.},
author = {{Ramana Reddy}, J V and {Anantha Kumar}, K and Sugunamma, V and Sandeep, N},
doi = {10.1016/j.aej.2017.03.008},
file = {:E$\backslash$:/Literature{\_}Review{\_}2018/PhD{\_}Proposal{\_}References/Rammana{\_}2018.pdf:pdf},
issn = {11100168},
journal = {Alexandria Engineering Journal},
keywords = {Convective surface,Irregular heat parameters,MHD,Non-Newtonian fluids,Nonlinear radiation},
number = {3},
pages = {1829--1838},
publisher = {Faculty of Engineering, Alexandria University},
title = {{Effect of cross diffusion on MHD non-Newtonian fluids flow past a stretching sheet with non-uniform heat source/sink: A comparative study}},
url = {https://doi.org/10.1016/j.aej.2017.03.008},
volume = {57},
year = {2018}
}
@article{AnjaliDevi2009,
author = {{Anjali Devi}, S. P. and Ganga, B.},
file = {:E$\backslash$:/Literature{\_}Review{\_}2018/PhD{\_}Proposal{\_}References/Devi{\_}2009.pdf:pdf},
issn = {13925113},
journal = {Nonlinear Analysis: Modelling and Control},
keywords = {Joules dissipation,MHD,Porous medium,Viscous dissipation},
number = {3},
pages = {303--314},
title = {{Effects of viscous and joules dissipation on MHD flow, heat and mass transfer past a stretching porous surface embedded in a porous medium}},
volume = {14},
year = {2009}
}
@article{Sharma2010,
abstract = {The fully developed electrically conducting micropolar fluid flow and heat transfer along a semi-infinite vertical porous moving plate is studied including the effect of viscous heating and in the presence of a magnetic field applied transversely to the direction of the flow. The Darcy-Brinkman-Forchheimer model which includes the effects of boundary and inertia forces is employed. The differential equations governing the problem have been transformed by a similarity transformation into a system of non-dimensional differential equations which are solved numerically by element free Galerkin method. Profiles for velocity, microrotation and temperature are presented for a wide range of plate velocity, viscosity ratio, Darcy number, Forchhimer number, magnetic field parameter, heat absorption parameter and the micropolar parameter. The skin friction and Nusselt numbers at the plates are also shown graphically. The present problem has significant applications in chemical engineering, materials processing, solar porous wafer absorber systems and metallurgy. {\textcopyright}2010 Elsevier Inc. All rights reserved.},
author = {Sharma, Rajesh and Bhargava, R. and Singh, I. V.},
doi = {10.1016/j.amc.2010.05.062},
file = {:E$\backslash$:/Literature{\_}Review{\_}2018/PhD{\_}Proposal{\_}References/Sharma{\_}2010.pdf:pdf},
issn = {00963003},
journal = {Applied Mathematics and Computation},
keywords = {Darcy-Forchhimer porous medium,Finite elements method,Free convection,Galerkin element free method,Heat transfer,MHD,Micropolar fluid,Unsteady flow},
number = {1},
pages = {308--321},
publisher = {Elsevier Inc.},
title = {{Combined effect of magnetic field and heat absorption on unsteady free convection and heat transfer flow in a micropolar fluid past a semi-infinite moving plate with viscous dissipation using element free Galerkin method}},
url = {http://dx.doi.org/10.1016/j.amc.2010.05.062},
volume = {217},
year = {2010}
}
@article{Bhatti2018,
abstract = {In this paper, stagnation point flow over a permeable shrinking sheet under the influence of Magnetohydrodynamics (MHD) is analyzed using Successive linearization method. The governing equations are simplified with the help of similarity variables. The resulting nonlinear coupled differential equations have been solved with a combination of Successive linearization method and Chebyshev spectral collocation method. The impact of various pertinent parameters are demonstrated numerically and graphically. Comparison has also been made with the existing literature and found that the present results are in good agreement. It is also found that the present methodology converges more rapidly.},
author = {Bhatti, M M and Abbas, M Ali and Rashidi, M M},
doi = {10.1016/j.amc.2017.08.032},
file = {:E$\backslash$:/Literature{\_}Review{\_}2018/PhD{\_}Proposal{\_}References/Bhatti{\_}2018.pdf:pdf},
issn = {00963003},
journal = {Applied Mathematics and Computation},
keywords = {Chebyshev spectral collocation method,MHD,Permeable medium,Successive linearization method},
pages = {381--389},
publisher = {Elsevier Inc.},
title = {{A robust numerical method for solving stagnation point flow over a permeable shrinking sheet under the influence of MHD}},
volume = {316},
year = {2018}
}
@article{Abo-Eldahab2005,
abstract = {Heat transfer from a stretching iso-thermal surface embedded in a non-Darcian medium to a micropolar fluid in the presence of a uniform transverse magnetic field is analyzed. The surface is linearly stretched in the presence of a uniform free stream of constant velocity and temperature. The effect of internal heat generation/absorption is also considered, The governing equations of momentum, angular momentum and energy are solved numerically. Numerical results are shown in tabular form and graphically for the velocity, angular velocity and temperature distributions as well as the skin-friction and wall heat transfer rate and discussed for various physical parametric values. {\textcopyright} 2004 Elsevier Inc. All rights reserved.},
author = {Abo-Eldahab, Emad M. and {El Aziz}, Mohamed A.},
doi = {10.1016/j.amc.2003.12.129},
file = {:E$\backslash$:/Literature{\_}Review{\_}2018/PhD{\_}Proposal{\_}References/Ab0-2005.pdf:pdf},
issn = {00963003},
journal = {Applied Mathematics and Computation},
number = {2},
pages = {881--899},
title = {{Flow and heat transfer in a micropolar fluid past a stretching surface embedded in a non-Darcian porous medium with uniform free stream}},
volume = {162},
year = {2005}
}
@article{St2012,
author = {St, N Pauline and Ference, Brian A and Cote, Michele L and John, R and Schwartz, Ann},
file = {:E$\backslash$:/Literature{\_}Review{\_}2018/Journal, Science, Vol - 2011 - International Journal of Applied Science and Technology Vol. 1 No. 6 November 2011-annotated.pdf:pdf},
keywords = {area under the curve,classification tree,cross-,logic regression,logistic regression,random forests,snp interactions,validation error},
number = {7},
pages = {219--230},
title = {{International Journal of Applied Science and Technology Vol. 2 No. 7; August 2012}},
volume = {2},
year = {2012}
}
@article{Sajid2011,
author = {Sajid, M and Iqbal, Z and Hayat, T and Obaidat, S},
doi = {10.1088/0253-6102/56/4/24},
file = {:E$\backslash$:/Literature{\_}Review{\_}2018/PhD{\_}Proposal{\_}References/HAM{\_}Maxwell{\_}2018.pdf:pdf},
issn = {02536102},
journal = {Communications in Theoretical Physics},
keywords = {HAM solution,Rotating flow,UCM fluid,residual error,stretching sheet},
number = {4},
pages = {740--744},
title = {{Series solution for rotating flow of an upper convected Maxwell fluid over a stretching sheet}},
volume = {56},
year = {2011}
}
@article{Bhargava2003,
author = {Bhargava, R and Kumar, L and Takhar, H S},
doi = {10.1016/S0020-7225(02)00157-X},
file = {:E$\backslash$:/Literature{\_}Review{\_}2018/PhD{\_}Proposal{\_}References/Bhargava{\_}2003.pdf:pdf},
pages = {123--136},
title = {{Numerical solution of free convection MHD micropolar fluid flow between two parallel porous vertical plates}},
volume = {41},
year = {2003}
}
@article{Swapna2015,
abstract = {In this paper, the steady, two-dimensional, heat and mass transfer flow of a chemically reacting mixed convection magneto-micropolar fluid over a wedge with a convective surface boundary condition is investigated. Using similarity transformations found by Falkner and Skan, the governing transport equations are reduced to a system of non-linear ordinary differential equations which are solved by employing the extensively-validated, finite element method. The results are depicted graphically to illustrate the influence of the various pertinent parameters on velocity, micro-rotation, temperature and concentration functions. Additionally, skin friction coefficient, local Nusselt number and local Sherwood number are also computed and presented graphically for the flow regime. The numerical solutions are compared with earlier studies for special cases of the wedge angle parameter and found to be in excellent agreement, thereby validating the accuracy of the present numerical code. The study finds applications in chemical reaction engineering processes, magnetic materials processing, solar collector energy systems, etc.},
author = {Swapna, G. and Kumar, Lokendra and Rana, Puneet and Singh, Bani},
doi = {10.1016/j.jtice.2014.10.005},
file = {:E$\backslash$:/Literature{\_}Review{\_}2018/Dr{\_}Puneet{\_}Rana{\_}India/1-s2.0-S187610701400306X-main.pdf:pdf},
issn = {18761070},
journal = {Journal of the Taiwan Institute of Chemical Engineers},
keywords = {Chemical reaction,Convective boundary condition,FEM,Heat mass transfer,MHD,Micropolar fluid},
pages = {18--27},
publisher = {Taiwan Institute of Chemical Engineers},
title = {{Finite element modeling of a double-diffusive mixed convection flow of a chemically-reacting magneto-micropolar fluid with convective boundary condition}},
url = {http://dx.doi.org/10.1016/j.jtice.2014.10.005},
volume = {47},
year = {2015}
}
@article{Hayat2017,
abstract = {This work addresses the magnetohydrodynamic (MHD) stagnation point flow of Carreau fluid in presence of heterogeneous-homogeneous reactions. Flow is caused by nonlinearly stretching with variable sheet thickness and convective boundary condition. An electrically conducting fluid is considered in presence of non-uniform applied magnetic field. The governing equations of motion, energy and concentration are transformed into a set of nonlinear ordinary differential equations by utilizing the suitable transformations. Built-in Shooting technique is implemented to obtained the numerical solutions of resulting nonlinear systems. Characteristics of involved parameters on the velocity, temperature and concentration fields are plotted and examined. The skin friction coefficient and heat transfer at the surface are tabulated and analyzed for different physical parameters of interest.},
author = {Hayat, Tasawar and Khan, Muhammad Ijaz and Waqas, Muhammad and Alsaedi, Ahmed},
doi = {10.1016/j.colsurfa.2017.01.007},
file = {:E$\backslash$:/Literature{\_}Review{\_}2018/PhD{\_}Proposal{\_}References/Taswar{\_}2017.pdf:pdf},
issn = {18734359},
journal = {Colloids and Surfaces A: Physicochemical and Engineering Aspects},
keywords = {Carreau fluid,Convective boundary condition,Homogeneous-heterogeneous reaction,Joule heating},
pages = {263--272},
publisher = {Elsevier B.V.},
title = {{Mathematical modeling of non-Newtonian fluid with chemical aspects: A new formulation and results by numerical technique}},
url = {http://dx.doi.org/10.1016/j.colsurfa.2017.01.007},
volume = {518},
year = {2017}
}
@article{Khan2018,
abstract = {In this study, we analyzed the three-dimensional flow of Williamson (pseudoplastic) fluids upon a linear porous stretching sheet. The thermal radiation impact was taken into account. The transformed non-linear equations were solved by the homotopy analysis method (HAM). The influence of the embedded parameters tretching parameter, Williamson parameter, porosity parameter, thermal radiation parameter, thermophoresis parameter, Brownian motion parameter, Prandtl number and Biot number are presented on velocity, temperature and concentration functions in the graphs and explained in detail. The velocity function along the x-direction reduces with the impact of the stretching, porosity and Williamson parameters. Velocity along the y-direction increases with the stretching parameter, while it reduces with the porosity and Williamson parameters. The effect of Skin friction, heat transfer and mass transfer are shown numerically. The numerical values of surface drag force and the impact of different parameters are calculated and it is observed that increasing the stretching parameter and the porosity parameter reduces the surface drag force, while increasing the Williamson parameter augments the surface drag force. Higher values of the stretching parameter, the Prandtl number and the radiation parameter enhance the heat transfer rate, while the augmented value of the thermophoresis and Brownian motion parameters reduces the heat transfer rate, where higher values of the stretching parameter, thermophoresis and Brownian motion parameters enhance the mass transfer rate.},
author = {Khan, Abdul Samad and Nie, Yufeng and Shah, Zahir and Dawar, Abdullah and Khan, Waris and Islam, Saeed},
doi = {10.3390/app8112244},
file = {:E$\backslash$:/Literature{\_}Review{\_}2018/Abdul Samd Paper 1.pdf:pdf},
keywords = {HAM,Williamson fluid,convective boundary condition,heat transfer,mass transfer,nanofluid},
number = {November},
title = {{Three-Dimensional Nanofluid Flow with Heat and Mass Transfer Analysis applied sciences Three-Dimensional Nanofluid Flow with Heat and Mass Transfer Analysis over a Linear Stretching Surface with Convective Boundary Conditions}},
year = {2018}
}
@article{Ara2014,
abstract = {The aim of this paper was to examine the steady boundary layer flow of an Eyring-Powell model fluid due to an exponentially shrinking sheet. In addition, the heat transfer process in the presence of thermal radiation is considered. Using usual similarity transformations the governing equations have been transformed into non-linear ordinary differential equations. Homotopy analysis method (HAM) is employed for the series solutions. The convergence of the obtained series solutions is carefully analyzed. Numerical values of the temperature gradient are presented and discussed. It is observed that velocity increases with an increase in mass suction S. In addition, for the temperature profiles opposite behavior is observed for increment in suction. Moreover, the thermal boundary layer thickness decreases due to increase in Prandtl number Pr and thermal radiation R.},
author = {Ara, Asmat and Khan, Najeeb Alam and Khan, Hassam and Sultan, Faqiha},
doi = {10.1016/j.asej.2014.06.002},
file = {:E$\backslash$:/Literature{\_}Review{\_}2018/PhD{\_}Proposal{\_}References/Asmat{\_}2014.pdf:pdf},
issn = {20904479},
journal = {Ain Shams Engineering Journal},
keywords = {Boundary layer flow,Eyring-Powell model,Thermal radiation},
number = {4},
pages = {1337--1342},
publisher = {Faculty of Engineering, Ain Shams University},
title = {{Radiation effect on boundary layer flow of an Eyring-Powell fluid over an exponentially shrinking sheet}},
url = {http://dx.doi.org/10.1016/j.asej.2014.06.002},
volume = {5},
year = {2014}
}
@article{Swapna2015,
abstract = {In this paper, the steady, two-dimensional, heat and mass transfer flow of a chemically reacting mixed convection magneto-micropolar fluid over a wedge with a convective surface boundary condition is investigated. Using similarity transformations found by Falkner and Skan, the governing transport equations are reduced to a system of non-linear ordinary differential equations which are solved by employing the extensively-validated, finite element method. The results are depicted graphically to illustrate the influence of the various pertinent parameters on velocity, micro-rotation, temperature and concentration functions. Additionally, skin friction coefficient, local Nusselt number and local Sherwood number are also computed and presented graphically for the flow regime. The numerical solutions are compared with earlier studies for special cases of the wedge angle parameter and found to be in excellent agreement, thereby validating the accuracy of the present numerical code. The study finds applications in chemical reaction engineering processes, magnetic materials processing, solar collector energy systems, etc.},
author = {Swapna, G and Kumar, Lokendra and Rana, Puneet and Singh, Bani},
doi = {10.1016/j.jtice.2014.10.005},
file = {:E$\backslash$:/Literature{\_}Review{\_}2018/Dr{\_}Puneet{\_}Rana{\_}India/1-s2.0-S187610701400306X-main.pdf:pdf},
issn = {18761070},
journal = {Journal of the Taiwan Institute of Chemical Engineers},
keywords = {Chemical reaction,Convective boundary condition,FEM,Heat mass transfer,MHD,Micropolar fluid},
pages = {18--27},
publisher = {Taiwan Institute of Chemical Engineers},
title = {{Finite element modeling of a double-diffusive mixed convection flow of a chemically-reacting magneto-micropolar fluid with convective boundary condition}},
url = {http://dx.doi.org/10.1016/j.jtice.2014.10.005},
volume = {47},
year = {2015}
}
@article{Rao2017,
author = {Rao, A. and Nagendra, N. and Amanulla, C. and Reddy, M. and B{\'{e}}g, O.},
doi = {10.18280/mmc_b.860119},
file = {:C$\backslash$:/Users/Ali/AppData/Local/Mendeley Ltd./Mendeley Desktop/Downloaded/2017(5).pdf:pdf},
issn = {12595969},
journal = {Modelling, Measurement and Control B},
number = {1},
pages = {271--295},
title = {{Computational analysis of nonnewtonian boundary layer flow of nanofluid past a vertical plate with partial slip}},
volume = {86},
year = {2017}
}
@article{Ismail2016,
author = {Ismail, A I},
doi = {10.1016/j.aej.2016.04.021},
file = {:E$\backslash$:/Literature{\_}Review{\_}2018/FEM{\_}1D{\_} Paper/Puneet Rana 1.pdf:pdf},
journal = {Alexandria Engineering Journal},
keywords = {darcy porous medium},
pages = {1305--1319},
title = {{Finite element simulation of magnetohydrodynamic convective nanofluid slip flow in porous media with nonlinear radiation}},
year = {2016}
}
@article{Rehman2018,
abstract = {An exertion is perform to report analysis on Casson liquid equipped above the rigid disk for z¯{\textgreater}0 as a semi-infinite region. The flow of Casson liquid is achieve through rotation of rigid disk with constant angular frequency {\$}\Omega{\$}¯. Magnetic interaction is consider by applying uniform magnetic field normal to the axial direction. The nanosized particles are suspended in the Casson liquid and rotation of disk is manifested with Navier's slip condition, heat generation/absorption and chemical reaction effects. The obtain flow narrating differential equations subject to MHD Casson nanofluid are transformed into ordinary differential system. For this purpose the Von Karman way of scheme is executed. To achieve accurate trends a computational algorithm is develop rather than to go on with usual build-in scheme. The effects logs of involved parameters, namely magnetic field parameter, Casson fluid parameter, slip parameter, thermophoresis and Brownian motion parameters on radial, tangential velocities, temperature, nanoparticles concentration, Nusselt and Sherwood numbers are provided by means of graphical and tabular structures. It is observed that both tangential and radial velocities are decreasing function of Casson fluid parameter.},
author = {Rehman, Khalil Ur and Malik, M Y and Zahri, Mostafa and Tahir, M},
doi = {10.1016/j.rinp.2018.01.017},
file = {:E$\backslash$:/Literature{\_}Review{\_}2018/PhD{\_}Proposal{\_}References/Rehman{\_}2018.pdf:pdf},
issn = {22113797},
journal = {Results in Physics},
keywords = {Casson liquid,Chemical reaction,Heat generation/absorption,Nanoparticles,Rotating disk},
pages = {744--751},
title = {{Numerical analysis of MHD Casson Navier's slip nanofluid flow yield by rigid rotating disk}},
url = {https://doi.org/10.1016/j.rinp.2018.01.017},
volume = {8},
year = {2018}
}
@article{Kumar2009,
author = {Kumar, Lokendra},
doi = {10.1016/j.commatsci.2009.04.021},
file = {:E$\backslash$:/Literature{\_}Review{\_}2018/FEM{\_}1D{\_} Paper/Lokendra Kumar 1.pdf:pdf},
issn = {0927-0256},
journal = {Computational Materials Science},
number = {4},
pages = {841--848},
publisher = {Elsevier B.V.},
title = {{Finite element analysis of combined heat and mass transfer in hydromagnetic micropolar flow along a stretching sheet}},
url = {http://dx.doi.org/10.1016/j.commatsci.2009.04.021},
volume = {46},
year = {2009}
}
@article{Shukla2019,
author = {Shukla, Nisha and Rana, Puneet},
doi = {10.1063/1.5086643},
file = {:E$\backslash$:/Literature{\_}Review{\_}2018/shukla2019.pdf:pdf},
isbn = {9780735417892},
keywords = {ham,nanofluid,no-flux,ohmic heating},
number = {January},
title = {{Unsteady EMHD stagnation flow of a second grade nanofluid over a stretching sheet : HAM solutions Unsteady EMHD Stagnation Flow of a Second Grade Nanofluid over a Stretching Sheet : HAM Solutions}},
volume = {020021},
year = {2019}
}
@article{Climate2012,
author = {Climate, General},
doi = {10.2495/978-1-84564-},
file = {:C$\backslash$:/Users/Ali/AppData/Local/Mendeley Ltd./Mendeley Desktop/Downloaded/2012(3).pdf:pdf},
pages = {1--46},
title = {{Chapter 1}},
year = {2012}
}
@article{Chuanjing1989,
author = {Chuanjing, Tu},
file = {:E$\backslash$:/Literature{\_}Review{\_}2018/PhD{\_}Proposal{\_}References/Chaoyang{\_}1989.pdf:pdf},
journal = {Most},
keywords = {heat transfer,natural convection,non-newtonian fluid,porous media},
number = {2},
title = {{Boundary-layer f l o w and heat transfer of n o n - N e w t o n i a n fluids in porous media}},
volume = {10},
year = {1989}
}
@article{Rashidi2017,
abstract = {The purpose of this article is to study and analyze the convective flow of a third grade non-Newtonian fluid due to a linearly stretching sheet subject to a magnetic field. The dimensionless entropy generation equation is obtained by solving the reduced momentum and energy equations. The momentum and energy equations are reduced to a system of ordinary differential equations by a similarity method. The optimal homotopy analysis method (OHAM) is used to solve the resulting system of ordinary differential equations. The effects of the magnetic field, Biot number and Prandtl number on the velocity component and temperature are studied. The results show that the thermal boundary-layer thickness gets decreased with increasing the Prandtl number. In addition, Brownian motion plays an important role to improve thermal conductivity of the fluid. The main purpose of the paper is to study the effects of Reynolds number, dimensionless temperature difference, Brinkman number, Hartmann number and other physical parameters on the entropy generation. These results are analyzed and discussed.},
author = {Rashidi, M. M. and Bagheri, S. and Momoniat, E. and Freidoonimehr, N.},
doi = {10.1016/j.asej.2015.08.012},
file = {:E$\backslash$:/Literature{\_}Review{\_}2018/PhD{\_}Proposal{\_}References/Rashidi{\_}2017.pdf:pdf},
issn = {20904479},
journal = {Ain Shams Engineering Journal},
keywords = {Entropy analysis,Magnetic field,Non-Newtonian fluid,Stretching sheet,Third grade fluid},
number = {1},
pages = {77--85},
publisher = {Ain Shams University},
title = {{Entropy analysis of convective MHD flow of third grade non-Newtonian fluid over a stretching sheet}},
url = {http://dx.doi.org/10.1016/j.asej.2015.08.012},
volume = {8},
year = {2017}
}
@article{Rana2011,
abstract = {The aim of this study is to find out if lamotrigine gives symptomatic relief and enhances quality of life in patients with post-polio syndrome. Thirty patients were randomly assigned to receive or not to receive lamotrigine treatment. Lamotrigine at a daily dose of 50-100 mg was given to the fifteen patients, and fifteen patients were used as the control group. Interventional advice and home exercises were given to all of the patients. Clinical assessments were made at baseline and repeated at the second and fourth weeks by the physician who was unaware of medication. The severity of pain, fatigue and muscle cramps were rated on a visual analogue scale. Health-related quality of life was measured using the Nottingham Health Profile. The patient's perceived level of fatigue was assessed using Fatigue Severity Scale. Comparing to the baseline values, statistically significant improvements were obtained in the mean scores of VAS, NHP and FSS at two weeks and four weeks in the patients on lamotrigine. No significant improvements were reported in the control group. These preliminary results indicate that lamotrigine relieves the symptoms and improves the life qualities of patients with post polio syndrome. {\textcopyright} 2005 - IOS Press and the authors. All rights reserved.},
author = {Rana, Puneet and Bhargava, Rama R.},
doi = {10.4028/www.scientific.net/AMM.110-116.3679},
file = {:E$\backslash$:/Literature{\_}Review{\_}2018/Dr{\_}Puneet{\_}Rana{\_}India/AppliedMechanicsandMaterials.pdf:pdf},
isbn = {9783037852620},
issn = {1662-7482},
journal = {Applied Mechanics and Materials},
keywords = {abstract,boundary layer,effects has been investigated,fem,incompressible nanofluid along a,laminar boundary layer flow,magnetic field,mixed convection,nanofluid,numerically,obtained from the,of,permeable vertical semi-infinite flat,plate with magnetic field,steady,the resulting govering equations,two dimensional mixed convection,vertical plate},
number = {June},
pages = {3679--3687},
title = {{Mixed Convective Heat Transfer Flow of Nanofluid past a Permeable Vertical Flat Plate with Magnetic Effects: A Finite Element Study}},
url = {http://www.scientific.net/AMM.110-116.3679},
volume = {110-116},
year = {2011}
}
@article{Haile2014,
abstract = { Heat and mass transfer in the boundary-layer flow of unsteady viscous nanofluid along a vertical stretching sheet in the presence of magnetic field, thermal radiation, heat generation, and chemical reaction are presented in this paper. The sheet is situated in the xz -plane and y is normal to the surface directing towards the positive y -axis. The sheet is continuously stretching in the positive x -axis and the external magnetic field is applied to the system parallel to the positive y -axis. With the help of similarity transformations, the partial differential equations are transformed into a couple of nonlinear ordinary differential equations. The new problem is then solved numerically by a finite-difference scheme known as the Keller-box method. Effects of the necessary parameters in the flow field are explicitly studied and briefly explained graphically and in tabular form. For the selected values of the pertinent parameters appearing in the governing equations, numerical results of velocity, temperature, concentration, skin friction coefficient, Nusselt number, and Sherwood number are obtained. The results are compared to the works of others (from previously published journals) and they are found in excellent agreement. },
author = {Haile, Eshetu and Shankar, B.},
doi = {10.1155/2014/345153},
file = {:C$\backslash$:/Users/Ali/Desktop/Haile{\_}2014.pdf:pdf},
issn = {2356-7260},
journal = {Journal of Computational Engineering},
pages = {1--17},
title = {{Heat and Mass Transfer in the Boundary Layer of Unsteady Viscous Nanofluid along a Vertical Stretching Sheet}},
volume = {2014},
year = {2014}
}
@article{Daniel2017,
author = {Daniel, Yahaya},
doi = {10.7726/jame.2017.1001},
file = {:E$\backslash$:/Literature{\_}Review{\_}2018/Danial Habib Data/Paper ll/For Danial.pdf:pdf},
issn = {21629870},
journal = {Journal of Advanced Mechanical Engineering},
keywords = {heat transfer,homotopy analysis method,mhd,partial slip condition,porous stretching sheet},
number = {1},
pages = {1--15},
title = {{MHD Laminar Flows and Heat Transfer Adjacent to Permeable Stretching Sheets with Partial Slip Condition}},
url = {http://paper.uscip.us/JAME/JAME.2017.1001.pdf},
volume = {4},
year = {2017}
}
@article{Seth2013,
abstract = {A numerical investigation of unsteady hydromagnetic natural convection flow of a viscous, incompressible, electrically conducting and heat absorbing fluid past an impulsively moving vertical plate with ramped temperature embedded a porous medium in the presence of thermal diffusion is carried out. The governing equations are solved numerically by Crank-Nicolson implicit finite difference scheme. The numerical solution for fluid velocity and fluid temperature are depicted graphically whereas the numerical values of skin friction and Nusselt number are presented in tabular form for various values of pertinent flow parameters. Natural convection flow near a ramped temperature plate is also compared with the flow near an isothermal plate.},
author = {Seth, Gauri Shanker and Sarkar, Subharthi and Mahato, Goutam Kumar},
doi = {10.14419/ijamr.v2i2.939},
file = {:E$\backslash$:/Literature{\_}Review{\_}2018/PhD{\_}Proposal{\_}References/Seth{\_}2015.pdf:pdf},
issn = {2227-4324},
journal = {International Journal of Applied Mathematical Research},
keywords = {coriolis force,hall current,heat and mass transfer,hydromagnetic natural convection flow,ramped temperature},
number = {2},
pages = {317--324},
title = {{Numerical Solution of Unsteady Hydromagnetic Natural Convection Flow of Heat Absorbing Fluid past an Impulsively Moving Vertical Plate with Ramped Temperature}},
url = {http://www.sciencepubco.com/index.php/ijamr/article/view/939},
volume = {2},
year = {2013}
}
@article{Testing2016,
author = {Testing, Professional},
isbn = {6110118192},
number = {November},
pages = {3--4},
title = {{National Testing Service Pakistan}},
year = {2016}
}
@article{Akbari2017,
abstract = {In this investigation, the behavior of non-Newtonian nanofluid hydrodynamic and heat transfer are simulated. In this study, we numerically simulated a laminar forced non-Newtonian nanofluid flow containing a 0.5 wt{\%} carboxy methyl cellulose (CMC) solutionin water as the base fluid with alumina at volume fractions of 0.5 and 1.5 as the solid nanoparticle. Numerical solution was modelled in Cartesian coordinate system in a two-dimensional microchannel in Reynolds number range of 10≤Re≤1000. The analyzed geometrical space here was a rectangular part of whose upper and bottom walls was influenced by a constant temperature. The effect of volume fraction of the nanoparticles, Reynolds number and non-Newtonian nanofluids was studied. In this research, the changes pressure drop, the Nusselt number, dimensionless temperature and heat transfer coefficient, caused by the motion of non-Newtonian nanofluids are described. The results indicated that the increase of the volume fraction of the solid nanoparticles and a reduction in the diameter of the nanoparticles would improve heat transfer which is more significant in Reynolds number. The results of the introduced parameters in the form of graphs drawing and for different parameters are compared.},
author = {Akbari, Omid Ali and Toghraie, Davood and Karimipour, Arash and Marzban, Ali and Ahmadi, Gholam Reza},
doi = {10.1016/j.physe.2016.10.013},
file = {:E$\backslash$:/Literature{\_}Review{\_}2018/PhD{\_}Proposal{\_}References/Omid{\_}2017.pdf:pdf},
issn = {13869477},
journal = {Physica E: Low-Dimensional Systems and Nanostructures},
keywords = {Carboxy methyl cellulose,Microchannel,Nanofluid,Numerical simulation},
number = {September 2016},
pages = {68--75},
title = {{The effect of velocity and dimension of solid nanoparticles on heat transfer in non-Newtonian nanofluid}},
volume = {86},
year = {2017}
}
@article{Khurana2016,
abstract = {{\textcopyright}2016, Societ{\`{a}} Italiana di Fisica and Springer-Verlag Berlin Heidelberg. In the present paper, we present both linear and nonlinear analyses to investigate thermal instability on a rotating non-Newtonian viscoelastic nanofluid layer under the influence of a magnetic field. In the linear stability analysis, the stationary and oscillatory modes of convection are obtained for various controlling parameters using the normal mode technique. Both Nusselt and Sherwood numbers are calculated after employing the minimal truncated Fourier series to steady and unsteady state. The main findings conclude that rotation and strain retardation parameter increase the value of the critical Rayleigh number in the neutral stability curve which delays the onset of convection in the nanofluid layer while the stress relaxation parameter enhances the convection. The magnetic field stabilizes the system for low values of the Taylor number (rotation) but an inverse trend is observed for high Taylor number. Both Nusselt and Sherwood numbers initially oscillate with time until the steady state prevails and they decrease with both Chandrasekhar and Taylor numbers. The magnitude of the streamlines and the contours of both isotherms and iso-nanohalines concentrate near the boundaries for large values of Ra, indicating an increase in convection.},
author = {Khurana, Meenakshi and Rana, Puneet and Srivastava, Sangeet},
doi = {10.1140/epjp/i2016-16437-3},
file = {:E$\backslash$:/Literature{\_}Review{\_}2018/Dr{\_}Puneet{\_}Rana{\_}India/Khurana2016{\_}Article{\_}InfluenceOfTheCombinedEffectOf.pdf:pdf},
issn = {21905444},
journal = {European Physical Journal Plus},
number = {12},
title = {{Influence of the combined effect of magnetic field and rotation on the onset of a non-Newtonian viscoelastic nanofluid layer: Linear and nonlinear analyses}},
volume = {131},
year = {2016}
}
@article{Yacob2012,
abstract = {The problem of a steady laminar two-dimensional stagnation point flow towards a stretching/shrinking sheet in a micropolar fluid with a convective surface boundary condition is studied. The governing partial differential equations are transformed into ordinary differential equations using a similarity transformation, before being solved numerically using the Runge-Kutta-Fehlberg method with shooting technique. The effects of the material parameter and the convective parameter on the fluid flow and heat transfer characteristics are disscussed. It is found that the skin friction coefficient and the heat transfer rate at the surface decrease with increasing values of the material parameter. Moreover, dual solutions are found to exist for the shrinking case, while for the stretching case, the solution is unique. {\textcopyright} 2011 Canadian Society for Chemical Engineering {\textcopyright} 2011 Canadian Society for Chemical Engineering.},
author = {Yacob, Nor Azizah and Ishak, Anuar},
doi = {10.1002/cjce.20517},
file = {:E$\backslash$:/Literature{\_}Review{\_}2018/convective 2012.pdf:pdf},
issn = {00084034},
journal = {Canadian Journal of Chemical Engineering},
keywords = {Convective boundary condition,Heat transfer,Micropolar fluid,Similarity solution},
number = {3},
pages = {621--626},
title = {{Stagnation point flow towards a stretching/shrinking sheet in a micropolar fluid with a convective surface boundary condition}},
volume = {90},
year = {2012}
}
@article{Majeed2018,
abstract = {This work attempts to examine the connection between imperialism and the socio-economic challenges that have hindered development in post-independence Sudan. With data derived extensively from secondary source materials on the subject, the paper reveals that the Sudanese have been victims of the struggles among contending imperialist powers in the country, which has over the years, resulted in political destabilisation and economic stagnation in the country. The contention of this paper is that while Anglo-Egyptian imperialism, laid the foundation for the present political and economic turmoil experienced in the country, the trend has been sustained in recent times, by China-US rivalry for the control of Sudan's oil industry. The paper further reveals that the recent media propaganda and economic sanctions of the US against the Sudanese government in Khartoum, is not a humanitarian gesture. Rather it is part of US Strategy to force the regime of Omar Al-Bashir to sever economic and diplomatic ties with China, who is a major threat to US economic interest in the country. The paper concludes by stating that unless constitutionalism, the rule of law and true nationalism is promoted in the region, the Sudanese (both North and South) would remain pliant and amenable to the interest and subtle machination of contemporary imperialist powers.},
author = {Majeed, Aaqib and Zeeshan, Ahmad and Alamri, Sultan Z. and Ellahi, Rahmat},
doi = {10.1007/s00521-016-2830-6},
file = {:E$\backslash$:/Literature{\_}Review{\_}2018/PhD{\_}Proposal{\_}References/Majeed{\_}2018.pdf:pdf},
issn = {09410643},
journal = {Neural Computing and Applications},
keywords = {Ferromagnetic liquid,Magnetic dipole,Numerical solutions,Second-grade fluid,Suction,Viscoelastic parameter},
number = {6},
pages = {1947--1955},
publisher = {Springer London},
title = {{Heat transfer analysis in ferromagnetic viscoelastic fluid flow over a stretching sheet with suction}},
volume = {30},
year = {2018}
}
@article{Rana2017,
abstract = {Objective This paper addresses numerical investigation of steady, magneto-hydrodynamic boundary-layer slip flow of a nanofluid past a permeable stretching/shrinking sheet with thermal radiation using RKF45 with shooting technique. The effect of viscous dissipation, suction/injection, Brownian motion, thermophoresis, partial velocity slip and thermal slip is taken into account and controlled by the non-dimensional parameters. Results and conclusions The dual solutions are obtained for the skin friction, Nusselt number, temperature and nanoparticle volume fraction with pertinent parameters in the domain {\$}\chi{\$}c,∞ and sc,∞. The study shows that the Nusselt number decreases with an increase in thermophoresis parameter Nt and thermal slip parameter {\$}\delta{\$} but increases with thermal radiation R and Prandtl number Pr. Practice implications The present problem has numerous applications in engineering and petroleum industries such as glass blowing, annealing and thinning of copper wires. The study of radiation heat transfer plays an important role in the industrial applications at high temperature.},
author = {Rana, Puneet and Dhanai, Ruchika and Kumar, Lokendra},
doi = {10.1016/j.asej.2015.08.016},
file = {:E$\backslash$:/Literature{\_}Review{\_}2018/Dr{\_}Puneet{\_}Rana{\_}India/1-s2.0-S2090447915001483-main.pdf:pdf},
issn = {20904479},
journal = {Ain Shams Engineering Journal},
keywords = {Dual solution,MHD,Nanofluids,Stretching sheet,Thermal radiation,Viscous dissipation},
number = {3},
pages = {341--352},
publisher = {Ain Shams University},
title = {{Radiative nanofluid flow and heat transfer over a non-linear permeable sheet with slip conditions and variable magnetic field: Dual solutions}},
url = {http://dx.doi.org/10.1016/j.asej.2015.08.016},
volume = {8},
year = {2017}
}
@article{Javed2018,
abstract = {The present communication aims to investigate the influence of heat generation/absorption on axisymmetric Casson liquid flow over a stretched cylinder. Flow is caused due to torsional motion of cylinder. The governing physical problem is modelled and transferred into set of coupled nonlinear ordinary differential equations. These equations are solved numerically using built-in-Shooting method. Influence of sundry variables on the swirling velocity, temperature, coefficient of skin friction and heat transfer rate are computed and analyzed in a physical manner. Magnitude of axial skin friction is enhances for larger Reynold number and magnetic parameter while local Nusselt number decays with the enhancement of Casson parameter, heat generation/absorption and magnetic parameter. Comparison with already existing results is also given in the limiting case.},
author = {Javed, Muhammad Faisal and Khan, Muhammad Imran and Khan, Niaz Bahadur and Muhammad, Riaz and Rehman, Muftooh Ur and Khan, Sajjad Wali and Khan, Tufail A.},
doi = {10.1016/j.rinp.2018.04.015},
file = {:E$\backslash$:/Literature{\_}Review{\_}2018/PhD{\_}Proposal{\_}References/Javed{\_}2018.pdf:pdf},
issn = {22113797},
journal = {Results in Physics},
keywords = {Casson fluid,Heat generation/absorption,MHD,Stretched cylinder,Swirl velocity},
number = {January},
pages = {1250--1255},
publisher = {Elsevier},
title = {{Axisymmetric flow of Casson fluid by a swirling cylinder}},
url = {https://doi.org/10.1016/j.rinp.2018.04.015},
volume = {9},
year = {2018}
}
@article{Hayat2017b,
abstract = {Here magnetohydrodynamic (MHD) two-dimensional (2D) flow of an incompressible Burgers material bounded by a permeable stretched surface is addressed. The boundary layer flow equations are modelled. Heat transfer is discussed for power law heat flux at the surface and heat source. Convergent series solutions are constructed. Clarification of different emerging variables is presented through graphs of velocity, temperature and local Nusselt number. The present solutions are matched with the available published work in a limiting case.},
author = {Hayat, T and Waqas, M and Khan, M Ijaz and Alsaedi, A and Shehzad, S A},
doi = {10.1016/j.cjph.2017.02.004},
file = {:E$\backslash$:/Literature{\_}Review{\_}2018/PhD{\_}Proposal{\_}References/hayat-2{\_}2017.pdf:pdf},
issn = {05779073},
journal = {Chinese Journal of Physics},
keywords = {Burgers fluid,Heat source,MHD,Power law heat flux},
number = {2},
pages = {318--330},
publisher = {Elsevier B.V.},
title = {{Magnetohydrodynamic flow of burgers fluid with heat source and power law heat flux}},
url = {https://doi.org/10.1016/j.cjph.2017.02.004},
volume = {55},
year = {2017}
}
@article{Akbari2017,
abstract = {In this investigation, the behavior of non-Newtonian nanofluid hydrodynamic and heat transfer are simulated. In this study, we numerically simulated a laminar forced non-Newtonian nanofluid flow containing a 0.5 wt{\%} carboxy methyl cellulose (CMC) solutionin water as the base fluid with alumina at volume fractions of 0.5 and 1.5 as the solid nanoparticle. Numerical solution was modelled in Cartesian coordinate system in a two-dimensional microchannel in Reynolds number range of 10≤Re≤1000. The analyzed geometrical space here was a rectangular part of whose upper and bottom walls was influenced by a constant temperature. The effect of volume fraction of the nanoparticles, Reynolds number and non-Newtonian nanofluids was studied. In this research, the changes pressure drop, the Nusselt number, dimensionless temperature and heat transfer coefficient, caused by the motion of non-Newtonian nanofluids are described. The results indicated that the increase of the volume fraction of the solid nanoparticles and a reduction in the diameter of the nanoparticles would improve heat transfer which is more significant in Reynolds number. The results of the introduced parameters in the form of graphs drawing and for different parameters are compared.},
author = {Akbari, Omid Ali and Toghraie, Davood and Karimipour, Arash and Marzban, Ali and Ahmadi, Gholam Reza},
doi = {10.1016/j.physe.2016.10.013},
file = {:E$\backslash$:/Literature{\_}Review{\_}2018/PhD{\_}Proposal{\_}References/Omid{\_}2017.pdf:pdf},
issn = {13869477},
journal = {Physica E: Low-Dimensional Systems and Nanostructures},
keywords = {Carboxy methyl cellulose,Microchannel,Nanofluid,Numerical simulation},
number = {September 2016},
pages = {68--75},
title = {{The effect of velocity and dimension of solid nanoparticles on heat transfer in non-Newtonian nanofluid}},
volume = {86},
year = {2017}
}
@article{Mohyud-Din2018,
abstract = {Investigation of the flow, heat and mass transfer of a nanofluid over a suddenly moved flat plate is presented using Buongiorno's model. This study is different from some of the previous studies as the effects of Brownian motion and thermophoresis on nanoparticles volume fraction are passively controlled on the boundary rather than actively. The partial differential equations governing the flow are reduced to a system of nonlinear ordinary differential equations. Viable similarity transforms are used for this purpose. A well-known numerical scheme called Runge-Kutta-Fehlberg method coupled with shooting procedure has been used to find the solution of resulting system of equations. Discussions on the effects of different emerging parameters is provided using graphical aid. A table is also given that provides the results of different parameters on local Nusselt and Sherwood numbers. The passive control model can be used to control the boundary layer thickness as well as the rate of mass transfer at the wall.},
author = {Mohyud-Din, Syed Tauseef and Khan, Umar and Ahmed, Naveed and Rashidi, Muhammad Mehdi},
doi = {10.1016/j.jppr.2018.02.001},
file = {:E$\backslash$:/Literature{\_}Review{\_}2018/PhD{\_}Proposal{\_}References/Syed{\_}RKF{\_}2018.pdf:pdf},
issn = {2212540X},
journal = {Propulsion and Power Research},
keywords = {Brownian motion,Nanofluid,Nusselt number,Sherwood number,Thermophoresis},
number = {1},
pages = {72--77},
publisher = {Elsevier B.V.},
title = {{A study of heat and mass transfer on magnetohydrodynamic (MHD) flow of nanoparticles}},
url = {http://dx.doi.org/10.1016/j.jppr.2018.02.001},
volume = {7},
year = {2018}
}
@article{Hayat2017,
abstract = {This work addresses the magnetohydrodynamic (MHD) stagnation point flow of Carreau fluid in presence of heterogeneous-homogeneous reactions. Flow is caused by nonlinearly stretching with variable sheet thickness and convective boundary condition. An electrically conducting fluid is considered in presence of non-uniform applied magnetic field. The governing equations of motion, energy and concentration are transformed into a set of nonlinear ordinary differential equations by utilizing the suitable transformations. Built-in Shooting technique is implemented to obtained the numerical solutions of resulting nonlinear systems. Characteristics of involved parameters on the velocity, temperature and concentration fields are plotted and examined. The skin friction coefficient and heat transfer at the surface are tabulated and analyzed for different physical parameters of interest.},
author = {Hayat, Tasawar and Khan, Muhammad Ijaz and Waqas, Muhammad and Alsaedi, Ahmed},
doi = {10.1016/j.colsurfa.2017.01.007},
file = {:E$\backslash$:/Literature{\_}Review{\_}2018/PhD{\_}Proposal{\_}References/Taswar{\_}2017.pdf:pdf},
issn = {18734359},
journal = {Colloids and Surfaces A: Physicochemical and Engineering Aspects},
keywords = {Carreau fluid,Convective boundary condition,Homogeneous-heterogeneous reaction,Joule heating},
pages = {263--272},
publisher = {Elsevier B.V.},
title = {{Mathematical modeling of non-Newtonian fluid with chemical aspects: A new formulation and results by numerical technique}},
url = {http://dx.doi.org/10.1016/j.colsurfa.2017.01.007},
volume = {518},
year = {2017}
}
@article{Mahanthesh2017,
abstract = {Impact of induced magnetic field over a flat porous plate by utilizing incompressible water-copper nanoliquid is examined analytically. Flow is supposed to be laminar, steady and two-dimensional. The plate is subjected to a regular free stream velocity as well as suction velocity. Flow formulation is developed by considering Maxwell–Garnetts (MG) and Brinkman models of nanoliquid. Impacts of thermal radiation, viscous dissipation, temperature dependent heat source/sink and first order chemical reaction are also retained. The subjected non-linear problems are non-dimensionalized and analytic solutions are presented via series expansion method. The graphs are plotted to analyze the influence of pertinent parameters on flow, magnetism, heat and mass transfer fields as well as friction factor, current density, Nusselt and Sherwood numbers. It is found that friction factor at the plate is more for larger magnetic Prandtl number. Also the rate of heat transfer decayed with increasing nanoparticles volume fraction and the strength of magnetism.},
author = {Mahanthesh, B. and Gireesha, B. J. and Athira, P. R.},
doi = {10.1016/j.rinp.2017.07.010},
file = {:E$\backslash$:/Literature{\_}Review{\_}2018/PhD{\_}Proposal{\_}References/Manthesa{\_}2017.pdf:pdf},
issn = {22113797},
journal = {Results in Physics},
keywords = {Chemical reaction,Heat source/sink,Induced magnetic field,Nanoliquids,Series expansion method,Thermal radiation},
pages = {2375--2383},
publisher = {The Authors},
title = {{Radiated flow of chemically reacting nanoliquid with an induced magnetic field across a permeable vertical plate}},
url = {https://doi.org/10.1016/j.rinp.2017.07.010},
volume = {7},
year = {2017}
}
@article{Singh2014,
author = {Singh, Bani},
doi = {10.1177/0954408912474586},
file = {:E$\backslash$:/Literature{\_}Review{\_}2018/FEM{\_}1D{\_} Paper/Gupta FEM{\_}2.pdf:pdf},
keywords = {fem,micropolar fluid,mixed convection,polymeric thermal materials processing,shrinking sheet,thermal radiation,wall},
number = {1},
pages = {61--72},
title = {{Finite-element simulation of mixed convection flow of micropolar fluid over a shrinking sheet with thermal radiation}},
volume = {228},
year = {2014}
}
@article{Sajjad_Karor_Thesis2006,
author = {Sajjad{\_}Karor{\_}Thesis},
doi = {10.1016/S0304-0208(06)80002-2},
file = {:C$\backslash$:/Users/Ali/AppData/Local/Mendeley Ltd./Mendeley Desktop/Downloaded/2006.pdf:pdf},
isbn = {9780521782012},
issn = {03040208},
journal = {North-Holland Mathematics Studies},
number = {C},
pages = {1--68},
title = {{Chapter 1 Preliminaries}},
volume = {204},
year = {2006}
}
@article{Akbari2017,
abstract = {In this investigation, the behavior of non-Newtonian nanofluid hydrodynamic and heat transfer are simulated. In this study, we numerically simulated a laminar forced non-Newtonian nanofluid flow containing a 0.5 wt{\%} carboxy methyl cellulose (CMC) solutionin water as the base fluid with alumina at volume fractions of 0.5 and 1.5 as the solid nanoparticle. Numerical solution was modelled in Cartesian coordinate system in a two-dimensional microchannel in Reynolds number range of 10≤Re≤1000. The analyzed geometrical space here was a rectangular part of whose upper and bottom walls was influenced by a constant temperature. The effect of volume fraction of the nanoparticles, Reynolds number and non-Newtonian nanofluids was studied. In this research, the changes pressure drop, the Nusselt number, dimensionless temperature and heat transfer coefficient, caused by the motion of non-Newtonian nanofluids are described. The results indicated that the increase of the volume fraction of the solid nanoparticles and a reduction in the diameter of the nanoparticles would improve heat transfer which is more significant in Reynolds number. The results of the introduced parameters in the form of graphs drawing and for different parameters are compared.},
author = {Akbari, Omid Ali and Toghraie, Davood and Karimipour, Arash and Marzban, Ali and Ahmadi, Gholam Reza},
doi = {10.1016/j.physe.2016.10.013},
file = {:E$\backslash$:/Literature{\_}Review{\_}2018/PhD{\_}Proposal{\_}References/Omid{\_}2017.pdf:pdf},
issn = {13869477},
journal = {Physica E: Low-Dimensional Systems and Nanostructures},
keywords = {Carboxy methyl cellulose,Microchannel,Nanofluid,Numerical simulation},
number = {September 2016},
pages = {68--75},
title = {{The effect of velocity and dimension of solid nanoparticles on heat transfer in non-Newtonian nanofluid}},
volume = {86},
year = {2017}
}
@article{Wang2008,
abstract = {The stagnation flow towards a shrinking sheet is studied. A similarity transform reduces the Navier-Stokes equations to a set of non-linear ordinary differential equations which are then integrated numerically. Both two-dimensional and axisymmetric stagnation flows are considered. It is found that solutions do not exist for larger shrinking rates and may be non-unique in the two-dimensional case. The non-alignment of the stagnation flow and the shrinking sheet complicates the flow structure. Convective heat transfer decreases with the shrinking rate due to an increase in boundary layer thickness. {\textcopyright} 2008 Elsevier Ltd. All rights reserved.},
author = {Wang, C. Y.},
doi = {10.1016/j.ijnonlinmec.2007.12.021},
file = {:E$\backslash$:/Literature{\_}Review{\_}2018/wang2008.pdf:pdf},
issn = {00207462},
journal = {International Journal of Non-Linear Mechanics},
keywords = {Shrinking sheet,Similarity solution,Stagnation flow},
number = {5},
pages = {377--382},
title = {{Stagnation flow towards a shrinking sheet}},
volume = {43},
year = {2008}
}
@article{Hayat2018b,
abstract = {ABSTRACTThis paper concerns with the analysis of double stratification in magnetohydrodynamic (MHD) flow of nanofluid by a stretching cylinder. Brownian motion and thermophoresis effects are present in the transport equations. The flow is subjected to velocity, thermal and solutal slip conditions. Non-linear ordinary differential equations are obtained from the governing non-linear partial differential equations after using appropriate transformations. The resulting non-linear ordinary differential equations are solved for the convergent series solutions. The velocity, temperature and concentration profiles are illustrated for different emerging parameters. Velocity distribution decays for higher estimation of velocity slip parameter. Furthermore, temperature decreases and concentration enhances for higher values of thermal stratification parameter and thermophoresis parameter, respectively. Numerical results for the skin friction, Nusselt number and Sherwood number are also presented and examined. Compar...},
author = {Hayat, Tasawar and Nassem, Anum and Khan, Muhammad Ijaz and Farooq, Muhammad and Al-Saedi, Ahmed},
doi = {10.1080/00319104.2017.1317778},
file = {:E$\backslash$:/Literature{\_}Review{\_}2018/PhD{\_}Proposal{\_}References/hayat2017.pdf:pdf},
issn = {10290451},
journal = {Physics and Chemistry of Liquids},
keywords = {MHD,double stratification,nanofluid,slips conditions,stretching cylinder,thermal radiation},
number = {2},
pages = {189--208},
publisher = {Taylor {\&} Francis},
title = {{Magnetohydrodynamic (MHD) flow of nanofluid with double stratification and slip conditions}},
url = {https://doi.org/10.1080/00319104.2017.1317778},
volume = {56},
year = {2018}
}
@article{GulbazZuhaibLayyah,
author = {{Gulbaz Zuhaib Layyah}},
file = {:C$\backslash$:/Users/Ali/AppData/Local/Mendeley Ltd./Mendeley Desktop/Downloaded/Unknown - Unknown - Topic Heat Transportation in Magnetohydrodynamic Flow of Micropolar Fluids Past Porous Shrinking Stretching Sheet w.pdf:pdf;:E$\backslash$:/Literature{\_}Review{\_}2018/Gulbaz Thesis.pdf:pdf},
pages = {1--46},
title = {{Topic Heat Transportation in Magnetohydrodynamic Flow of Micropolar Fluids Past Porous Shrinking / Stretching Sheet with Slip Conditions CHAPTER 1}}
}
@article{Pal2011,
abstract = {The present paper is concerned with the study of flow and heat transfer characteristics in the unsteady laminar boundary layer flow of an incompressible viscous fluid over continuously stretching permeable surface in the presence of a non-uniform heat source/sink and thermal radiation. The unsteadiness in the flow and temperature fields is because of the time-dependent stretching velocity and surface temperature. Similarity transformations are used to convert the governing time-dependent nonlinear boundary layer equations for momentum and thermal energy are reduced to a system of nonlinear ordinary differential equations containing Prandtl number, non-uniform heat source/sink parameter, thermal radiation and unsteadiness parameter with appropriate boundary conditions. These equations are solved numerically by applying shooting method using Runge-Kutta-Fehlberg method. Comparison of numerical results is made with the earlier published results under limiting cases. The effects of the unsteadiness parameter, thermal radiation, suction/injection parameter, non-uniform heat source/sink parameter on flow and heat transfer characteristics as well as on the local Nusselt number are shown graphically. {\textcopyright} 2010 Elsevier B.V.},
author = {Pal, Dulal},
doi = {10.1016/j.cnsns.2010.08.023},
file = {:C$\backslash$:/Users/Ali/Desktop/Dulal{\_}Pal{\_}2011.pdf:pdf},
issn = {10075704},
journal = {Communications in Nonlinear Science and Numerical Simulation},
keywords = {Boundary layer flow,Heat transfer,Similarity transformation,Stretching surface,Thermal radiation},
number = {4},
pages = {1890--1904},
publisher = {Elsevier B.V.},
title = {{Combined effects of non-uniform heat source/sink and thermal radiation on heat transfer over an unsteady stretching permeable surface}},
url = {http://dx.doi.org/10.1016/j.cnsns.2010.08.023},
volume = {16},
year = {2011}
}
@article{Reddy2018,
abstract = {The conjugate heat transfer (CHT) effects have been studied on the heat function concept. The physical model consists of the Casson fluid flowing past a slender vertical cylinder. The inner wall of the hollow cylinder is maintained with identical temperature. The solutions of the governing equations which are coupled and non-linear are found by applying implicit scheme. The plots on the flow are depicted pictorially for all the controlling parameters. The steady-state time is extended for the Casson fluid parameter. The Bejan's heat flow visualization implies that the heat function contours are compact in the neighbourhood of leading edge at the wall of the cylinder having more temperature. The deviations of the heatlines from the hot wall go on reducing by escalating the values of all the controlling parameters. The Casson fluid plays a significant role at the hot wall when compared to the Newtonian fluid.},
author = {Reddy, G. Janardhana and Kethireddy, Bhaskerreddy and Umavathi, J. C. and Sheremet, Mikhail A.},
doi = {10.1016/j.tsep.2017.11.010},
file = {:E$\backslash$:/Literature{\_}Review{\_}2018/PhD{\_}Proposal{\_}References/Reddy{\_}2018.pdf:pdf},
issn = {24519049},
journal = {Thermal Science and Engineering Progress},
keywords = {CHT,Casson fluid,Heat function,Implicit scheme,Vertical slender hollow cylinder},
number = {July 2017},
pages = {172--181},
publisher = {Elsevier},
title = {{Heat flow visualization for unsteady Casson fluid past a vertical slender hollow cylinder}},
url = {https://doi.org/10.1016/j.tsep.2017.11.010},
volume = {5},
year = {2018}
}
@article{Thumma2017,
abstract = {This paper numerically investigates radiative magnetohydrodynamic mixed convection boundary layer flow of nanofluids over a nonlinear inclined stretching/shrinking sheet in the presence of heat source/sink and viscous dissipation. The Rosseland approximation is adopted for thermal radiation effects and the Maxwell-Garnetts and Brinkman models are used for the effective thermal conductivity and dynamic viscosity of the nanofluids respectively. The governing coupled nonlinear momentum and thermal boundary layer equations are rendered into a system of ordinary differential equations via local similarity transformations with appropriate boundary conditions. The non-dimensional, nonlinear, well-posed boundary value problem is then solved with the Keller box implicit finite difference scheme. The emerging thermo-physical dimensionless parameters governing the flow are the magnetic field parameter, volume fraction parameter, power-law stretching parameter, Richardson number, suction/injection parameter, Eckert number and heat source/sink parameter. A detailed study of the influence of these parameters on velocity and temperature distributions is conducted. Additionally the evolution of skin friction coefficient and Nusselt number values with selected parameters is presented. Verification of numerical solutions is achieved via benchmarking with some limiting cases documented in previously reported results, and generally very good correlation is demonstrated. This investigation is relevant to fabrication of magnetic nanomaterials and high temperature treatment of magnetic nano-polymers.},
author = {Thumma, Thirupathi and {Anwar B{\'{e}}g}, O and Kadir, A},
doi = {10.1016/j.molliq.2017.02.032},
file = {:E$\backslash$:/Literature{\_}Review{\_}2018/FDM{\_}KB{\_}Method-Paper/Keller-Box method{\_}2017.pdf:pdf},
issn = {01677322},
journal = {Journal of Molecular Liquids},
keywords = {Heat source/sink,Keller-box method,Magnetic nanomaterials processing,Nanofluid,Non-linear stretching/shrinking sheet,Power-law stretching parameter},
pages = {159--173},
title = {{Numerical study of heat source/sink effects on dissipative magnetic nanofluid flow from a non-linear inclined stretching/shrinking sheet}},
volume = {232},
year = {2017}
}
@article{Rasheed_Layyah_20152014,
abstract = {The steady two-dimensional MHD stagnation point flow towards a stretching sheet with variable surface temperature is investigated. The governing system of partial differential equations are transformed into ordinary differential equations, which are then solved numerically using a finite-difference scheme known as the Keller-box method. The effects of the governing parameters on the flow field and heat transfer characteristics are obtained and discussed. It is found that the heat transfer rate at the surface increases with the magnetic parameter when the free stream velocity exceeds the stretching velocity, i.e. $\epsilon$ {\textgreater} 1, and the opposite is observed when $\epsilon$ {\textless} 1. {\textcopyright}2009},
author = {Rasheed{\_}Layyah{\_}2015, Uzma},
doi = {10.1016/j.physa.2009.05.026},
file = {:C$\backslash$:/Users/Ali/AppData/Local/Mendeley Ltd./Mendeley Desktop/Downloaded/2014.pdf:pdf},
issn = {03784371},
journal = {Science International},
keywords = {mhd stagnation point flow,micropolar fluids,prandtl number,richardson,s extrapolation,stretching sheet},
number = {5},
pages = {,1921--1929},
title = {{Mhd Stagnation Point Flow of Micropolar Fluids Towards a Stretching Sheet}},
url = {http://www.sciencedirect.com/science/article/pii/S0378437109004129},
volume = {26},
year = {2014}
}
@article{Shahzad2016,
abstract = {This article deals with the exact solutions regarding heat transfer of viscous fluid over a non-linear radially stretching sheet. The effects of viscous dissipation on the heat transfer characteristics are considered in account in the presence of a transverse magnetic field for two types of boundary heating process namely prescribed power law surface temperature (PST) and prescribed heat flux (PHF). Similarity transformations are used to reduce the governing non-linear momentum and thermal boundary layer equations into a set of ordinary differential equations. The exact solutions of the reduced ordinary differential equations are developed in the form of confluent hypergeometric function and graphically sketched to see the influence of pertinent parameters on the temperature profiles. In addition the results for the wall temperature gradient (Nusselt number) are also presented in graphical form and discussed in detail. It is found that Prandtl number decelerates the temperature profiles in both PST and PHF cases. Thermal boundary layer thickness increases by increasing the Eckert number.},
author = {Shahzad, Azeem and Ahmed, Jawad and Khan, Masood},
doi = {10.1016/j.aej.2016.04.013},
file = {:C$\backslash$:/Users/Ali/AppData/Local/Mendeley Ltd./Mendeley Desktop/Downloaded/2016.pdf:pdf},
issn = {11100168},
journal = {Alexandria Engineering Journal},
keywords = {Axisymmetric flow,Exact solution,Heat transfer,Viscous dissipation},
number = {3},
pages = {2423--2429},
publisher = {Faculty of Engineering, Alexandria University},
title = {{On heat transfer analysis of axisymmetric flow of viscous fluid over a nonlinear radially stretching sheet}},
url = {http://dx.doi.org/10.1016/j.aej.2016.04.013},
volume = {55},
year = {2016}
}
@article{Ellahi2018,
abstract = {The fuel of rocket engine can improve the cooling process of chamber and nozzle walls by means of Kerosene−alumina nanoliquid. In particular this investigation is devoted to explore the credible potential use of kerosene-Al2O3nano-liquid for thrust chamber regenerative cooling in semi-cryogenic rocket engine due to its enhanced thermal properties. Mixed convection boundary layer plane Poiseuille flow in horizontal channel under the variable thermal conductivity and inclined magnetic field are taken into account. The spherical shaped Alumina (Al2O3) nano-size particles with volume fraction (0.01, 0.02, 0.03 and 0.04) are suspended in kerosene oil carrier liquid. The governing flow problem consists of nonlinear coupled differential equations is tackled by analytical technique. Influence of various evolving pertinent parameters is examined graphically. The role of physical parameters of contemporary interest like Eckert number, Grashof number, thermal radiation, heat source/sink, Nusselt number and Skin-friction are numerically investigated and presented in tabular form. Convergence of obtained series solutions has been deliberated by “h” and the square error norm 2 curves are also presented in each case.},
author = {Ellahi, R. and Zeeshan, A. and Shehzad, N. and Alamri, Sultan Z.},
doi = {10.1016/j.molliq.2018.05.103},
file = {:E$\backslash$:/Literature{\_}Review{\_}2018/PhD{\_}Proposal{\_}References/Elli{\_}2018.pdf:pdf},
issn = {01677322},
journal = {Journal of Molecular Liquids},
keywords = {Heat source/sink,Kerosene-Al2O3nanoliquid,Magnetic field,Plane Poiseuille flow,Suction,Thermal radiation,Variable thermal conductivity},
pages = {607--615},
publisher = {Elsevier B.V.},
title = {{Structural impact of kerosene-Al2O3nanoliquid on MHD Poiseuille flow with variable thermal conductivity: Application of cooling process}},
url = {https://doi.org/10.1016/j.molliq.2018.05.103},
volume = {264},
year = {2018}
}
@article{Alsaedi2017a,
abstract = {The aim of present paper is to investigate the heat/mass and motile microorganisms transfer rates in the convective stretched flow of nanofluid consisting of nanoparticles and gyrotactic microorganisms. Magneto nanofluid in presence of an inclined magnetic field is adopted. Idea of microorganisms is employed just to stabilize the suspended nanoparticles through bioconvection which has been induced by combined effects of buoyancy forces and magnetic field. Further interesting aspects of Brownian motion, thermophoresis, viscous dissipation, Joule heating and stratification are examined. Convergent solutions for the obtained nonlinear differential systems are derived. Main attention through plots is given to the influences of sundry variables on the velocity, temperature, concentration and motile microorganisms density. Numerical values for the skin friction coefficient, local Nusselt number, Sherwood number and local density number of motile microorganisms are computed and analyzed. Comparison is also made with limiting published results from open literature and an excellent agreement is noticed.},
author = {Alsaedi, A. and Khan, M. Ijaz and Farooq, M. and Gull, Numra and Hayat, T.},
doi = {10.1016/j.apt.2016.10.002},
file = {:C$\backslash$:/Users/Ali/Desktop/Bio{\_}4.pdf:pdf},
issn = {15685527},
journal = {Advanced Powder Technology},
keywords = {Bioconvection,Gyrotactic microorganisms,Inclined magnetic field,Nanofluid,Stratification},
number = {1},
pages = {288--298},
publisher = {The Society of Powder Technology Japan},
title = {{Magnetohydrodynamic (MHD) stratified bioconvective flow of nanofluid due to gyrotactic microorganisms}},
url = {http://dx.doi.org/10.1016/j.apt.2016.10.002},
volume = {28},
year = {2017}
}
@article{Eringen1966,
author = {Eringen, A Cemal},
doi = {10.2307/24901466},
file = {:E$\backslash$:/Literature{\_}Review{\_}2018/PhD{\_}Proposal{\_}References/Erigen{\_}1966.pdf:pdf},
journal = {J. Math.Mech.},
number = {1},
pages = {1--18},
title = {{Theory of Micropolar Fluids Theory of Micropolar Fluids}},
volume = {16},
year = {1966}
}
@article{SubbaRao2017,
author = {{Subba Rao}, A and Amanulla, C H and Nagendra, N and {Anwar B{\'{e}}g}, O and Kadir, A},
doi = {10.1007/s40819-017-0304-x},
file = {:E$\backslash$:/Literature{\_}Review{\_}2018/FDM{\_}KB{\_}Method-Paper/SubbaRao2017-FDM{\_}Table.pdf:pdf},
issn = {2349-5103},
journal = {International Journal of Applied and Computational Mathematics},
keywords = {Boundary lay,Non-Newtonian flow,Thermal convection,boundary layers,cylinder,magnetohydrodynamics,mhd,non-newtonian flow,number,thermal convection,weissenberg,williamson model},
number = {4},
pages = {3389--3409},
publisher = {Springer India},
title = {{Hydromagnetic Flow and Heat Transfer in a Williamson Non-Newtonian Fluid from a Horizontal Circular Cylinder with Newtonian Heating}},
url = {http://link.springer.com/10.1007/s40819-017-0304-x},
volume = {3},
year = {2017}
}
@article{Reddy1993,
author = {Reddy, Jn},
file = {:E$\backslash$:/J. N. REDDY.pdf:pdf},
isbn = {0-07-051355-4},
journal = {Essentials of Finite Element Method},
pages = {41},
title = {{SOLUTIONS MANUAL for An introduction to the finite element method}},
url = {http://cs5292.userapi.com/u11728334/docs/5bcc091c9fda/J{\_}Reddy{\_}An{\_}Introduction{\_}to{\_}The{\_}Finite{\_}Element.pdf},
year = {1993}
}
@article{Higgins2009,
author = {Higgins, Copyright Brian G},
file = {:E$\backslash$:/Literature{\_}Review{\_}2018/RK{\_}HAM{\_}Shooting/IJRRAS{\_}21{\_}1{\_}02.pdf:pdf},
isbn = {9781467323383},
keywords = {boundary value problem,ode-rk4,shooting method},
number = {October},
pages = {0--3},
title = {{Shooting Method for Solving Boundary Value Problems}},
volume = {21},
year = {2009}
}
@article{Sajjad_Karor_Thesis2006,
author = {Sajjad{\_}Karor{\_}Thesis},
doi = {10.1016/S0304-0208(06)80002-2},
file = {:C$\backslash$:/Users/Ali/AppData/Local/Mendeley Ltd./Mendeley Desktop/Downloaded/2006.pdf:pdf},
isbn = {9780521782012},
issn = {03040208},
journal = {North-Holland Mathematics Studies},
number = {C},
pages = {1--68},
title = {{Chapter 1 Preliminaries}},
volume = {204},
year = {2006}
}
@article{Seth2013,
abstract = {A numerical investigation of unsteady hydromagnetic natural convection flow of a viscous, incompressible, electrically conducting and heat absorbing fluid past an impulsively moving vertical plate with ramped temperature embedded a porous medium in the presence of thermal diffusion is carried out. The governing equations are solved numerically by Crank-Nicolson implicit finite difference scheme. The numerical solution for fluid velocity and fluid temperature are depicted graphically whereas the numerical values of skin friction and Nusselt number are presented in tabular form for various values of pertinent flow parameters. Natural convection flow near a ramped temperature plate is also compared with the flow near an isothermal plate.},
author = {Seth, Gauri Shanker and Sarkar, Subharthi and Mahato, Goutam Kumar},
doi = {10.14419/ijamr.v2i2.939},
file = {:E$\backslash$:/Literature{\_}Review{\_}2018/PhD{\_}Proposal{\_}References/Seth{\_}2015.pdf:pdf},
issn = {2227-4324},
journal = {International Journal of Applied Mathematical Research},
keywords = {coriolis force,hall current,heat and mass transfer,hydromagnetic natural convection flow,ramped temperature},
number = {2},
pages = {317--324},
title = {{Numerical Solution of Unsteady Hydromagnetic Natural Convection Flow of Heat Absorbing Fluid past an Impulsively Moving Vertical Plate with Ramped Temperature}},
url = {http://www.sciencepubco.com/index.php/ijamr/article/view/939},
volume = {2},
year = {2013}
}
@article{Rao2015,
abstract = {In this paper, the heat transfer effect on the steady boundary layer flow of a Casson fluid past a stretching surface in the presence of slip conditions was analyzed. The stretching surface is maintained at a constant temperature. The governing equations are transformed to a system of linear partial differential equations using appropriate non-dimensional variables. The resulting equations are solved numerically by using the Kellerbox finite-difference method, and the expressions for velocity and temperature are obtained. They satisfy all imposed initial and boundary conditions and reduce to some well-known solutions for non-Newtonian fluids. Numerical results for velocity, temperature, skin friction and Nusselt number are shown in various graphs and discussed for embedded flow parameters. It is found that both velocity and temperature decrease with an increase of the Casson fluid parameter.},
author = {Rao, A Subba and Prasad, V R and Nagendra, N and Murthy, K V N and Reddy, N Bhaskar},
file = {:E$\backslash$:/Literature{\_}Review{\_}2018/FDM{\_}KB{\_}Method-Paper/KB{\_}Method{\_}New{\_}2015.pdf:pdf},
journal = {World Journal of Mechanics},
keywords = {Non-Newtonian Fluid,Slip Cond,Stretching Surface,heat,keller-box numerical method,non-newtonian fluid,skin friction coefficient,slip condition,stretching surface,transfer},
number = {June},
pages = {117--128},
title = {{Numerical Modeling of Non-Similar Mixed Convection Heat Transfer over a Stretching Surface with Slip Conditions}},
volume = {5},
year = {2015}
}
@article{Hayat2018b,
abstract = {ABSTRACTThis paper concerns with the analysis of double stratification in magnetohydrodynamic (MHD) flow of nanofluid by a stretching cylinder. Brownian motion and thermophoresis effects are present in the transport equations. The flow is subjected to velocity, thermal and solutal slip conditions. Non-linear ordinary differential equations are obtained from the governing non-linear partial differential equations after using appropriate transformations. The resulting non-linear ordinary differential equations are solved for the convergent series solutions. The velocity, temperature and concentration profiles are illustrated for different emerging parameters. Velocity distribution decays for higher estimation of velocity slip parameter. Furthermore, temperature decreases and concentration enhances for higher values of thermal stratification parameter and thermophoresis parameter, respectively. Numerical results for the skin friction, Nusselt number and Sherwood number are also presented and examined. Compar...},
author = {Hayat, Tasawar and Nassem, Anum and Khan, Muhammad Ijaz and Farooq, Muhammad and Al-Saedi, Ahmed},
doi = {10.1080/00319104.2017.1317778},
file = {:E$\backslash$:/Literature{\_}Review{\_}2018/PhD{\_}Proposal{\_}References/hayat2017.pdf:pdf},
issn = {10290451},
journal = {Physics and Chemistry of Liquids},
keywords = {MHD,double stratification,nanofluid,slips conditions,stretching cylinder,thermal radiation},
number = {2},
pages = {189--208},
publisher = {Taylor {\&} Francis},
title = {{Magnetohydrodynamic (MHD) flow of nanofluid with double stratification and slip conditions}},
url = {https://doi.org/10.1080/00319104.2017.1317778},
volume = {56},
year = {2018}
}
@article{Ishak2009,
author = {Ishak, Anuar and Nazar, Roslinda and Pop, Ioan},
doi = {10.1007/s11012-008-9176-9},
file = {:C$\backslash$:/Users/Ali/Desktop/ishak2008.pdf:pdf},
keywords = {fluids mechanics,heat transfer,mixed convection,stretching sheet,unsteady flow},
pages = {369--375},
title = {{Boundary layer flow and heat transfer over an unsteady stretching vertical surface}},
year = {2009}
}
@article{Sharma2010,
abstract = {The fully developed electrically conducting micropolar fluid flow and heat transfer along a semi-infinite vertical porous moving plate is studied including the effect of viscous heating and in the presence of a magnetic field applied transversely to the direction of the flow. The Darcy-Brinkman-Forchheimer model which includes the effects of boundary and inertia forces is employed. The differential equations governing the problem have been transformed by a similarity transformation into a system of non-dimensional differential equations which are solved numerically by element free Galerkin method. Profiles for velocity, microrotation and temperature are presented for a wide range of plate velocity, viscosity ratio, Darcy number, Forchhimer number, magnetic field parameter, heat absorption parameter and the micropolar parameter. The skin friction and Nusselt numbers at the plates are also shown graphically. The present problem has significant applications in chemical engineering, materials processing, solar porous wafer absorber systems and metallurgy. {\textcopyright} 2010 Elsevier Inc. All rights reserved.},
author = {Sharma, Rajesh and Bhargava, R. and Singh, I. V.},
doi = {10.1016/j.amc.2010.05.062},
file = {:E$\backslash$:/Literature{\_}Review{\_}2018/PhD{\_}Proposal{\_}References/Sharma{\_}2010.pdf:pdf},
issn = {00963003},
journal = {Applied Mathematics and Computation},
keywords = {Darcy-Forchhimer porous medium,Finite elements method,Free convection,Galerkin element free method,Heat transfer,MHD,Micropolar fluid,Unsteady flow},
number = {1},
pages = {308--321},
publisher = {Elsevier Inc.},
title = {{Combined effect of magnetic field and heat absorption on unsteady free convection and heat transfer flow in a micropolar fluid past a semi-infinite moving plate with viscous dissipation using element free Galerkin method}},
url = {http://dx.doi.org/10.1016/j.amc.2010.05.062},
volume = {217},
year = {2010}
}
@article{Rana2013a,
abstract = {This study examines theoretically and computationally the transient magneto-hydrodynamic boundary layer flow and heat transfer in an incompressible rotating nanofluid over a stretching continuous sheet, with a transverse magnetic field applied normal to the sheet plane. The three-dimensional conservation equations for mass, momentum, energy and species (nanoparticle) diffusion, are normalized into a system of two-dimensional dimensionless boundary layer equations, using appropriate scaling transformations. The resulting nanofluid transport model incorporates a Brownian motion parameter, thermophoresis parameter, rotation parameter, unsteady parameter, Prandtl number, Hartmann magnetic parameter and Lewis number, and physically realistic boundary conditions at the sheet surface and in the free stream. The nonlinear two-point boundary value problem is solved using a robust, efficient finite element method based on the variational formulation. A detailed evaluation of the effects of the governing physical parameters on the velocity components, temperature and nanoparticle concentration via graphical plots is conducted. Primary velocity is strongly retarded with increasing Hartmann number and there is also a reduction in secondary velocity magnitude. Both temperature and nanoparticle concentration are positively affected by the Hartmann number. Increasing rotational parameter decreases both primary and secondary velocity, and also depresses temperature and nanoparticle concentration. Unsteadiness parameter is generally found to enhance primary velocity and temperatures but exhibits a varied influence on secondary velocity and nanoparticle concentration. The reduced Nusselt number (wall temperature gradient) is observed to be depressed with both Brownian motion and thermophoresis effects, whereas the contrary behaviour is computed for the reduced Sherwood number (wall mass transfer gradient). The reduced Nusselt number and the Sherwood number also show a steady decrease with increasing rotational parameter. The present finite element method solutions have been validated extensively with the previously published results, demonstrating excellent correlation. The study has important applications in the manufacture and electromagnetic control of complex magnetic nanofluid materials of relevance to biomedical, energy systems and aerospace systems technologies. {\textcopyright}IMechE 2013.},
author = {Rana, Puneet and Bhargava, Rama and B{\'{e}}g, Osman A},
doi = {10.1177/1740349912463312},
file = {:E$\backslash$:/Literature{\_}Review{\_}2018/Dr{\_}Puneet{\_}Rana{\_}India/Nano{\_}2D-FEM{\_}2012.pdf:pdf},
issn = {17403499},
journal = {Proceedings of the Institution of Mechanical Engineers, Part N: Journal of Nanoengineering and Nanosystems},
keywords = {Boundary layer,Brownian motion,Finite element method,Magnetic nano-materials processing,Nanofluid,Rotation,Stretching sheet,Thermophoresis},
number = {2},
pages = {77--99},
title = {{Finite element simulation of unsteady magneto-hydrodynamic transport phenomena on a stretching sheet in a rotating nanofluid}},
volume = {227},
year = {2013}
}
@article{Hayat2018a,
abstract = {Copyright {\textcopyright}The Society of Theoretical and Applied Mechanics 2016 Influence of variable viscosity the peristaltic flow of pseudoplastic fluid in a tapered channel is discussed. The effects of magnetohydrodynamics (MHD) are also studied. Asymmetric channel is considered. The relevant problem is first formulated and then non-dimensionalized. The nonlinear different system subject to lubrication approach is solved. Expressions for pressure gradient, pressure rise and velocity are constructed. Graphs reflecting the variations of sundry parameters on pressure rise and velocity are examined. Trapping and pumping phenomena are also studied.},
author = {Hayat, T. and Iqbal, R. and Tanveer, A. and Alsaedi, A.},
doi = {10.1017/jmech.2016.111},
file = {:E$\backslash$:/Literature{\_}Review{\_}2018/PhD{\_}Proposal{\_}References/Amreen{\_}2016.pdf:pdf},
isbn = {9780470660256},
issn = {18118216},
journal = {Journal of Mechanics},
keywords = {MHD,Pseudoplastic fluid,Tapered asymmetric channel,Variable viscosity},
number = {3},
pages = {363--374},
title = {{Variable Viscosity Effect on MHD Peristaltic Flow of Pseudoplastic Fluid in a Tapered Asymmetric Channel}},
volume = {34},
year = {2018}
}
@book{Methods2009,
author = {Methods, Meshless},
booktitle = {Progress on Meshless Methods},
doi = {10.1007/978-1-4020-8821-6},
file = {:E$\backslash$:/Matlab Data/[A.J.M.{\_}Ferreira,{\_}E.J.{\_}Kansa,{\_}G.E.{\_}Fasshauer,{\_}V.M.(BookFi).pdf:pdf},
isbn = {978-1-4020-8820-9},
pages = {311},
title = {{Progress on Meshless Methods}},
url = {http://www.springerlink.com/content/u84382v247x5l755{\%}5Cnhttp://link.springer.com/10.1007/978-1-4020-8821-6},
volume = {11},
year = {2009}
}
@article{Khurana2016,
abstract = {{\textcopyright}2016, Societ{\`{a}} Italiana di Fisica and Springer-Verlag Berlin Heidelberg. In the present paper, we present both linear and nonlinear analyses to investigate thermal instability on a rotating non-Newtonian viscoelastic nanofluid layer under the influence of a magnetic field. In the linear stability analysis, the stationary and oscillatory modes of convection are obtained for various controlling parameters using the normal mode technique. Both Nusselt and Sherwood numbers are calculated after employing the minimal truncated Fourier series to steady and unsteady state. The main findings conclude that rotation and strain retardation parameter increase the value of the critical Rayleigh number in the neutral stability curve which delays the onset of convection in the nanofluid layer while the stress relaxation parameter enhances the convection. The magnetic field stabilizes the system for low values of the Taylor number (rotation) but an inverse trend is observed for high Taylor number. Both Nusselt and Sherwood numbers initially oscillate with time until the steady state prevails and they decrease with both Chandrasekhar and Taylor numbers. The magnitude of the streamlines and the contours of both isotherms and iso-nanohalines concentrate near the boundaries for large values of Ra, indicating an increase in convection.},
author = {Khurana, Meenakshi and Rana, Puneet and Srivastava, Sangeet},
doi = {10.1140/epjp/i2016-16437-3},
file = {:E$\backslash$:/Literature{\_}Review{\_}2018/Dr{\_}Puneet{\_}Rana{\_}India/Khurana2016{\_}Article{\_}InfluenceOfTheCombinedEffectOf.pdf:pdf},
issn = {21905444},
journal = {European Physical Journal Plus},
number = {12},
title = {{Influence of the combined effect of magnetic field and rotation on the onset of a non-Newtonian viscoelastic nanofluid layer: Linear and nonlinear analyses}},
volume = {131},
year = {2016}
}
@article{Bhatti2018,
abstract = {In this paper, stagnation point flow over a permeable shrinking sheet under the influence of Magnetohydrodynamics (MHD) is analyzed using Successive linearization method. The governing equations are simplified with the help of similarity variables. The resulting nonlinear coupled differential equations have been solved with a combination of Successive linearization method and Chebyshev spectral collocation method. The impact of various pertinent parameters are demonstrated numerically and graphically. Comparison has also been made with the existing literature and found that the present results are in good agreement. It is also found that the present methodology converges more rapidly.},
author = {Bhatti, M. M. and Abbas, M. Ali and Rashidi, M. M.},
doi = {10.1016/j.amc.2017.08.032},
file = {:E$\backslash$:/Literature{\_}Review{\_}2018/PhD{\_}Proposal{\_}References/Bhatti{\_}2018.pdf:pdf},
issn = {00963003},
journal = {Applied Mathematics and Computation},
keywords = {Chebyshev spectral collocation method,MHD,Permeable medium,Successive linearization method},
pages = {381--389},
publisher = {Elsevier Inc.},
title = {{A robust numerical method for solving stagnation point flow over a permeable shrinking sheet under the influence of MHD}},
volume = {316},
year = {2018}
}
@article{Eringen1964,
abstract = {The basic field equations, jump conditions and constitutive equations of, what we call, ‘simple microfluent' media are derived and discussed. These fluids are shown to be a generalization of the Stokesian fluids in which local micro-motions are taken into account. Special cases in which gyrations are small and micro-deformation rates are linear are discussed. The partial differential equations of the constitutively linear theory are obtained.},
author = {Eringen, A.Cemal},
doi = {10.1016/0020-7225(64)90005-9},
file = {:E$\backslash$:/Literature{\_}Review{\_}2018/PhD{\_}Proposal{\_}References/Erigen{\_}1964.pdf:pdf},
isbn = {00207225 (ISSN)},
issn = {00207225},
journal = {International Journal of Engineering Science},
number = {2},
pages = {205--217},
title = {{Simple microfluids}},
url = {http://linkinghub.elsevier.com/retrieve/pii/0020722564900059},
volume = {2},
year = {1964}
}
@book{Ferreira2008,
abstract = {This book intend to supply readers with some MATLAB codes for finite element analysis of solids and structures. After a short introduction to MATLAB, the book illustrates the finite element implementation of some problems by simple scripts and functions.},
archivePrefix = {arXiv},
arxivId = {arXiv:1011.1669v3},
author = {Ferreira, J M},
booktitle = {Solid mechanics and its applications},
doi = {10.2307/172274},
eprint = {arXiv:1011.1669v3},
file = {:E$\backslash$:/Matlab Data/[A.{\_}J.{\_}M.{\_}Ferreira]{\_}MATLAB{\_}Codes{\_}for{\_}Finite{\_}Elemen(BookFi).pdf:pdf},
isbn = {9781402091995},
issn = {0925-0042},
number = {3},
pages = {ix, 235 p.},
pmid = {25246403},
title = {{MATLAB codes for finite element analysis: solids and structures}},
url = {http://onlinelibrary.wiley.com/doi/10.1002/cbdv.200490137/abstract{\%}5Cnhttp://books.google.com/books?hl=en{\&}lr={\&}id=skdFXpM0XycC{\&}oi=fnd{\&}pg=PR5{\&}dq=MATLAB+Codes+for+Finite+Element+Analysis{\&}ots=Xj{\_}1g2dlJC{\&}sig=RnJzMZbTAFq6qBFc6Po0nQWd},
volume = {29},
year = {2008}
}
@article{JayachandraBabu2016,
abstract = {In this study, we inquired the cross-diffusion effects on the magnetohydrodynamic Williamson fluid flow across a variable thickness stretching sheet by viewing velocity slip. With the aid of Runge-Kutta based shooting process, we resolved the transformed differential equations numerically. The effects of different dimensionless parameters on three usual profiles (velocity, temperature, concentration) along with skin friction coefficient, heat transfer rate and mass transfer rate are examined with the support of plots and tables. Dual solutions are exhibited for two cases i.e., Newtonian fluid and non-Newtonian fluid. Results reveal that the Soret and Dufour numbers have drift to control the thermal and concentration boundary layers. We also found a good agreement of the present results by comparing with the published results.},
author = {{Jayachandra Babu}, M. and Sandeep, N.},
doi = {10.1016/j.aej.2016.06.009},
file = {:E$\backslash$:/Literature{\_}Review{\_}2018/PhD{\_}Proposal{\_}References/babu{\_}2016.pdf:pdf},
issn = {11100168},
journal = {Alexandria Engineering Journal},
keywords = {Dufour,MHD,Slendering sheet,Soret,Velocity slip parameter,Williamson fluid},
number = {3},
pages = {2193--2201},
publisher = {Faculty of Engineering, Alexandria University},
title = {{MHD non-Newtonian fluid flow over a slendering stretching sheet in the presence of cross-diffusion effects}},
url = {http://dx.doi.org/10.1016/j.aej.2016.06.009},
volume = {55},
year = {2016}
}
@article{Mabood2016a,
author = {Mabood, F. and Das, K.},
doi = {10.1140/epjp/i2016-16003-1},
issn = {2190-5444},
journal = {The European Physical Journal Plus},
month = {jan},
number = {1},
pages = {3},
title = {{Melting heat transfer on hydromagnetic flow of a nanofluid over a stretching sheet with radiation and second-order slip}},
url = {http://link.springer.com/10.1140/epjp/i2016-16003-1},
volume = {131},
year = {2016}
}
@article{Aman,
author = {Aman, Fazlina and Ishak, Anuar and Pop, Ioan},
file = {:E$\backslash$:/Literature{\_}Review{\_}2018/RK{\_}HAM{\_}Method{\_}Paper/Dr{\_}Fazlina Aman{\_}Malaysia.pdf:pdf},
keywords = {and phrases,convective boundary condition,dual solutions,magnetohydrodynamic,micropolar fluid,mixed convection},
pages = {1--20},
title = {{MHD Stagnation Point Flow of a Micropolar Fluid Toward a Vertical Plate with a Convective Surface Boundary Condition}}
}
@article{Soid2017,
abstract = {The problem of unsteady magnetohydrodynamic (MHD) stagnation point flow over a stretching/shrinking sheet in a viscous fluid with viscous dissipation and ohmic heating is studied in this paper. The physical problem is modeled using a system of nonlinear partial differential equations and are then transformed into ordinary (similarity) differential equations using a proper transformation. These equations along with the corresponding boundary conditions are solved numerically using bvp4c in Matlab software. The solution is found to be dependent on the governing parameters including the magnetic field parameter, the Eckert number, unsteadiness parameter and the Prandtl number. The results illustrated include the velocity and temperature profiles, as well as local skin-friction coefficient and the local Nusselt number. It is found that dual (first and second) solutions exist only for the shrinking sheet case. It is also observed that the magnetic and unsteadiness parameters give prominent effects on the fluid flow and heat transfer. These two parameters cause a rise in the skin friction coefficient and the rate of heat transfer.},
author = {Soid, Siti Khuzaimah and Ishak, Anuar and Pop, Ioan},
doi = {10.1016/j.cjph.2017.05.001},
file = {:E$\backslash$:/Literature{\_}Review{\_}2018/PhD{\_}Proposal{\_}References/soid{\_}2017.pdf:pdf},
issn = {05779073},
journal = {Chinese Journal of Physics},
keywords = {Dual solutions,Magnetodydrodynamic,Ohmic heating,Stagnation point,Stretching/shrinking,Viscous dissipation},
number = {4},
pages = {1626--1636},
publisher = {Elsevier B.V.},
title = {{Unsteady MHD flow and heat transfer over a shrinking sheet with ohmic heating}},
url = {http://dx.doi.org/10.1016/j.cjph.2017.05.001},
volume = {55},
year = {2017}
}
@article{Sheikholeslami2014,
abstract = {In this study MHD effect on natural convection heat transfer in an enclosure filled with nanofluid is investigated. The transport equations used in the analysis took into account the effect of Brownian motion and thermophoresis parameters. The Navier Stokes equations in their vorticity-stream function form are used to simulate the flow pattern, isotherms and concentration. The governing equations are solved via Control Volume based Finite Element Method. The inner and outer circular walls are maintained at constant temperatures while two other walls are thermally insulated. The heat transfer between cold and hot regions of the enclosure cannot be well understood by using isotherm patterns so heatline visualization technique is used to find the direction and intensity of heat transfer in a domain. Effect of Hartmann number (Ha= 0,. 30,. 60 and 100), buoyancy ratio number (Nr= 0.1-4) and Lewis number (Le= 2,. 4,. 6 and 8) on streamline, isotherm, isoconcentration and heatline are examined. Also a correlation for Nusselt number corresponding to active parameters is presented. The results indicate that Nusselt number is an increasing function of buoyancy ratio number but it is a decreasing function of Lewis number and Hartmann number. Also it can be concluded that as buoyancy ratio number increases the effects of other active parameters are more pronounced. {\textcopyright} 2014 Elsevier Ltd.},
author = {Sheikholeslami, M. and Gorji-Bandpy, M. and Ganji, D. D. and Rana, P. and Soleimani, Soheil},
doi = {10.1016/j.compfluid.2014.01.036},
file = {:E$\backslash$:/Literature{\_}Review{\_}2018/Dr{\_}Puneet{\_}Rana{\_}India/Magnetohydrodynamic{\_}free{\_}convection{\_}of{\_}A.pdf:pdf},
isbn = {0045-7930},
issn = {00457930},
journal = {Computers and Fluids},
keywords = {Brownian,CVFEM,Heatline,MHD,Nanofluid,Thermophoresis},
pages = {147--160},
title = {{Magnetohydrodynamic free convection of Al2O3-water nanofluid considering Thermophoresis and Brownian motion effects}},
volume = {94},
year = {2014}
}
@article{Sheikholeslami2014,
abstract = {In this study MHD effect on natural convection heat transfer in an enclosure filled with nanofluid is investigated. The transport equations used in the analysis took into account the effect of Brownian motion and thermophoresis parameters. The Navier Stokes equations in their vorticity-stream function form are used to simulate the flow pattern, isotherms and concentration. The governing equations are solved via Control Volume based Finite Element Method. The inner and outer circular walls are maintained at constant temperatures while two other walls are thermally insulated. The heat transfer between cold and hot regions of the enclosure cannot be well understood by using isotherm patterns so heatline visualization technique is used to find the direction and intensity of heat transfer in a domain. Effect of Hartmann number (Ha= 0,. 30,. 60 and 100), buoyancy ratio number (Nr= 0.1-4) and Lewis number (Le= 2,. 4,. 6 and 8) on streamline, isotherm, isoconcentration and heatline are examined. Also a correlation for Nusselt number corresponding to active parameters is presented. The results indicate that Nusselt number is an increasing function of buoyancy ratio number but it is a decreasing function of Lewis number and Hartmann number. Also it can be concluded that as buoyancy ratio number increases the effects of other active parameters are more pronounced. {\textcopyright}2014 Elsevier Ltd.},
author = {Sheikholeslami, M. and Gorji-Bandpy, M. and Ganji, D. D. and Rana, P. and Soleimani, Soheil},
doi = {10.1016/j.compfluid.2014.01.036},
file = {:E$\backslash$:/Literature{\_}Review{\_}2018/Dr{\_}Puneet{\_}Rana{\_}India/Magnetohydrodynamic{\_}free{\_}convection{\_}of{\_}A.pdf:pdf},
isbn = {0045-7930},
issn = {00457930},
journal = {Computers and Fluids},
keywords = {Brownian,CVFEM,Heatline,MHD,Nanofluid,Thermophoresis},
pages = {147--160},
title = {{Magnetohydrodynamic free convection of Al2O3-water nanofluid considering Thermophoresis and Brownian motion effects}},
volume = {94},
year = {2014}
}
@book{BEG2016,
abstract = {In this paper, the unsteady fully developed forced convective flow of
viscous incompressible biofluid that contains both nanoparticles and
gyrotactic microorganisms in a horizontal micro-channel is studied.
Buongiorno's model is employed. The upper channel wall is either
expanding or contracting and permeable and the lower wall is static and
impermeable. The plate separation is therefore a function of time.
Velocity, temperature, nanoparticle species (mass) and motile
microorganism slip effects are taken into account at the upper wall. By
using the appropriate similarity transformation for the velocity,
temperature, nanoparticle volume fraction and motile microorganism
density, the governing partial differential conservation equations are
reduced to a set of similarity ordinary differential equations. These
equations under prescribed boundary conditions are solved numerically
using the Runge-Kutta-Fehlberg fourth-fifth-order numerical quadrature
in the MAPLE symbolic software. Excellent agreement between the present
computations and solutions available in the literature (for special
cases) is achieved. The key thermofluid parameters emerging are
identified as Reynolds number, wall expansion ratio, Prandtl number,
Brownian motion parameter, thermophoresis parameter, Lewis number,
bioconvection Lewis number and bioconvection Peclet number. The
influence of all these parameters on flow velocity, temperature,
nanoparticle volume fraction (concentration) and motile microorganism
density function is elaborated.},
author = {B{\'{E}}G, O. ANWAR and BASIR, Md. FAISAL Md. and UDDIN, M. J. and ISMAIL, A. I. Md.},
booktitle = {Journal of Mechanics in Medicine and Biology},
doi = {10.1142/s0219519417500592},
file = {:E$\backslash$:/Literature{\_}Review{\_}2018/bio{\_}2.pdf:pdf},
isbn = {0219519417500},
issn = {0219-5194},
number = {03},
pages = {1750059},
title = {{Numerical Study of Slip Effects on Unsteady Asymmetric Bioconvective Nanofluid Flow in a Porous Microchannel With an Expanding/Contracting Upper Wall Using Buongiorno'S Model}},
volume = {17},
year = {2016}
}
@article{Ahmed2018a,
author = {Ahmed, Bilal and Javed, Tariq and Ali, N and Ahmed, Bilal and Javed, Tariq and Ali, N},
doi = {10.1063/1.5019380},
file = {:E$\backslash$:/Literature{\_}Review{\_}2018/FEM{\_}1D{\_} Paper/Bilal Sb (1).pdf:pdf},
title = {{Numerical study at moderate Reynolds number of peristaltic flow of micropolar fluid through a porous-saturated channel in magnetic field Numerical study at moderate Reynolds number of peristaltic flow of micropolar fluid through a porous-saturated channel}},
volume = {015319},
year = {2018}
}
@article{Bhatti2018,
abstract = {In this paper, stagnation point flow over a permeable shrinking sheet under the influence of Magnetohydrodynamics (MHD) is analyzed using Successive linearization method. The governing equations are simplified with the help of similarity variables. The resulting nonlinear coupled differential equations have been solved with a combination of Successive linearization method and Chebyshev spectral collocation method. The impact of various pertinent parameters are demonstrated numerically and graphically. Comparison has also been made with the existing literature and found that the present results are in good agreement. It is also found that the present methodology converges more rapidly.},
author = {Bhatti, M. M. and Abbas, M. Ali and Rashidi, M. M.},
doi = {10.1016/j.amc.2017.08.032},
file = {:E$\backslash$:/Literature{\_}Review{\_}2018/PhD{\_}Proposal{\_}References/Bhatti{\_}2018.pdf:pdf},
issn = {00963003},
journal = {Applied Mathematics and Computation},
keywords = {Chebyshev spectral collocation method,MHD,Permeable medium,Successive linearization method},
pages = {381--389},
publisher = {Elsevier Inc.},
title = {{A robust numerical method for solving stagnation point flow over a permeable shrinking sheet under the influence of MHD}},
volume = {316},
year = {2018}
}
@article{Rao2015,
abstract = {In this paper, the heat transfer effect on the steady boundary layer flow of a Casson fluid past a stretching surface in the presence of slip conditions was analyzed. The stretching surface is maintained at a constant temperature. The governing equations are transformed to a system of linear partial differential equations using appropriate non-dimensional variables. The resulting equations are solved numerically by using the Kellerbox finite-difference method, and the expressions for velocity and temperature are obtained. They satisfy all imposed initial and boundary conditions and reduce to some well-known solutions for non-Newtonian fluids. Numerical results for velocity, temperature, skin friction and Nusselt number are shown in various graphs and discussed for embedded flow parameters. It is found that both velocity and temperature decrease with an increase of the Casson fluid parameter.},
author = {Rao, A Subba and Prasad, V R and Nagendra, N and Murthy, K V N and Reddy, N Bhaskar},
file = {:E$\backslash$:/Literature{\_}Review{\_}2018/FDM{\_}KB{\_}Method-Paper/KB{\_}Method{\_}New{\_}2015.pdf:pdf},
journal = {World Journal of Mechanics},
keywords = {Non-Newtonian Fluid,Slip Cond,Stretching Surface,heat,keller-box numerical method,non-newtonian fluid,skin friction coefficient,slip condition,stretching surface,transfer},
number = {June},
pages = {117--128},
title = {{Numerical Modeling of Non-Similar Mixed Convection Heat Transfer over a Stretching Surface with Slip Conditions}},
volume = {5},
year = {2015}
}
@article{Bognar2014,
abstract = {Crossmodal links in spatial attention were studied in an experiment where participants had to detect peripheral tactile or visual targets on the attended side, while ignoring all stimuli on the unattended side and in the currently irrelevant modality. Both relevant locations and relevant modalities were specified on a trial-by-trial basis by auditory precues. Spatial orienting in the cue-target interval was reflected in anterior negativities and occipital positivities contralateral to the cued side, either when vision or touch was cued as relevant. These effects resembled previously reported ERP modulations during shifts of visual attention, implicating supramodal mechanisms in the control of spatial attention and demonstrating their independence of cue modality. Early effects of spatial attention on somatosensory and visual ERPs were of equivalent size for currently relevant and irrelevant modalities. Results support the idea that crossmodal links in spatial attention are mediated by supramodal control mechanisms},
author = {Bogn{\'{a}}r, Gabriella and Cs{\'{a}}ti, Zolt{\'{a}}n},
doi = {10.1017.S0048577201393162},
file = {:E$\backslash$:/Literature{\_}Review{\_}2018/PhD{\_}Proposal{\_}References/Miskloic{\_}2014.pdf:pdf},
isbn = {0048-5772},
issn = {0048-5772},
keywords = {Boundary Layer Problem,Iterative Transformation Method,Non-Newtonian Fluid,Skin Friction Parameter,boundary layer problem,iterative transformation method,non-newtonian fluid,skin friction parameter},
number = {January},
pages = {8--13},
pmid = {12212636},
title = {{Numerical Solution to Boundary Layer Problems over Moving Flat Plate in Non-Newtonian Media}},
volume = {2014},
year = {2014}
}
@article{Rana2012a,
author = {Rana, Puneet and Bhargava, R and B{\'{e}}g, O A},
doi = {10.1016/j.camwa.2012.04.014},
file = {:E$\backslash$:/Literature{\_}Review{\_}2018/FEM{\_}1D{\_} Paper/Puneet Rana 4.pdf:pdf},
issn = {0898-1221},
journal = {Computers and Mathematics with Applications},
number = {9},
pages = {2816--2832},
publisher = {Elsevier Ltd},
title = {{Numerical solution for mixed convection boundary layer flow of a nanofluid along an inclined plate embedded in a porous medium}},
url = {http://dx.doi.org/10.1016/j.camwa.2012.04.014},
volume = {64},
year = {2012}
}
@article{Chen1998,
abstract = {The analysis of laminar mixed convection in boundary layers
adjacent to a vertical, continuously stretching sheet has been
presented. The velocity and temperature of the sheet were
assumed to vary in a power-law form, that is, uw(x)=Bxmand
Tw(x)−T{\$}\backslashinfty{\$}=Axn. In the presence of buoyancy force effects,
similarity solutions were reported for the following two cases:
(a) n=0 and m=0.5, which corresponds to an isothermal sheet
moving with a velocity of the form uw=Bx0.5 and (b) n=1 and m=1,
which corresponds to a continuous, linearly stretching sheet
with a linear surface temperature distribution, i.e.
Tw−T{\$}\backslashinfty{\$}=Ax. Formulation of the present problem shows that
the heat transfer characteristics depends on four governing
parameters, namely, the velocity exponent parameter m, the
temperature exponent parameter n, the buoyancy force parameter
G*, and Prandtl number of the fluid. Numerical solutions were
generated from a finite difference method. Results for the local
Nusselt number, the local friction coefficient, and temperature
profiles are presented for different governing parameters.
Effects of buoyancy force and Prandtl number on the flow and
heat transfer characteristics are thoroughly examined.},
author = {Chen, C. H.},
doi = {10.1007/s002310050217},
file = {:C$\backslash$:/Users/Ali/AppData/Local/Mendeley Ltd./Mendeley Desktop/Downloaded/1998.pdf:pdf},
issn = {09477411},
journal = {Heat and Mass Transfer/Waerme- und Stoffuebertragung},
number = {5-6},
pages = {471--476},
title = {{Laminar mixed convection adjacent to vertical, continuously stretching sheets}},
volume = {33},
year = {1998}
}
@article{Aurangzaib2016,
abstract = {The importance of boundary layer flow of micropolar fluid and heat transfer over an exponentially permeable shrinking sheet is analysed. The similarity approach is adopted and self-similar ordinary differential equations are obtained and then those are solved numerically using very efficient shooting method. Similar to that of Newtonian fluid flow case, here also dual similarity solutions for velocity, microrotation and temperature are obtained when certain amount of mass suction is applied through the porous sheet. For steady flow of micropolar fluid over exponentially shrinking porous sheet the mass suction need to be stronger compared to the Newtonian fluid flow. From dual velocity, microrotation, and temperature profiles it is found that the velocity decreases with material parameter (related to micropolar fluid) for first solution and it increases for second, whereas the effects are opposite for fluid temperature. On the other hand, for larger material parameter microrotation profile reduces for both types of solutions. But it significant that the skin friction coefficient, the couple stress coefficient and the heat transfer coefficient show similar variation with increasing material parameter, all those physical quantities decrease for first solution and increase for second solution.},
author = {Aurangzaib and {Sharif Uddin}, Md and Bhattacharyya, Krishnendu and Shafie, Sharidan},
doi = {10.1016/j.jppr.2016.11.005},
file = {:E$\backslash$:/Literature{\_}Review{\_}2018/Micropolar{\_}fluid{\_}flow{\_}and{\_}heat{\_}transfer{\_}over{\_}an{\_}ex.pdf:pdf},
issn = {2212540X},
journal = {Propulsion and Power Research},
keywords = {Dual solutions,Exponential velocity,Heat transfer,Micropolar fluid flow,Shrinking sheet},
number = {4},
pages = {310--317},
title = {{Micropolar fluid flow and heat transfer over an exponentially permeable shrinking sheet}},
volume = {5},
year = {2016}
}
@article{Majeed2018,
abstract = {This work attempts to examine the connection between imperialism and the socio-economic challenges that have hindered development in post-independence Sudan. With data derived extensively from secondary source materials on the subject, the paper reveals that the Sudanese have been victims of the struggles among contending imperialist powers in the country, which has over the years, resulted in political destabilisation and economic stagnation in the country. The contention of this paper is that while Anglo-Egyptian imperialism, laid the foundation for the present political and economic turmoil experienced in the country, the trend has been sustained in recent times, by China-US rivalry for the control of Sudan's oil industry. The paper further reveals that the recent media propaganda and economic sanctions of the US against the Sudanese government in Khartoum, is not a humanitarian gesture. Rather it is part of US Strategy to force the regime of Omar Al-Bashir to sever economic and diplomatic ties with China, who is a major threat to US economic interest in the country. The paper concludes by stating that unless constitutionalism, the rule of law and true nationalism is promoted in the region, the Sudanese (both North and South) would remain pliant and amenable to the interest and subtle machination of contemporary imperialist powers.},
author = {Majeed, Aaqib and Zeeshan, Ahmad and Alamri, Sultan Z and Ellahi, Rahmat},
doi = {10.1007/s00521-016-2830-6},
file = {:E$\backslash$:/Literature{\_}Review{\_}2018/PhD{\_}Proposal{\_}References/Majeed{\_}2018.pdf:pdf},
issn = {09410643},
journal = {Neural Computing and Applications},
keywords = {Ferromagnetic liquid,Magnetic dipole,Numerical solutions,Second-grade fluid,Suction,Viscoelastic parameter},
number = {6},
pages = {1947--1955},
publisher = {Springer London},
title = {{Heat transfer analysis in ferromagnetic viscoelastic fluid flow over a stretching sheet with suction}},
volume = {30},
year = {2018}
}
@article{RamanaReddy2018,
abstract = {The present study sought to report the combined influences of frictional and irregular heat on MHD non-Newtonian fluid (Casson and Maxwell) flows due to stretched surface. The action of thermal diffusion and diffusion thermo is scrutinized. The flow will take place due to stretched surface. The equations determining the flow condition are transfigured as coupled equations through self similarity transmutations. R.K. Fehlberg technique is implemented to acquire the solution of the problem. Graphs are plotted to inspect the influence of sundry physical quantities on the three routine profiles of the flow field. Further, expressions are procured for friction factor along with the rate of heat and mass transfers and discussed comprehensively through tabular forms. Results indicate that Casson fluid attains highest velocity when compared with Maxwell fluid. The mass transfer rate in Maxwell fluid is better than that of Casson fluid whereas a dissimilar phenomenon is discerned in heat transfer rate. Also Eckert number and irregular heat parameters have tendency to exalt the fluid temperature.},
author = {{Ramana Reddy}, J. V. and {Anantha Kumar}, K. and Sugunamma, V. and Sandeep, N.},
doi = {10.1016/j.aej.2017.03.008},
file = {:E$\backslash$:/Literature{\_}Review{\_}2018/PhD{\_}Proposal{\_}References/Rammana{\_}2018.pdf:pdf},
issn = {11100168},
journal = {Alexandria Engineering Journal},
keywords = {Convective surface,Irregular heat parameters,MHD,Non-Newtonian fluids,Nonlinear radiation},
number = {3},
pages = {1829--1838},
publisher = {Faculty of Engineering, Alexandria University},
title = {{Effect of cross diffusion on MHD non-Newtonian fluids flow past a stretching sheet with non-uniform heat source/sink: A comparative study}},
url = {https://doi.org/10.1016/j.aej.2017.03.008},
volume = {57},
year = {2018}
}
@article{Hayat2015,
author = {Hayat, T and Ashraf, M Bilal and Shehzad, S A and Alsaedi, A},
doi = {10.18869/acadpub.jafm.67.223.22995},
file = {:C$\backslash$:/Users/Ali/Desktop/Casson{\_}Nanofluid{\_}Liaqat Ali XJTU China.pdf:pdf},
keywords = {casson nanofluid,chemical reaction,magnetic field,mixed convection flow,thermal radiation},
number = {April 2016},
title = {{Mixed Convection Flow of Casson Nanofluid over a Stretching Sheet with Convectively Heated Chemical Reaction and Heat Source / Sink Mixed Convection Flow of Casson Nanofluid over a Stretching Sheet with Convectively Heated Chemical Reaction and Heat Sourc}},
year = {2015}
}
@article{Bhargava2011,
author = {Bhargava, R and Rana, P},
file = {:E$\backslash$:/Literature{\_}Review{\_}2018/Dr{\_}Puneet{\_}Rana{\_}India/Finite{\_}element{\_}solution{\_}to{\_}mixed{\_}convect.pdf:pdf},
journal = {Int. J. of Appl. Math and Mech.},
keywords = {electric conductivity,micropolar fluid medium,mixed convection,suction},
number = {Eringen 1966},
pages = {29--51},
title = {{Finite element solution to mixed convection in MHD flow of micropolar fluid along a moving vertical cylinder with variable conductivity}},
volume = {7},
year = {2011}
}
@article{Rana2016,
abstract = {The present paper deals with the multiple solutions and their stability analysis of non-Newtonian micropolar nanofluid slip flow past a shrinking sheet in the presence of a passively controlled nanoparticle boundary condition. The Lie group transformation is used to find the similarity transformations which transform the governing transport equations to a system of coupled ordinary differential equations with boundary conditions. These coupled set of ordinary differential equation is then solved using the RungeKutta-Fehlberg fourth-fifth order(RKF45) method and the ode15 s solver in MATLAB.For stability analysis, the eigenvalue problem is solved to check the physically realizable solution. The upper branch is found to be stable, whereas the lower branch is unstable. The critical values(turning points) for suction(0 {\textless} sc{\textless} s) and the shrinking parameter($\chi$c{\textless} $\chi$ {\textless} 0) are also shown graphically for both no-slip and multiple-slip conditions. Multiple regression analysis for the stable solution is carried out to investigate the impact of various pertinent parameters on heat transfer rates. The Nusselt number is found to be a decreasing function of the thermophoresis and Brownian motion parameters.},
author = {Rana, P. and Uddin, M. J. and Gupta, Y. and Ismail, A. I.M.},
doi = {10.1007/s10483-016-2140-9},
file = {:E$\backslash$:/Literature{\_}Review{\_}2018/Dr{\_}Puneet{\_}Rana{\_}India/Two-component modeling for non-Newtonian nanofluid slip flow and heat transfer over sheet{\%}3A Lie group approach.pdf:pdf},
isbn = {0253-4827},
issn = {15732754},
journal = {Applied Mathematics and Mechanics (English Edition)},
keywords = {Lie group,MATLAB,micropolar nanofluid,multiple-slip,stability},
number = {10},
pages = {1325--1340},
title = {{Two-component modeling for non-Newtonian nanofluid slip flow and heat transfer over sheet: Lie group approach}},
volume = {37},
year = {2016}
}
@article{Baag2017,
abstract = {In this paper, the steady magnetohydrodynamic (MHD) mixed convection stagnation point flow of an incompressible and electrically conducting micropolar fluid past a vertical flat plate is investigated. The effects of induced magnetic field, heat generation/absorption and chemical reaction have been taken into account during the present study. Numerical solutions are obtained by using the Runge–Kutta fourth order scheme with shooting technique. The skin friction and rate of heat and mass transfer at the bounding surface are also calculated. The generality of the present study is assured of by discussing the works of Ramachandran et al. (1988), Lok et al. (2005) and Ishak et al. (2008) as particular cases. It is interesting to note that the results of the previous authors are in good agreement with the results of the present study tabulated which is evident from the tabular values. Further, the novelty of the present analysis is to account for the effects of first order chemical reaction in a flow of reactive diffusing species in the presence of heat source/sink. The discussion of the present study takes care of both assisting and opposing flows. From the computational aspect, it is remarked that results of finite difference (Ishak et al. (2008)) and Runge–Kutta associated with shooting technique (present method) yield same numerical results with a certain degree of accuracy. It is important to note that the thermal buoyancy parameter in opposing flow acts as a controlling parameter to prevent back flow. Diffusion of lighter foreign species, suitable for initiating a destructive reaction, is a suggestive measure for reducing skin friction.},
author = {Baag, S. and Mishra, S. R. and Dash, G. C. and Acharya, M. R.},
doi = {10.1016/j.jksues.2014.06.002},
file = {:C$\backslash$:/Users/Ali/AppData/Local/Mendeley Ltd./Mendeley Desktop/Downloaded/Baag et al. - 2017 - Numerical investigation on MHD micropolar fluid flow toward a stagnation point on a vertical surface with heat sour.pdf:pdf},
issn = {10183639},
journal = {Journal of King Saud University - Engineering Sciences},
keywords = {Chemical reaction,Heat generation/absorption,Micropolar fluid,Shooting technique},
number = {1},
pages = {75--83},
publisher = {King Saud University},
title = {{Numerical investigation on MHD micropolar fluid flow toward a stagnation point on a vertical surface with heat source and chemical reaction}},
url = {http://dx.doi.org/10.1016/j.jksues.2014.06.002},
volume = {29},
year = {2017}
}
@article{Hassan2018,
abstract = {In this letter, water base nanofluid flow over wavy surface in a porous medium of spherical packing beds is investigated. The copper oxides particles are taken into account. These properties are rehabilitated when fluid interacts with porous walls. For porous medium, Dupuit–Forchheimer model; an extension of Darcy's law model is utilized. The natures of velocity and temperature profiles of nanofluid are discussed graphically whereas the values of convection heat transfer coefficient in the presence of different nanoparticles concentrations in porous medium is presented in tabular form. The obtained results illustrate that convection heat transfer is improved by nanoparticles concentration but reduces when fluid attract to pores structured medium. On the other hand, when particles are added in fluid, convection heat transfer rate is improved but flow velocity is declined.},
author = {Hassan, M. and Marin, M. and Alsharif, Abdullah and Ellahi, R.},
doi = {10.1016/j.physleta.2018.06.026},
file = {:E$\backslash$:/Literature{\_}Review{\_}2018/PhD{\_}Proposal{\_}References/Hassan{\_}2018.pdf:pdf},
isbn = {3-404-92113-5},
issn = {03759601},
journal = {Physics Letters, Section A: General, Atomic and Solid State Physics},
keywords = {Convective transfer,Nanofluid,Porous medium,Wavy surface},
number = {38},
pages = {2749--2753},
publisher = {Elsevier B.V.},
title = {{Convective heat transfer flow of nanofluid in a porous medium over wavy surface}},
url = {https://doi.org/10.1016/j.physleta.2018.06.026},
volume = {382},
year = {2018}
}
@article{Rashidi2017,
abstract = {The purpose of this article is to study and analyze the convective flow of a third grade non-Newtonian fluid due to a linearly stretching sheet subject to a magnetic field. The dimensionless entropy generation equation is obtained by solving the reduced momentum and energy equations. The momentum and energy equations are reduced to a system of ordinary differential equations by a similarity method. The optimal homotopy analysis method (OHAM) is used to solve the resulting system of ordinary differential equations. The effects of the magnetic field, Biot number and Prandtl number on the velocity component and temperature are studied. The results show that the thermal boundary-layer thickness gets decreased with increasing the Prandtl number. In addition, Brownian motion plays an important role to improve thermal conductivity of the fluid. The main purpose of the paper is to study the effects of Reynolds number, dimensionless temperature difference, Brinkman number, Hartmann number and other physical parameters on the entropy generation. These results are analyzed and discussed.},
author = {Rashidi, M. M. and Bagheri, S. and Momoniat, E. and Freidoonimehr, N.},
doi = {10.1016/j.asej.2015.08.012},
file = {:E$\backslash$:/Literature{\_}Review{\_}2018/PhD{\_}Proposal{\_}References/Rashidi{\_}2017.pdf:pdf},
issn = {20904479},
journal = {Ain Shams Engineering Journal},
keywords = {Entropy analysis,Magnetic field,Non-Newtonian fluid,Stretching sheet,Third grade fluid},
number = {1},
pages = {77--85},
publisher = {Ain Shams University},
title = {{Entropy analysis of convective MHD flow of third grade non-Newtonian fluid over a stretching sheet}},
url = {http://dx.doi.org/10.1016/j.asej.2015.08.012},
volume = {8},
year = {2017}
}
@article{Covey1989,
abstract = {In the inspirational tradition of 'The road less traveled', 'The seven habits of highly effective people' is a holistic, integrated approach to solving personal and professional problems by becoming principle-centered. This is a revolutionary guidebook to achieving peace of mind within and building trust without by seeking the roots of human behavior in character and by learning principles rather than merely practices.With pointed anecdotes and penetrating insights, Stephen R. Covey - leading management consultant and author of best-selling spiritual books - reveals how our actions follow from who we are. He shows how we can end self-defeating behavior at home and at work by adopting the 'Seven Habits of Highly Effective People'. Covey shows how these habits are not a 'quick fix' but rather a step-by-step thway to the principles of fairness, integrity, honesty, and human dignity that give us the security to adapt to change in our family and business lives - as well as the wisdom and power to take advantage of the opportunities such change creates.},
archivePrefix = {arXiv},
arxivId = {arXiv:1011.1669v3},
author = {Covey, Steven R.},
doi = {10.1108/00251749810245309},
eprint = {arXiv:1011.1669v3},
file = {:C$\backslash$:/Users/Ali/AppData/Local/Mendeley Ltd./Mendeley Desktop/Downloaded/Covey - 1989 - The seven habits of highly effective people.pdf:pdf},
isbn = {0743269519},
issn = {1052-309X},
pages = {384},
pmid = {1747433},
title = {{The seven habits of highly effective people}},
year = {1989}
}
@article{Akbar2014,
abstract = {Present analysis is carried out to study the two-dimensional stagnation-point flow of an in-compressible Carreau fluid toward a shrinking surface. The formulation of the Carreau fluid model has been developed first time for boundary layer problem of shrinking sheet and the governing partial differential equations are rehabilitated into ordinary differential equations using similarity transformations. The simplified nonlinear boundary value problem is solved by Runge-Kutta method after converting into the system of initial value problem using shooting method. Dual solutions are obtained graphically and results are shown for various parameters involved in the flow equations. Numerical values of skin friction coefficients are also computed.},
author = {Akbar, N. S. and Nadeem, S. and Haq, Rizwan Ul and Ye, Shiwei},
doi = {10.1016/j.asej.2014.05.006},
file = {:E$\backslash$:/Literature{\_}Review{\_}2018/PhD{\_}Proposal{\_}References/Akbar{\_}2014.pdf:pdf},
issn = {20904479},
journal = {Ain Shams Engineering Journal},
keywords = {Carreau fluid,Dual solutions,MHD,Shooting method,Shrinking sheet,Stagnation flow},
number = {4},
pages = {1233--1239},
pmid = {25249595},
publisher = {Faculty of Engineering, Ain Shams University},
title = {{MHD stagnation point flow of Carreau fluid toward a permeable shrinking sheet: Dual solutions}},
url = {http://dx.doi.org/10.1016/j.asej.2014.05.006},
volume = {5},
year = {2014}
}
@article{Rana2011,
abstract = {The aim of this study is to find out if lamotrigine gives symptomatic relief and enhances quality of life in patients with post-polio syndrome. Thirty patients were randomly assigned to receive or not to receive lamotrigine treatment. Lamotrigine at a daily dose of 50-100 mg was given to the fifteen patients, and fifteen patients were used as the control group. Interventional advice and home exercises were given to all of the patients. Clinical assessments were made at baseline and repeated at the second and fourth weeks by the physician who was unaware of medication. The severity of pain, fatigue and muscle cramps were rated on a visual analogue scale. Health-related quality of life was measured using the Nottingham Health Profile. The patient's perceived level of fatigue was assessed using Fatigue Severity Scale. Comparing to the baseline values, statistically significant improvements were obtained in the mean scores of VAS, NHP and FSS at two weeks and four weeks in the patients on lamotrigine. No significant improvements were reported in the control group. These preliminary results indicate that lamotrigine relieves the symptoms and improves the life qualities of patients with post polio syndrome. {\textcopyright}2005 - IOS Press and the authors. All rights reserved.},
author = {Rana, Puneet and Bhargava, Rama R},
doi = {10.4028/www.scientific.net/AMM.110-116.3679},
file = {:E$\backslash$:/Literature{\_}Review{\_}2018/Dr{\_}Puneet{\_}Rana{\_}India/AppliedMechanicsandMaterials.pdf:pdf},
isbn = {9783037852620},
issn = {1662-7482},
journal = {Applied Mechanics and Materials},
keywords = {abstract,boundary layer,effects has been investigated,fem,incompressible nanofluid along a,laminar boundary layer flow,magnetic field,mixed convection,nanofluid,numerically,obtained from the,of,permeable vertical semi-infinite flat,plate with magnetic field,steady,the resulting govering equations,two dimensional mixed convection,vertical plate},
number = {June},
pages = {3679--3687},
title = {{Mixed Convective Heat Transfer Flow of Nanofluid past a Permeable Vertical Flat Plate with Magnetic Effects: A Finite Element Study}},
url = {http://www.scientific.net/AMM.110-116.3679},
volume = {110-116},
year = {2011}
}
@article{Eldabe2017,
author = {Eldabe, N.T. T and Abou-zeid, M.Y. Y},
doi = {10.1016/j.joems.2017.05.003},
file = {:E$\backslash$:/Literature{\_}Review{\_}2018/PhD{\_}Proposal{\_}References/Muhhammad{\_}2017.pdf:pdf},
issn = {1110256X},
journal = {Journal of the Egyptian Mathematical Society},
keywords = {eccentric annuli,heat transfer,non-newtonian nanofluid,peristaltic flow,porous medium},
number = {5},
pages = {2069--2080},
title = {{Homotopy perturbation method for MHD pulsatile non-Newtonian nanofluid flow with heat transfer through a non-Darcy porous medium}},
url = {http://linkinghub.elsevier.com/retrieve/pii/S1110256X17300378},
volume = {21},
year = {2017}
}
@article{Cai2014,
[truncated: 1,415,046 more chars]
